# Supplementary material for: Mako: A Graph-based Pattern Growth Approach to Detect Complex Structural Variants
Source: Genomics Proteomics Bioinformatics. 2021 Jul 3;20(1):205–18. doi: 10.1016/j.gpb.2021.03.007 (PMC9510932; doi:10.1016/j.gpb.2021.03.007)
Supplement: Supplementary Table S2 — CSV benchmarks for NA19240 and SKBR3 [file mmc29.xlsx]

## Sheet: NA19240
Table S2 CSV benchmarks for NA19240 and SKBR3
CSVs were obtained from breakpoint clustering and manual inspection
#CHROM	START	END	TYPE
chr1	16081190	16082430	Invdup
chr1	41278200	41279034	DelSpaDel
chr1	43593621	43594291	InsInv
chr1	175231315	175232795	Invdup
chr1	187495696	187497571	DelInv
chr1	209761615	209762730	Disdup
chr1	237390170	237392642	Invdup
chr1	239952898	239953380	Invdup
chr1	248795414	248799304	DelDisdup
chr2	16225125	16226710	DisdupInvdup
chr2	50538785	50539113	Invdup
chr2	124294182	124295678	Invdup
chr2	129791792	129801213	DelSpaDel
chr2	143314745	143316563	Invdup
chr2	156813519	156815219	Disdup
chr2	216225220	216228380	DelSpaDel
chr3	95746925	95752145	DelDisdup
chr3	146667406	146677351	DelDisdup
chr4	92646201	92649031	Disdup
chr5	25821671	25826900	DelDisdup
chr5	114919235	114925727	DelSpaDel
chr5	116011020	116015362	Invdup
chr5	144132930	144135491	Disdup
chr6	102801951	102802684	Invdup
chr6	128961308	128962212	DelSpaDel
chr6	139281530	139285938	DelSpaDel
chr7	83317161	83318171	Tantrans
chr7	89324124	89324962	Disdup
chr7	151312949	151314989	Invdup
chr9	69280571	69281551	DelInv
chr9	86539584	86541086	DelInv
chr9	105054355	105055067	Invdup
chr9	109523550	109524392	Disdup
chr9	132883702	132884870	Disdup
chr10	44927495	44928688	Disdup
chr11	6042862	6044585	Disdup
chr11	24882412	24883333	Invdup
chr11	99819304	99820578	DisdupInvdup
chr11	120061454	120062063	Disdup
chr11	129143073	129145383	Disdup
chr12	46634787	46639521	DelSpaDel
chr12	71139013	71139972	Invdup
chr12	77990108	77994493	Invdup
chr12	92745382	92748451	Invdup
chr12	95558627	95559959	Invdup
chr14	20082944	20087060	DelInv
chr14	22636224	22640024	DelSpaDel
chr14	65375854	65376595	DelInv
chr14	66703613	66705301	Invdup
chr15	95148441	95149540	DelInvdup
chr16	10676974	10677779	Disdup
chr16	69727929	69728986	Invdup
chr17	10983538	10992414	DelDisdup
chr17	43358999	43365252	TanDisdup
chr18	11509284	11513469	DelInv
chr19	56640093	56640958	Disdup
chr20	2379153	2379968	Disdup
chr20	23122542	23122996	DelInv
chr22	49368449	49373094	Disdup

## Sheet: SKBR3
Table S2 CSV benchmarks for NA19240 and SKBR3
CSVs were obtained from breakpoint clustering and manual inspection
#CHROM	START	END	TYPE
chr1	61060495	61062387	disDup
chr1	84056441	84057506	disDup
chr1	144898739	144906810	delSpaDel
chr1	187464829	187466729	delINV
chr1	207292347	207293196	delINV
chr2	16406412	16407796	disDupInvDup
chr2	120417142	120418497	disDup
chr2	225292798	225293577	delINV
chr4	32065823	32071044	disDup
chr4	93568459	93570189	disDup
chr5	151511018	151516780	delDisDup
chr7	154876776	154880629	disDup
chr9	89154436	89155939	delINV
chr9	112285937	112286755	disDup
chr10	127191013	127197233	disDupInvDup
chr11	63698921	63701800	disDup
chr11	78039089	78042394	disDup
chr14	40113933	40114921	disDup
chr18	11509472	11511497	delINV
chr18	69711908	69712979	disDup
chr21	22783456	22784516	disDup
