# Supplementary material for: Mako: A Graph-based Pattern Growth Approach to Detect Complex Structural Variants
Source: Genomics Proteomics Bioinformatics. 2021 Jul 3;20(1):205–18. doi: 10.1016/j.gpb.2021.03.007 (PMC9510932; doi:10.1016/j.gpb.2021.03.007)
Supplement: Supplementary Table S3 — Mako detected CSVs for HG00733, HG00514, and NA19240 [file mmc30.xlsx]

## Sheet: HG00514
Table S3 Mako detected CSVs for HG00733, HG00514 and NA19240
Mako CSVs were obtained from calls with more than one type of edge connection
#CHROM	START	END	Mako_Types
chr1	10004	10123	DUP,INS
chr1	1657174	1722129	DEL,DUP
chr1	4144483	4144633	DUP,INS
chr1	7499072	7500313	DEL,DUP
chr1	9411130	9411296	DUP,INS
chr1	14109665	14112815	DEL,DUP
chr1	22754819	22754928	DUP,INS
chr1	23392540	23392634	DUP,INS
chr1	25283730	25410074	INV,DEL,DUP
chr1	29771334	29771531	DUP,INS
chr1	31431817	31432014	DUP,INS
chr1	36267333	36269042	INV,DEL
chr1	43593222	43594433	INV,DEL
chr1	64373989	64389195	INV,DEL
chr1	81194334	81195874	INV,DEL
chr1	91159142	91159948	DEL,DUP
chr1	102426408	102504671	INV,DEL
chr1	104327237	104328983	DEL,DUP
chr1	114103333	114111963	INV,DEL
chr1	144102494	144106823	DEL,DUP
chr1	152304364	152309004	DEL,DUP
chr1	167056686	167056839	DUP,INS
chr1	175231043	175232782	INV,DEL
chr1	175650840	175650939	DUP,INS
chr1	181074108	181075359	INV,DEL
chr1	187495426	187497941	INV,DEL
chr1	202204446	202205476	DEL,DUP,INS
chr1	206924166	206924613	DUP,INS
chr1	207118628	207120292	INV,DEL
chr1	224945716	225061243	DEL,DUP
chr1	240184950	240185118	DUP,INS
chr1	243480655	243480754	DUP,INS
chr1	246244335	246247399	DEL,DUP
chr1	248440307	248652270	INV,DEL
chr1	248946010	248946253	DUP,INS
chr10	7526696	7526908	DUP,INS
chr10	35859651	36013754	INV,DEL
chr10	46106925	46315260	INV,DEL
chr10	55007283	55013685	INV,DEL
chr10	57496854	57498618	INV,DEL
chr10	60469266	60469408	DUP,INS
chr10	79527939	80232650	INV,DEL
chr10	95447044	95448482	DEL,DUP
chr10	111430664	111432116	DEL,DUP
chr10	123254468	123255322	DUP,INS
chr10	125501903	125512634	INV,DEL,DUP
chr10	127797464	127797617	DUP,INS
chr10	130790070	130791120	DUP,INS
chr10	131176486	131176900	DUP,INS
chr10	131851031	131851209	DUP,INS
chr10	131916768	131918734	DEL,DUP
chr10	132364386	132364843	DUP,INS
chr10	132505640	132506715	DEL,DUP
chr10	133010252	133011619	DUP,INS
chr10	133687010	133690178	DEL,DUP,INS
chr11	475098	475281	DUP,INS
chr11	24918873	24919133	DUP,INS
chr11	35222478	35237786	DEL,DUP
chr11	59277818	59282878	INV,DEL
chr11	61099623	61101626	DEL,DUP,INS
chr11	63931122	63934420	DEL,DUP
chr11	68515218	68644800	DEL,DUP
chr11	88003442	88003623	DUP,INS
chr11	95633306	95634460	INV,DEL
chr11	99819523	99820535	INV,DEL
chr11	107280856	107299493	INV,DEL
chr11	118421983	118423042	DEL,DUP
chr11	122017427	122017638	DUP,INS
chr12	10184	10306	DUP,INS
chr12	1121331	1122702	DEL,DUP
chr12	7083334	7084723	DEL,DUP
chr12	8423288	8443628	DEL,DUP
chr12	9319382	9569265	INV,DEL
chr12	9998151	10039023	INV,DEL
chr12	12391695	12393947	INV,DEL
chr12	46634360	46639712	INV,DEL
chr12	49877510	49880191	DEL,DUP
chr12	65424820	65425200	INV,INS
chr12	77989935	77994391	INV,DEL
chr12	80454385	80462120	INV,DEL
chr12	93500814	93502170	DEL,DUP
chr12	109661496	109661732	DUP,INS
chr12	115639641	115642475	DEL,DUP
chr12	120928130	120928331	DUP,INS
chr12	123425504	123429256	DEL,DUP
chr12	127697080	127697256	DUP,INS
chr12	127906168	127907400	INV,DEL
chr12	131917229	131917301	DUP,INS
chr12	132303469	132305616	DEL,DUP
chr12	132382384	132385017	DEL,DUP
chr12	132463759	132464496	DUP,INS
chr13	29211318	29347585	DEL,DUP
chr13	35956622	35958262	DEL,DUP,INS
chr13	42371717	42373519	DEL,DUP
chr13	43024647	43034328	DEL,DUP
chr13	60976994	60979845	DEL,DUP
chr13	65108763	65111384	DEL,DUP
chr13	77703973	77704145	DUP,INS
chr13	82604332	82605859	DEL,DUP
chr13	88458445	88460570	INV,DEL
chr13	97852709	97852903	DUP,INS
chr13	113024849	113026272	DEL,DUP
chr13	113435261	113437096	DEL,DUP,INS
chr13	114119773	114120712	DEL,DUP
chr13	114198499	114199821	DEL,DUP
chr14	23973699	24024119	DEL,DUP
chr14	24696500	24697348	DEL,DUP
chr14	35948115	35949815	DEL,DUP
chr14	59749124	59750104	DEL,DUP
chr14	60447129	60474904	INV,DEL
chr14	65375464	65376952	INV,DEL
chr14	65791578	65791650	DUP,INS
chr14	99927897	99928010	DUP,INS
chr14	100526782	100526931	DUP,INS
chr14	103896570	103896778	DUP,INS
chr14	104215319	104215479	DUP,INS
chr14	106627066	106638705	DEL,DUP
chr15	23439863	23440845	DEL,DUP
chr15	24096958	24570950	DEL,DUP
chr15	27305540	27308369	DEL,DUP
chr15	100710343	100710454	DUP,INS
chr16	818748	818896	DUP,INS
chr16	8561825	8565086	DEL,DUP
chr16	34237732	34239777	DEL,DUP
chr16	34571518	34596188	INV,DEL,DUP,INS
chr16	34704575	34716518	DEL,DUP
chr16	55765382	55828841	INV,DEL
chr16	69728010	69729267	INV,DEL
chr16	69820177	69825093	DEL,DUP
chr16	81765093	81765622	DUP,INS
chr16	85154938	85156472	INV,DEL
chr16	86345115	86352061	INV,DEL
chr16	86464379	86464585	DUP,INS
chr16	88277366	88279374	DEL,DUP
chr16	89634788	89634922	DUP,INS
chr16	89907422	89908796	DEL,DUP
chr17	314727	314920	DUP,INS
chr17	488992	489070	DUP,INS
chr17	645661	646620	DEL,DUP
chr17	4461750	4462792	DEL,DUP
chr17	5982160	5983887	INV,DEL
chr17	6560753	6561722	DEL,DUP
chr17	10983128	10992774	DEL,DUP
chr17	14755823	14758997	INV,DEL
chr17	41633577	41633719	DUP,INS
chr17	48538270	48540208	DEL,DUP
chr17	49150986	49151761	DEL,DUP
chr17	56872281	56874993	DEL,DUP
chr17	79554874	79555810	DEL,DUP
chr17	80021807	80024762	DEL,DUP
chr17	80744083	80744292	DUP,INS
chr17	81249373	81249452	DUP,INS
chr17	82671473	82672285	DUP,INS
chr18	4510879	4510974	DUP,INS
chr18	7144584	7146552	DEL,DUP
chr18	11508954	11511476	INV,DEL
chr18	13262181	13262379	DUP,INS
chr18	13673990	13674876	DEL,DUP
chr18	31150402	31150486	DUP,INS
chr18	54536370	54538285	DEL,DUP
chr18	57024580	57024776	DUP,INS
chr18	78010193	78010309	DUP,INS
chr18	78236971	78238582	DEL,DUP,INS
chr18	79200704	79200756	DUP,INS
chr18	79648361	79649177	DEL,DUP
chr19	835417	835523	DUP,INS
chr19	2347158	2350108	DEL,DUP
chr19	4035767	4035999	DUP,INS
chr19	4510911	4511838	DEL,DUP
chr19	4885285	4886357	DEL,DUP
chr19	6069995	6070190	DUP,INS
chr19	7153110	7153279	DUP,INS
chr19	7321669	7322828	INV,DEL
chr19	7450356	7450610	DUP,INS
chr19	15673751	15907556	INV,DEL,DUP
chr19	20618021	20701065	INV,DEL
chr19	21636431	21770049	INV,DEL
chr19	23753288	23753589	DUP,INS
chr19	33249731	33250338	DUP,INS
chr19	41803373	41807381	DEL,DUP
chr19	53271714	53312217	INV,DEL
chr19	54896352	55127573	DEL,DUP,INS
chr19	55670440	55670522	DUP,INS
chr19	58539084	58539995	DEL,DUP
chr2	1525904	1532694	DEL,DUP
chr2	1595755	1597888	DEL,DUP
chr2	1750544	1750655	DUP,INS
chr2	1861776	1861967	DUP,INS
chr2	10011735	10015089	DEL,DUP
chr2	16224712	16226675	INV,DEL,DUP
chr2	32866554	32916574	INV,DEL,DUP,INS
chr2	36183432	36184311	DEL,DUP
chr2	60466915	60467750	DEL,DUP
chr2	61473357	61476324	INV,DEL
chr2	64375628	64375779	DUP,INS
chr2	71618426	71618538	DUP,INS
chr2	74561071	74561243	DUP,INS
chr2	83342525	83342578	DUP,INS
chr2	87363158	87428680	DEL,DUP
chr2	95544979	95546008	INV,DEL
chr2	97267363	97490413	INV,DEL
chr2	109794574	110576928	INV,DEL
chr2	116216764	116224671	INV,DEL,DUP
chr2	119444283	119445264	DEL,DUP
chr2	122718665	122725214	INV,DEL
chr2	124293896	124295664	INV,DEL
chr2	125008710	125010813	DEL,DUP
chr2	128946072	128964450	INV,DEL
chr2	131129004	131130105	INV,DEL
chr2	131272195	131274421	DEL,DUP
chr2	131771412	131791505	INV,DEL
chr2	132073400	132076864	DEL,DUP
chr2	161074742	161075671	DEL,DUP
chr2	182505857	182507306	DEL,DUP
chr2	183704304	183707283	INV,DEL
chr2	215608974	215609030	INV,DUP
chr2	232899663	232900660	DEL,DUP
chr2	240812768	240812909	DUP,INS
chr20	61650	65133	DEL,DUP,INS
chr20	19924426	19924499	DUP,INS
chr20	38463939	38464142	DUP,INS
chr20	44404897	44405062	DUP,INS
chr20	44676998	44683575	INV,DEL
chr20	49617616	49617706	DUP,INS
chr20	50641010	50769313	INV,DEL
chr20	61331575	61331696	DUP,INS
chr20	63693527	63693694	DUP,INS
chr20	64088692	64088885	DUP,INS
chr21	24391392	24392693	INV,DEL
chr21	26001408	26002895	INV,DEL
chr21	26648091	26649680	INV,DEL
chr21	31784373	31785331	DEL,DUP,INS
chr21	37756601	37757580	DEL,DUP
chr21	39974501	39974688	DUP,INS
chr21	41805994	41806875	DEL,DUP
chr21	43262538	43262721	DUP,INS
chr21	44573847	44592718	INV,DEL
chr21	45156126	45156321	DUP,INS
chr21	46047356	46048387	DEL,DUP
chr21	46192806	46193780	DEL,DUP
chr22	16051319	16056775	DEL,DUP
chr22	18106139	18106350	DUP,INS
chr22	20075288	20075506	DUP,INS
chr22	35692910	35699113	DEL,DUP
chr22	43432718	43432854	DUP,INS
chr22	44055161	44060036	DEL,DUP
chr22	47069545	47070900	DEL,DUP
chr22	48620796	48620960	DUP,INS
chr22	48757208	48757403	DUP,INS
chr22	49973529	49975534	DEL,DUP,INS
chr22	50643821	50644108	DUP,INS
chr3	1707557	1708560	DEL,DUP
chr3	38084378	38084590	DUP,INS
chr3	43793685	43794793	INV,DEL
chr3	44699319	44700996	INV,DEL
chr3	77289917	77294057	DEL,DUP
chr3	80013469	80016115	INV,DEL
chr3	95746484	95752154	DEL,DUP
chr3	98140900	98202203	DEL,DUP
chr3	165092383	165093621	INV,DEL
chr3	167516962	167518990	INV,DEL
chr3	178757857	178759155	DEL,DUP
chr3	194943464	194943597	DUP,INS
chr3	195479356	195494892	DEL,DUP,INS
chr3	195691215	195957573	DEL,DUP
chr3	195944289	196006269	DEL,DUP
chr3	197384116	197391663	DEL,DUP,INS
chr4	555192	555334	DUP,INS
chr4	1046517	1046659	DUP,INS
chr4	3930010	4003741	INV,DEL
chr4	6003895	6004156	DUP,INS
chr4	7695631	7695822	DUP,INS
chr4	14836164	14836985	DEL,DUP
chr4	28855582	28959293	INV,DEL
chr4	40294582	40295661	DEL,DUP,INS
chr4	40901708	40903702	INV,DEL
chr4	45023330	45025355	DEL,DUP
chr4	69220264	69274343	INV,DEL
chr4	87926012	87937823	INV,DEL
chr4	92646207	92649092	DEL,DUP
chr4	106396285	106399496	INV,DEL
chr4	145693856	145694904	INV,DEL
chr4	147436053	147470373	INV,DEL
chr4	148507475	148509079	DEL,DUP
chr4	162657275	162658369	INV,DEL
chr4	164940166	164948257	INV,DEL
chr4	167187707	167194821	INV,DEL
chr4	167314330	167316687	DEL,DUP
chr4	178332605	178334076	DEL,DUP
chr4	188215899	188216825	DEL,DUP
chr4	190177132	190183150	DEL,DUP,INS
chr5	1539921	1540138	DUP,INS
chr5	2490283	2491532	DEL,DUP,INS
chr5	3323649	3323855	DUP,INS
chr5	7372544	7372670	DUP,INS
chr5	17508188	17621601	DEL,DUP
chr5	28932192	28934930	INV,DEL
chr5	35708582	35708706	DUP,INS
chr5	40662503	40709915	INV,DEL
chr5	40845804	40851835	INV,DEL
chr5	95208718	95246224	INV,DEL
chr5	116010676	116015369	INV,DEL
chr5	144132924	144135721	DEL,DUP
chr5	148173292	148175679	INV,DEL
chr5	161244924	161253380	DEL,DUP
chr5	170170494	170172078	INV,DEL
chr5	178585583	178585716	DUP,INS
chr5	180615293	180616246	DEL,DUP
chr6	3156366	3182503	DEL,DUP
chr6	34071810	34073267	DEL,DUP,INS
chr6	44044564	44045183	DUP,INS
chr6	51133207	51227359	INV,DEL
chr6	54059892	54070194	DEL,DUP
chr6	60605443	60617520	INV,DEL
chr6	77591253	77591306	DUP,INS
chr6	78577197	78578557	INV,DEL
chr6	79361497	79363856	DEL,DUP
chr6	102801960	102803142	INV,DEL
chr6	108292607	108293799	DEL,DUP
chr6	117923614	117924609	DEL,DUP
chr6	118070695	118071330	INV,INS
chr6	118690556	118692961	DEL,DUP
chr6	157270162	157270235	DUP,INS
chr6	158701351	158705603	DEL,DUP
chr6	159711487	159712659	DEL,DUP
chr6	160218962	160219096	DUP,INS
chr6	167220963	167286678	INV,DEL
chr6	167387016	167388348	DEL,DUP
chr6	167651501	167651832	DUP,INS
chr6	167735353	167735553	DUP,INS
chr6	168659708	168659953	DUP,INS
chr6	168931946	168932805	DEL,DUP
chr6	169242850	169243113	DUP,INS
chr6	170113875	170114151	INV,DUP
chr6	170495771	170496721	DEL,DUP
chr7	237641	240375	DEL,DUP,INS
chr7	482725	483538	DEL,DUP
chr7	566471	567485	DEL,DUP
chr7	905583	906531	DEL,DUP,INS
chr7	6702304	6703272	DEL,DUP
chr7	12144135	12165537	INV,DEL
chr7	23776054	23798994	INV,DEL
chr7	40839570	40841150	INV,DEL
chr7	47613965	47615673	INV,DEL
chr7	64886241	64887584	DEL,DUP
chr7	70955837	70974213	INV,DEL
chr7	76498794	76999025	DEL,DUP
chr7	84080353	84081110	DEL,DUP
chr7	98811399	98811545	DUP,INS
chr7	100957506	100958657	DEL,DUP,INS
chr7	131654489	131654640	DUP,INS
chr7	142060241	142086236	DEL,DUP
chr7	150038723	150041875	DEL,DUP
chr7	150610011	150682574	DEL,DUP
chr7	151313012	151315366	INV,DEL
chr7	152877364	153063024	INV,DEL
chr7	155328698	155329953	DEL,DUP,INS
chr7	158087656	158089769	DEL,DUP
chr7	158151367	158151492	DUP,INS
chr7	158330051	158343830	DEL,DUP,INS
chr7	158667294	158668312	DEL,DUP
chr7	158915455	158917256	DEL,DUP
chr7	159132866	159163224	INV,DUP
chr7	159205953	159206860	DEL,DUP
chr8	1164164	1164279	DUP,INS
chr8	1873436	1873650	DUP,INS
chr8	12559872	12561239	DEL,DUP
chr8	23119173	23219892	INV,DEL
chr8	51696651	51696836	DUP,INS
chr8	84952995	84961789	INV,DEL
chr8	92178203	92183397	INV,DEL
chr8	100674649	100677039	DEL,DUP
chr8	137118222	137119323	INV,DEL
chr8	138206297	138206520	DUP,INS
chr8	139872226	139873131	DEL,DUP
chr8	141492200	141493150	DEL,DUP
chr8	141871993	141874407	DUP,INS
chr8	143666319	143669601	DEL,DUP
chr8	143981889	143981950	DUP,INS
chr8	144020570	144024111	DEL,DUP
chr8	144125779	144125927	DUP,INS
chr8	144233383	144233467	DUP,INS
chr9	4713943	4714108	DUP,INS
chr9	15126715	15126890	DUP,INS
chr9	28189357	28189544	DUP,INS
chr9	34681484	34681982	DUP,INS
chr9	40923161	40928275	DEL,DUP
chr9	62803371	62822981	INV,DEL
chr9	65058860	65061636	DEL,DUP
chr9	71282100	71282339	DUP,INS
chr9	86539196	86541503	INV,DEL
chr9	89254230	89254433	DUP,INS
chr9	97614862	97616984	DEL,DUP
chr9	104493573	104493772	DUP,INS
chr9	109523566	109524642	DEL,DUP
chr9	129396623	129396826	DUP,INS
chr9	130955105	130955292	DUP,INS
chr9	132883410	132884862	DEL,DUP
chr9	133383325	133383510	DUP,INS
chr9	134182968	134183068	DUP,INS
chr9	136632046	136632874	DEL,DUP
chr9	137328234	137328431	DUP,INS
chr9	137669370	137669460	DUP,INS
Note: DUP, duplication; INS, insertion; INV, invertion; DEL, deletion.

## Sheet: HG00733
Table S3 Mako detected CSVs for HG00733, HG00514 and NA19240
Mako CSVs were obtained from calls with more than one type of edge connection
#CHROM	START	END	Mako_Types
chr1	10004	10443	DUP,INS
chr1	1030460	1030901	DUP,INS
chr1	1382295	1382470	DUP,INS
chr1	2440414	2440528	DUP,INS
chr1	2849326	2849465	DUP,INS
chr1	3212601	3212686	DUP,INS
chr1	4077156	4078360	DEL,DUP
chr1	4144504	4144634	DUP,INS
chr1	5160213	5160312	DUP,INS
chr1	9411149	9411257	DUP,INS
chr1	14109802	14112516	DEL,DUP
chr1	16050024	16059805	DEL,DUP
chr1	18049823	18049961	DUP,INS
chr1	18925882	18926000	DUP,INS
chr1	23392547	23392627	DUP,INS
chr1	29771334	29771549	DUP,INS
chr1	31431806	31431981	DUP,INS
chr1	36267369	36269040	INV,DEL
chr1	39504434	39504680	DUP,INS
chr1	43593650	43594474	INV,DUP
chr1	64373150	64389431	INV,DEL
chr1	81194398	81195874	INV,DEL
chr1	102426410	102504682	INV,DEL
chr1	104326316	104328985	DEL,DUP
chr1	118318808	118318888	DUP,INS
chr1	144102505	144106880	DEL,DUP,INS
chr1	154714108	154714439	DUP,INS
chr1	167056632	167056747	DUP,INS
chr1	172694311	172694449	DUP,INS
chr1	175231051	175232802	INV,DEL,DUP
chr1	175650824	175650946	DUP,INS
chr1	187495434	187497604	INV,DEL
chr1	202204526	202205476	DUP,INS
chr1	202625025	202625085	DUP,INS
chr1	203603933	203604069	DUP,INS
chr1	206924211	206924525	DUP,INS
chr1	207118600	207120000	INV,DEL
chr1	224945716	225061240	DEL,DUP
chr1	231202060	231202180	DUP,INS
chr1	234247922	234248122	DUP,INS
chr1	235078305	235078561	DUP,INS
chr1	243480631	243480726	DUP,INS
chr1	246244294	246247399	DEL,DUP
chr1	248440304	248652260	INV,DEL
chr1	248946157	248946229	DUP,INS
chr10	718255	718429	DUP,INS
chr10	735885	737771	DEL,DUP
chr10	5381284	5381363	DUP,INS
chr10	5577237	5577333	DUP,INS
chr10	7526763	7526835	DUP,INS
chr10	11283968	11284497	DUP,INS
chr10	12413511	12413590	DUP,INS
chr10	14568488	14568677	DUP,INS
chr10	26649449	26940276	DEL,DUP
chr10	44927520	44928982	DEL,DUP
chr10	57496913	57498588	INV,DEL
chr10	60469258	60469364	DUP,INS
chr10	79556740	79614998	INV,DEL
chr10	95447029	95448567	DEL,DUP
chr10	103196950	103206226	INV,DEL
chr10	111430657	111432127	DEL,DUP
chr10	123254394	123255170	DUP,INS
chr10	124227125	124227273	DUP,INS
chr10	125501894	125512533	INV,DEL
chr10	125824895	125825164	DUP,INS
chr10	126251646	126251969	DUP,INS
chr10	127797498	127797602	DUP,INS
chr10	128464484	128464594	DUP,INS
chr10	130790080	130790697	DUP,INS
chr10	131176490	131176898	DUP,INS
chr10	131486500	131486696	DUP,INS
chr10	132364374	132364814	DUP,INS
chr10	132820153	132824176	DEL,DUP
chr10	133010210	133011617	DUP,INS
chr10	133066182	133066276	DUP,INS
chr10	133290814	133292455	DEL,DUP,INS
chr10	133686970	133690177	DEL,DUP,INS
chr11	1170978	1171296	DUP,INS
chr11	3096979	3097064	DUP,INS
chr11	24918873	24919036	DUP,INS
chr11	36309611	36309970	INV,INS
chr11	59277818	59282964	INV,DEL
chr11	61099653	61099916	DUP,INS
chr11	63930944	63934473	DEL,DUP
chr11	68515223	68644820	DEL,DUP
chr11	68963986	68964114	DUP,INS
chr11	71066026	71066104	DUP,INS
chr11	92705384	92705891	DUP,INS
chr11	95633307	95634471	INV,DEL
chr11	99819490	99820566	INV,DEL
chr11	102731115	102731273	DUP,INS
chr11	107280885	107299471	INV,DEL
chr11	120328683	120328976	DUP,INS
chr11	122016499	122017716	DEL,DUP,INS
chr11	124250404	124251532	DEL,DUP
chr11	128930543	128930892	DUP,INS
chr11	131680439	131680801	DUP,INS
chr11	132054374	132060411	DEL,DUP
chr11	133354203	133354263	DUP,INS
chr11	134308286	134308429	DUP,INS
chr12	10004	10304	DUP,INS
chr12	1574361	1574528	DUP,INS
chr12	7083327	7084730	DEL,DUP,INS
chr12	9405673	9408641	DEL,DUP
chr12	9998195	10039007	INV,DEL
chr12	12391734	12393944	INV,DEL
chr12	13011476	13011919	DUP,INS
chr12	25106390	25107673	INV,DEL
chr12	40480640	40490425	DEL,DUP
chr12	49877510	49880191	DEL,DUP
chr12	65424697	65425168	INV,INS
chr12	71315482	71316928	INV,DEL
chr12	77989900	77994324	INV,DEL
chr12	80454384	80462119	INV,DEL
chr12	86810684	86812040	DEL,DUP
chr12	109661571	109661755	DUP,INS
chr12	110387241	110387430	DUP,INS
chr12	115639648	115642432	DEL,DUP
chr12	120927507	120928364	INV,DUP,INS
chr12	124438819	124439422	DUP,INS
chr12	127697075	127697231	DUP,INS
chr12	127906184	127907400	INV,DEL
chr12	128708600	128708803	DUP,INS
chr12	131046207	131046337	DUP,INS
chr12	131918765	131918869	DUP,INS
chr12	132349922	132350045	DUP,INS
chr12	132387869	132387963	DUP,INS
chr12	132397390	132397584	DUP,INS
chr12	132463913	132464505	DUP,INS
chr13	35956622	35958426	DEL,DUP,INS
chr13	38956678	38956810	DUP,INS
chr13	42371525	42373519	DEL,DUP,INS
chr13	60977009	60978048	DEL,DUP,INS
chr13	71118063	71118136	DUP,INS
chr13	74340759	74342810	DEL,DUP
chr13	88458439	88460627	INV,DEL
chr13	111568050	111568256	DUP,INS
chr13	113176451	113176522	DUP,INS
chr13	113345937	113347871	DEL,DUP
chr13	113419003	113419055	DUP,INS
chr13	113435956	113437202	DEL,DUP,INS
chr13	114198570	114199832	DEL,DUP
chr14	23973708	24024111	DEL,DUP
chr14	25141909	25144901	INV,DEL
chr14	35948113	35949836	DEL,DUP
chr14	39644680	39645896	DEL,DUP
chr14	40906700	40907954	INV,DEL
chr14	47854498	47856278	INV,DEL
chr14	60447122	60474966	INV,DEL
chr14	65375836	65376948	INV,DEL
chr14	65791578	65791692	DUP,INS
chr14	76564724	76564880	DUP,INS
chr14	91293420	91293512	DUP,INS
chr14	99927890	99928038	DUP,INS
chr14	100526791	100526935	DUP,INS
chr14	100873355	100873423	DUP,INS
chr14	103896624	103897749	DUP,INS
chr14	104215330	104215464	DUP,INS
chr14	105162481	105162665	DUP,INS
chr14	105349868	105350042	DUP,INS
chr15	24121492	24516236	DEL,DUP
chr15	30173122	30173230	DUP,INS
chr15	37003075	37005371	INV,DEL
chr15	70302866	70303145	DUP,INS
chr15	71199689	71199869	DUP,INS
chr15	91437836	91446359	DEL,DUP
chr15	91749460	91749774	DUP,INS
chr15	95148202	95149527	INV,DEL
chr15	100058267	100058336	DUP,INS
chr15	100710334	100710411	DUP,INS
chr15	101981029	101981119	DUP,INS
chr16	818762	818876	DUP,INS
chr16	894258	894382	DUP,INS
chr16	954959	955110	DUP,INS
chr16	1025314	1025497	DUP,INS
chr16	1185592	1186068	DUP,INS
chr16	1842677	1842743	DUP,INS
chr16	3632626	3634285	DEL,DUP
chr16	7008935	7009091	DUP,INS
chr16	8562755	8565066	DEL,DUP
chr16	10040023	10040092	DUP,INS
chr16	23981983	23982098	DUP,INS
chr16	27139102	27139213	DUP,INS
chr16	34571515	34596056	INV,DEL,DUP,INS
chr16	48247039	48247465	DUP,INS
chr16	48871190	48872586	INV,DEL
chr16	69727976	69729327	INV,DEL
chr16	78004459	78007456	DEL,DUP
chr16	81765054	81765622	DUP,INS
chr16	83950511	83950871	DUP,INS
chr16	84050534	84051508	DEL,DUP
chr16	85154906	85156457	INV,DEL
chr16	86345178	86352050	INV,DEL
chr16	86464399	86464597	DUP,INS
chr16	87145221	87145335	DUP,INS
chr16	88053190	88054673	DEL,DUP
chr16	88277110	88279107	DEL,DUP
chr16	89907490	89908760	DEL,DUP
chr17	314701	316802	DEL,DUP,INS
chr17	488993	489058	DUP,INS
chr17	809815	810302	DUP,INS
chr17	841437	841560	DUP,INS
chr17	952712	952801	DUP,INS
chr17	1062811	1063799	DEL,DUP
chr17	1159495	1159678	DUP,INS
chr17	5982183	5983857	INV,DEL
chr17	6194135	6194242	DUP,INS
chr17	17460134	17460311	DUP,INS
chr17	27644741	27751953	DEL,DUP
chr17	34854438	34855851	INV,DEL
chr17	41632760	41633721	DUP,INS
chr17	48538270	48540171	DEL,DUP
chr17	49151034	49151859	DEL,DUP
chr17	56792755	56792881	DUP,INS
chr17	56872923	56875086	DEL,DUP
chr17	65499952	65500292	DUP,INS
chr17	66798674	66798865	DUP,INS
chr17	73219884	73221595	INV,DEL
chr17	74732756	74733512	DUP,INS
chr17	79555509	79555782	DUP,INS
chr17	80024327	80024606	DUP,INS
chr17	80497958	80498077	DUP,INS
chr17	80743782	80744966	DEL,DUP
chr17	81249381	81249456	DUP,INS
chr17	81425588	81426317	DUP,INS
chr17	82148266	82149258	DEL,DUP
chr17	83101838	83103572	DEL,DUP,INS
chr18	4510874	4510952	DUP,INS
chr18	11508929	11511476	INV,DEL
chr18	13262154	13262356	DUP,INS
chr18	22232227	22232573	DUP,INS
chr18	25033597	25033695	DUP,INS
chr18	36463341	36463429	DUP,INS
chr18	49067249	49067378	DUP,INS
chr18	54536365	54538291	DEL,DUP,INS
chr18	72044575	72045937	DEL,DUP
chr18	74616915	74617116	DUP,INS
chr18	76585300	76586173	DEL,DUP,INS
chr18	76967411	76967555	DUP,INS
chr18	77252887	77252989	DUP,INS
chr18	78010192	78010318	DUP,INS
chr18	78238512	78238581	DUP,INS
chr18	79200704	79200757	DUP,INS
chr18	80262893	80263175	DUP,INS
chr19	350906	351902	DUP,INS
chr19	835416	835497	DUP,INS
chr19	879672	879791	DUP,INS
chr19	1142124	1142241	DUP,INS
chr19	1164394	1166232	DUP,INS
chr19	2347117	2349108	DEL,DUP
chr19	3332439	3332577	DUP,INS
chr19	4035778	4035935	DUP,INS
chr19	6070065	6070188	DUP,INS
chr19	7153130	7153347	DUP,INS
chr19	7321664	7322821	INV,DEL
chr19	7331323	7331681	DUP,INS
chr19	7450388	7450641	DUP,INS
chr19	11643544	11747007	INV,DEL
chr19	12989496	12989651	DUP,INS
chr19	15673724	15779274	INV,DEL,DUP
chr19	20618021	20701056	INV,DEL
chr19	21650249	21733696	INV,DEL
chr19	23753361	23753583	DUP,INS
chr19	28888385	28888515	DUP,INS
chr19	32596203	32596440	DUP,INS
chr19	33249731	33250285	DUP,INS
chr19	35105945	35106010	DUP,INS
chr19	41803069	41807384	DEL,DUP
chr19	43679529	43679806	DUP,INS
chr19	50980990	50981240	DUP,INS
chr19	52888651	52915984	DEL,DUP
chr19	53271707	53312216	INV,DEL
chr19	54109797	54109852	DUP,INS
chr19	54133743	54133869	DUP,INS
chr19	55670439	55670523	DUP,INS
chr19	55761607	55771377	DEL,DUP
chr19	56942922	56942975	DUP,INS
chr19	58607527	58607594	DUP,INS
chr2	1106532	1106732	DUP,INS
chr2	1281271	1281469	DUP,INS
chr2	1525703	1532509	DEL,DUP
chr2	1750529	1750651	DUP,INS
chr2	1861782	1861968	DUP,INS
chr2	3057865	3057980	DUP,INS
chr2	4733721	4739939	DEL,DUP
chr2	4974106	4974189	DUP,INS
chr2	10011727	10015474	DEL,DUP
chr2	10399253	10399369	DUP,INS
chr2	11113534	11113628	DUP,INS
chr2	13288455	13288641	DUP,INS
chr2	16224687	16226666	INV,DEL,DUP
chr2	17946491	17946593	DUP,INS
chr2	32915886	32918453	DEL,INS
chr2	36184130	36184311	DUP,INS
chr2	51805321	51805434	DUP,INS
chr2	57190781	57191832	DEL,DUP
chr2	60467724	60468110	DUP,INS
chr2	61473303	61476318	INV,DEL
chr2	64376016	64376165	DUP,INS
chr2	65600866	65601053	DUP,INS
chr2	71618111	71618577	DUP,INS
chr2	74561081	74561217	DUP,INS
chr2	83342525	83342578	DUP,INS
chr2	85315896	85343753	INV,DEL
chr2	86914292	86914444	DUP,INS
chr2	87406882	87431206	DEL,DUP,INS
chr2	88861332	88898030	INV,DEL
chr2	95544970	95546071	INV,DEL,INS
chr2	97123189	97580016	INV,DEL
chr2	116216764	116224735	INV,DEL,DUP
chr2	119444283	119445298	DEL,DUP,INS
chr2	119659504	119661322	DEL,DUP
chr2	122612259	122613019	INV,DUP,INS
chr2	124293968	124295664	INV,DEL
chr2	125008685	125010825	DEL,DUP
chr2	128340267	128341395	DEL,DUP,INS
chr2	128945940	128965235	INV,DEL
chr2	161074754	161075236	DUP,INS
chr2	195114371	195119918	INV,DEL
chr2	217805487	217805794	DUP,INS
chr2	232995035	232995577	DUP,INS
chr2	238870308	238870448	DUP,INS
chr2	238909005	238909139	DUP,INS
chr2	239642720	239643734	DEL,DUP
chr2	240158693	240158783	DUP,INS
chr2	240527386	240527609	DUP,INS
chr2	240786636	240786828	DUP,INS
chr2	240872289	240872460	DUP,INS
chr20	61381	66491	DEL,DUP,INS
chr20	2236338	2236455	DUP,INS
chr20	2379056	2380273	DEL,DUP
chr20	13934330	13934452	DUP,INS
chr20	19924430	19924495	DUP,INS
chr20	20337356	20337505	DUP,INS
chr20	20356363	20357230	DUP,INS
chr20	23702788	23765355	DEL,DUP
chr20	38463938	38464116	DUP,INS
chr20	43696514	43697014	DUP,INS
chr20	44404913	44405031	DUP,INS
chr20	44676947	44683491	INV,DEL
chr20	48506272	48514827	DEL,DUP
chr20	53204104	53204269	DUP,INS
chr20	53837740	53837850	DUP,INS
chr20	58695019	58695331	DUP,INS
chr20	60314368	60314789	DUP,INS
chr20	61202088	61202234	DUP,INS
chr20	61329291	61329439	DUP,INS
chr20	61331578	61331692	DUP,INS
chr20	61375824	61375997	DUP,INS
chr20	63492299	63492537	DUP,INS
chr20	63693538	63693676	DUP,INS
chr20	64088663	64088895	DUP,INS
chr20	64096926	64097053	DUP,INS
chr21	24391466	24392454	INV,DEL
chr21	26001844	26002990	INV,DEL
chr21	26648006	26649689	INV,DEL
chr21	27627113	27627278	DUP,INS
chr21	31784083	31785382	DEL,DUP,INS
chr21	33322245	33322788	DUP,INS
chr21	36497141	36497270	DUP,INS
chr21	37756595	37757598	DEL,DUP
chr21	40348162	40348388	DUP,INS
chr21	41805815	41806940	DEL,DUP,INS
chr21	43262539	43262718	DUP,INS
chr21	45055043	45055102	DUP,INS
chr21	45156103	45156277	DUP,INS
chr21	45797476	45798540	DUP,INS
chr21	46090975	46091314	DUP,INS
chr21	46399240	46399382	DUP,INS
chr21	46699871	46699959	DUP,INS
chr22	16351138	16351220	DUP,INS
chr22	16558546	16558645	DUP,INS
chr22	16565502	16565630	DUP,INS
chr22	17877099	17877318	DUP,INS
chr22	18106125	18106340	DUP,INS
chr22	18136630	18142941	DEL,DUP
chr22	19202401	19202471	DUP,INS
chr22	20075270	20075522	DUP,INS
chr22	29120197	29120382	DUP,INS
chr22	42324053	42324236	DUP,INS
chr22	43432701	43432877	DUP,INS
chr22	44114204	44115954	DEL,DUP
chr22	45349173	45350498	DEL,DUP
chr22	47379190	47379385	DUP,INS
chr22	48620822	48620943	DUP,INS
chr22	48757225	48757402	DUP,INS
chr22	49155990	49156116	DUP,INS
chr22	49973529	49975686	DEL,DUP,INS
chr22	50276306	50276417	DUP,INS
chr22	50643752	50643941	DUP,INS
chr22	50807923	50808081	DUP,INS
chr3	10552	10632	DUP,INS
chr3	1707476	1708557	DEL,DUP
chr3	6604527	6613044	INV,DEL
chr3	37710267	37711901	DEL,DUP
chr3	38084451	38084565	DUP,INS
chr3	41320442	41322556	INV,DEL
chr3	44699313	44700993	INV,DEL
chr3	50311835	50312092	DUP,INS
chr3	56756821	56759098	DEL,DUP
chr3	72074539	72074670	DUP,INS
chr3	77355086	77355236	DUP,INS
chr3	80013338	80016105	INV,DEL
chr3	95749273	95752156	DEL,DUP
chr3	98140912	98202419	DEL,DUP
chr3	131988873	131994701	INV,DEL
chr3	146667093	146677284	DEL,DUP
chr3	148563292	148567682	DEL,DUP
chr3	148761023	148781608	INV,DEL
chr3	153509195	153520606	INV,DEL
chr3	162807802	162830163	INV,DEL
chr3	178757959	178758511	DEL,DUP
chr3	184754687	184754818	DUP,INS
chr3	194324598	194324699	DUP,INS
chr3	195055517	195059786	DUP,INS
chr3	195686678	196001123	DEL,DUP
chr3	197390213	197391660	DUP,INS
chr3	197459802	197459965	DUP,INS
chr4	555182	555337	DUP,INS
chr4	1046301	1046664	DUP,INS
chr4	1372721	1372812	DUP,INS
chr4	3814944	3815102	DUP,INS
chr4	6003932	6004226	DUP,INS
chr4	7695588	7695671	DUP,INS
chr4	12648458	12648926	INV,DUP
chr4	37585251	37585395	DUP,INS
chr4	40233264	40235685	INV,DEL
chr4	40295148	40295512	DUP,INS
chr4	45024776	45026675	DUP,INS
chr4	57856290	57857487	DEL,INS
chr4	58562600	58569633	DEL,DUP
chr4	68883668	69126339	INV,DEL
chr4	69229879	69308548	INV,DEL
chr4	72456201	72456342	DUP,INS
chr4	87926012	87937824	INV,DEL
chr4	92646227	92649130	DEL,DUP
chr4	98892637	98895950	DEL,DUP
chr4	106396274	106399539	INV,DEL
chr4	145693868	145694889	INV,DEL
chr4	146286299	146286463	DUP,INS
chr4	162657226	162658438	INV,DEL
chr4	164939536	164948264	INV,DEL
chr4	178005866	178006110	DUP,INS
chr4	190178418	190179717	DEL,DUP,INS
chr5	266746	266883	DUP,INS
chr5	415491	415686	DUP,INS
chr5	628465	628658	DUP,INS
chr5	1044925	1045186	DUP,INS
chr5	1192054	1192167	DUP,INS
chr5	1238273	1238424	DUP,INS
chr5	1273419	1273547	DUP,INS
chr5	1539973	1540158	DUP,INS
chr5	1845637	1845877	DUP,INS
chr5	1867328	1867381	DUP,INS
chr5	3323810	3324066	DUP,INS
chr5	3659963	3660133	DUP,INS
chr5	5305060	5305279	DUP,INS
chr5	7372546	7372667	DUP,INS
chr5	12425708	12426759	DEL,DUP,INS
chr5	28932185	28934937	INV,DEL
chr5	35708616	35708706	DUP,INS
chr5	53826784	53830121	INV,DEL
chr5	64472951	64475312	INV,DEL
chr5	67326226	67328703	DEL,DUP
chr5	80692983	80693579	DUP,INS
chr5	92612622	92613346	DUP,INS
chr5	101087938	101088040	DUP,INS
chr5	116010763	116015366	INV,DEL
chr5	126160812	126163267	DEL,DUP
chr5	141174812	141179658	DEL,DUP
chr5	141480327	141483116	DEL,DUP
chr5	144108492	144108925	DUP,INS
chr5	144132924	144135827	DEL,DUP
chr5	148173301	148175687	INV,DEL
chr5	178585514	178585658	DUP,INS
chr5	180615314	180618449	DEL,DUP
chr5	180634930	180635915	DEL,DUP,INS
chr6	372042	372248	DUP,INS
chr6	2504753	2504887	DUP,INS
chr6	3222124	3222284	DUP,INS
chr6	13835114	13865615	INV,DEL
chr6	27823871	27832193	INV,DEL
chr6	28054362	28055446	INV,DEL
chr6	31428235	31429956	DEL,DUP,INS
chr6	32591863	32604171	INV,DEL
chr6	34071455	34072974	DEL,DUP,INS
chr6	35169659	35169798	DUP,INS
chr6	44044655	44045175	DUP,INS
chr6	54059863	54070121	DEL,DUP
chr6	78577077	78579401	INV,DEL
chr6	89211609	89214231	INV,DEL,INS
chr6	117923609	117924524	DUP,INS
chr6	118070944	118071373	INV,INS
chr6	118690556	118692766	DEL,DUP
chr6	132600960	132601126	DUP,INS
chr6	149948063	150019307	INV,DEL
chr6	150946253	150948473	DEL,DUP
chr6	154525160	154525403	DUP,INS
chr6	157238333	157238398	DUP,INS
chr6	160218975	160219097	DUP,INS
chr6	160535459	160535555	DUP,INS
chr6	165749273	165749500	DUP,INS
chr6	165839937	165840008	DUP,INS
chr6	166416140	166416256	DUP,INS
chr6	167220898	167286669	INV,DEL
chr6	167386988	167389340	DEL,DUP
chr6	167433114	167433256	DUP,INS
chr6	167651465	167651832	DUP,INS
chr6	167735329	167735534	DUP,INS
chr6	167990058	167990217	DUP,INS
chr6	168571791	168573484	DEL,DUP
chr6	168659501	168660054	DUP,INS
chr6	168839698	168841851	DUP,INS
chr6	168931371	168932485	DEL,DUP,INS
chr6	169242827	169243076	DUP,INS
chr6	170113638	170114174	INV,DUP,INS
chr6	170398827	170400228	DEL,DUP,INS
chr7	205261	206826	DUP,INS
chr7	237712	240374	DEL,DUP,INS
chr7	355960	356050	DUP,INS
chr7	566435	567548	DEL,DUP,INS
chr7	588557	588704	DUP,INS
chr7	905588	906538	DUP,INS
chr7	1294506	1295633	DEL,DUP
chr7	1758548	1758613	DUP,INS
chr7	1940931	1941009	DUP,INS
chr7	8152627	8152758	DUP,INS
chr7	23776047	23798999	INV,DEL
chr7	40839572	40841125	INV,DEL
chr7	45610820	45611071	DUP,INS
chr7	55167302	55167528	DUP,INS
chr7	70955852	70974154	INV,DEL
chr7	76624351	76951016	INV,DEL
chr7	76997407	76998955	DUP,INS
chr7	85460059	85462014	INV,DEL
chr7	89460092	89462608	DEL,DUP
chr7	93912489	93913367	DEL,DUP
chr7	97436836	97460669	INV,DEL
chr7	98811382	98811519	DUP,INS
chr7	100957703	100958508	DUP,INS
chr7	100991786	101004696	DEL,DUP
chr7	102080906	102085205	INV,DEL
chr7	104216000	104216796	DEL,DUP
chr7	138621939	138622106	DUP,INS
chr7	142060166	142086194	DEL,DUP
chr7	150909790	150910469	DUP,INS
chr7	151855231	151855587	DUP,INS
chr7	155207777	155208913	DUP,INS
chr7	155328712	155328857	DUP,INS
chr7	155406971	155407121	DUP,INS
chr7	155615228	155615438	DUP,INS
chr7	155792027	155792109	DUP,INS
chr7	158070331	158071546	DEL,DUP,INS
chr7	158151379	158151489	DUP,INS
chr7	158166484	158166596	DUP,INS
chr7	158273882	158274358	DUP,INS
chr7	158330310	158341382	DEL,DUP
chr7	158668126	158668212	DUP,INS
chr7	158998436	158998524	DUP,INS
chr8	1164182	1164270	DUP,INS
chr8	11456240	11456367	DUP,INS
chr8	37506281	37506358	DUP,INS
chr8	68906235	68906443	DUP,INS
chr8	76444618	76444671	DUP,INS
chr8	92178203	92183376	INV,DEL
chr8	97770990	97771941	DEL,DUP
chr8	100426632	100426724	DUP,INS
chr8	138206296	138206471	DUP,INS
chr8	138691548	138692228	DUP,INS
chr8	141347557	141348580	DEL,DUP
chr8	141492292	141492474	DUP,INS
chr8	141871771	141874394	DUP,INS
chr8	142012915	142013093	DUP,INS
chr8	143218262	143218337	DUP,INS
chr8	143669463	143669602	DUP,INS
chr8	144020570	144024873	DEL,DUP,INS
chr8	144125777	144125935	DUP,INS
chr8	144233387	144233472	DUP,INS
chr8	144687804	144687929	DUP,INS
chr8	144946952	144947229	DUP,INS
chr9	399874	400966	DEL,DUP
chr9	808747	808859	DUP,INS
chr9	4537250	4538116	DEL,DUP
chr9	4713910	4714160	DUP,INS
chr9	15126725	15126845	DUP,INS
chr9	17276803	17277720	DEL,DUP
chr9	29591409	29593057	INV,DEL
chr9	34681484	34681982	DUP,INS
chr9	35913547	35914174	DUP,INS
chr9	40542254	40542424	DUP,INS
chr9	62806317	62823001	INV,DEL
chr9	86052967	86053698	DUP,INS
chr9	89254239	89254375	DUP,INS
chr9	89371911	89371996	DUP,INS
chr9	89671543	89671681	DUP,INS
chr9	91695537	91695651	DUP,INS
chr9	104600358	104607025	DEL,DUP
chr9	109523566	109524653	DEL,DUP
chr9	123347689	123347773	DUP,INS
chr9	129396525	129396803	DUP,INS
chr9	130955139	130955274	DUP,INS
chr9	134182981	134183065	DUP,INS
chr9	134685195	134685386	DUP,INS
chr9	136632692	136632989	DUP,INS
chr9	137328196	137328432	DUP,INS
chr9	137355493	137355619	DUP,INS
chr9	137503837	137503947	DUP,INS
chr9	137518162	137518324	DUP,INS
chr9	137669378	137669456	DUP,INS

## Sheet: NA19240
Table S3 Mako detected CSVs for HG00733, HG00514 and NA19240
Mako CSVs were obtained from calls with more than one type of edge connection
#CHROM	START	END	Mako_Types
chr1	10006	10264	DUP,INS
chr1	2121520	2124296	DUP,INS
chr1	3999649	3999815	DUP,INS
chr1	4065362	4066491	DEL,DUP
chr1	4135603	4136678	DEL,DUP
chr1	4144519	4144639	DUP,INS
chr1	9411148	9411292	DUP,INS
chr1	14109653	14112510	DEL,DUP
chr1	16080825	16082405	INV,DEL
chr1	17166007	17166220	DUP,INS
chr1	18925909	18926051	DUP,INS
chr1	23392551	23392682	DUP,INS
chr1	29771334	29771631	DUP,INS
chr1	29872390	29873191	DEL,DUP
chr1	30655477	30655671	DUP,INS
chr1	31431765	31431920	DUP,INS
chr1	36267384	36269042	INV,DEL
chr1	46940207	47139154	INV,DEL
chr1	47743228	47743336	DUP,INS
chr1	48475197	48476265	INV,DEL
chr1	80328817	80329781	INV,DUP
chr1	86664182	86666231	INV,DEL
chr1	95004700	95005822	DEL,DUP
chr1	101553005	101554038	DEL,DUP
chr1	102427123	102504679	INV,DEL
chr1	104326466	104328985	DEL,DUP
chr1	108771863	108772812	DEL,DUP,INS
chr1	114103333	114111758	INV,DEL
chr1	144102505	144107022	DEL,DUP,INS
chr1	147205640	147228870	INV,DEL
chr1	148287132	148297482	INV,DEL
chr1	152304379	152309000	DEL,DUP
chr1	152676491	152687039	DEL,DUP
chr1	154714158	154714446	DUP,INS
chr1	156556700	156559193	DEL,DUP
chr1	165582613	165583637	INV,DEL
chr1	167056667	167056804	DUP,INS
chr1	175231136	175232798	INV,DEL
chr1	176508933	176509775	DEL,DUP
chr1	178695586	178696743	DEL,DUP
chr1	187495417	187497602	INV,DEL
chr1	202204439	202205478	DEL,DUP,INS
chr1	202625022	202625085	DUP,INS
chr1	206924165	206924526	DUP,INS
chr1	207118573	207120214	INV,DEL
chr1	209761748	209762964	DEL,DUP
chr1	224945716	225061214	DEL,DUP
chr1	227294577	227294898	DEL,DUP
chr1	235078289	235078537	DUP,INS
chr1	237389856	237392610	INV,DEL
chr1	247124031	247174262	INV,DEL
chr1	248134551	248311115	INV,DEL
chr1	248752582	248752723	DUP,INS
chr1	248795401	248799283	DEL,DUP
chr1	248946154	248946236	DUP,INS
chr10	1616845	1617844	DEL,DUP
chr10	4953904	5012921	INV,DEL
chr10	7526768	7526854	DUP,INS
chr10	8362724	8362835	DUP,INS
chr10	11283987	11284473	DUP,INS
chr10	11721783	11722195	DUP,INS
chr10	12413511	12413582	DUP,INS
chr10	44927494	44928890	DEL,DUP
chr10	57496893	57498613	INV,DEL
chr10	60468998	60469408	DUP,INS
chr10	62370874	62371388	DUP,INS
chr10	80027729	80044998	DEL,DUP
chr10	98734827	98737531	INV,INS
chr10	123254444	123255279	DUP,INS
chr10	126251577	126252074	DUP,INS
chr10	127797505	127797610	DUP,INS
chr10	128464484	128464590	DUP,INS
chr10	128583332	128583706	DUP,INS
chr10	130790062	130790681	DUP,INS
chr10	131176502	131176908	DUP,INS
chr10	132364334	132364842	DUP,INS
chr10	132887087	132888771	DEL,DUP,INS
chr10	133010226	133011614	DUP,INS
chr10	133066192	133066798	DUP,INS
chr10	133429067	133573595	DEL,DUP
chr10	133686973	133690164	DEL,DUP,INS
chr11	642776	642865	DUP,INS
chr11	1155306	1155680	DUP,INS
chr11	1893737	1939955	INV,DEL
chr11	6042879	6044837	DEL,DUP
chr11	18247068	18268346	INV,DEL
chr11	24882455	24883971	INV,DEL
chr11	24918873	24919133	DUP,INS
chr11	36309611	36309986	INV,DUP,INS
chr11	38247122	38247176	DUP,INS
chr11	55286552	55863549	INV,DEL,DUP
chr11	59277818	59282962	INV,DEL
chr11	68515238	68644810	DEL,DUP
chr11	77192812	77192905	DUP,INS
chr11	92705772	92705866	DUP,INS
chr11	95633252	95634417	INV,DEL,DUP
chr11	99819487	99820557	INV,DEL
chr11	102718962	102720482	INV,DEL
chr11	102731101	102731201	DUP,INS
chr11	107280902	107299481	INV,DEL
chr11	119349200	119349402	DUP,INS
chr11	122016499	122017728	DEL,DUP,INS
chr11	124387173	124393761	INV,DEL
chr11	129143073	129145550	DEL,DUP
chr11	131331622	131335594	INV,DEL
chr11	131680405	131681780	DUP,INS
chr11	133354204	133354300	DUP,INS
chr11	134827739	134827931	DUP,INS
chr12	1574368	1574447	DUP,INS
chr12	7083332	7084789	DEL,DUP,INS
chr12	8423302	8443629	DEL,DUP
chr12	9402665	9569303	DEL,INS
chr12	10579253	10579667	INV,INS
chr12	12391734	12393938	INV,DEL
chr12	65424630	65425123	INV,INS
chr12	71139014	71140285	INV,DEL
chr12	71545937	71548100	INV,DEL
chr12	77989915	77994395	INV,DEL
chr12	79179323	79179557	DUP,INS
chr12	80454679	80462095	INV,DEL
chr12	86810678	86812014	DEL,DUP
chr12	92744949	92748452	INV,DEL
chr12	95558621	95560325	INV,DEL
chr12	109661664	109661823	DUP,INS
chr12	115639641	115642099	DEL,DUP
chr12	120927483	120928370	INV,DUP,INS
chr12	124439075	124439378	DUP,INS
chr12	128708662	128708811	DUP,INS
chr12	130646233	130646418	DUP,INS
chr12	131477550	131477687	DUP,INS
chr12	131917085	131917164	DUP,INS
chr12	132387873	132387970	DUP,INS
chr13	34237003	34241457	DEL,DUP
chr13	35956622	35958458	DEL,DUP,INS
chr13	38956688	38956790	DUP,INS
chr13	42458392	42511611	INV,DEL
chr13	52365889	52478111	INV,DEL
chr13	75533256	75545463	DEL,DUP
chr13	88458436	88460627	INV,DEL
chr13	100451894	100451960	DUP,INS
chr13	111568053	111568167	DUP,INS
chr13	111944178	111944261	DUP,INS
chr13	112014961	112016112	DEL,DUP,INS
chr13	112307288	112311251	DEL,DUP
chr13	113346014	113347854	DEL,DUP
chr13	113435930	113436105	DUP,INS
chr13	113672394	113672526	DUP,INS
chr13	113876184	113876730	DUP,INS
chr13	114197736	114199826	DEL,DUP
chr14	35949037	35949215	DUP,INS
chr14	48938652	48939351	INV,DUP
chr14	65375842	65376976	INV,DEL
chr14	65791578	65791636	DUP,INS
chr14	66703410	66705282	INV,DEL
chr14	68356437	68356658	DUP,INS
chr14	90694756	90694989	DUP,INS
chr14	91293360	91293501	DUP,INS
chr14	99927899	99928010	DUP,INS
chr14	100526793	100526935	DUP,INS
chr14	100873354	100873409	DUP,INS
chr14	103896624	103896730	DUP,INS
chr14	104215335	104215514	DUP,INS
chr14	105162475	105162665	DUP,INS
chr14	105442653	105442835	DUP,INS
chr14	106327296	106352089	DEL,DUP
chr15	25215801	25227013	DEL,DUP
chr15	30173159	30173279	DUP,INS
chr15	44853931	45060939	INV,DEL
chr15	68133550	68136707	DEL,DUP
chr15	70302795	70303187	DUP,INS
chr15	77618053	77618916	DEL,INS
chr15	95148251	95149527	INV,DEL
chr15	100058267	100058364	DUP,INS
chr15	100710337	100710429	DUP,INS
chr15	101542837	101542893	DUP,INS
chr15	101981017	101981120	DUP,INS
chr16	492426	492506	DUP,INS
chr16	818762	818882	DUP,INS
chr16	894260	894336	DUP,INS
chr16	952805	955593	DEL,DUP,INS
chr16	1025320	1025500	DUP,INS
chr16	1185611	1185670	DUP,INS
chr16	7008932	7009065	DUP,INS
chr16	10040003	10040098	DUP,INS
chr16	23981931	23982089	DUP,INS
chr16	32811876	32811934	DUP,INS
chr16	34571517	34661402	INV,DEL,DUP,INS
chr16	34729249	34730173	DEL,DUP
chr16	48247012	48247465	DUP,INS
chr16	55765237	55828848	INV,DEL
chr16	65465037	65465862	DEL,DUP,INS
chr16	69727904	69729271	INV,DEL
chr16	83950726	83950867	DUP,INS
chr16	85154918	85156434	INV,DEL
chr16	86345117	86352066	INV,DEL
chr16	88140332	88140464	DUP,INS
chr16	88276986	88279137	DEL,DUP
chr16	89007011	89007139	DUP,INS
chr16	89907473	89908809	DEL,DUP
chr17	220288	220491	DUP,INS
chr17	242549	243851	DEL,DUP,INS
chr17	314426	315624	DUP,INS
chr17	488992	489056	DUP,INS
chr17	510328	510493	DUP,INS
chr17	841438	841565	DUP,INS
chr17	952692	952793	DUP,INS
chr17	1062812	1064040	DEL,DUP
chr17	5982139	5983934	INV,DEL
chr17	6560675	6561822	DEL,DUP
chr17	10983128	10992765	DEL,DUP
chr17	13467372	13469505	DEL,DUP
chr17	41632758	41633724	DUP,INS
chr17	43359337	43365000	DEL,DUP
chr17	65500100	65500293	DUP,INS
chr17	66798735	66799534	DUP,INS
chr17	69961544	69961944	DUP,INS
chr17	73389554	73389820	DUP,INS
chr17	74732763	74733509	DUP,INS
chr17	80024323	80024633	DUP,INS
chr17	80930250	80930438	DUP,INS
chr17	81249389	81249461	DUP,INS
chr17	81426203	81426334	DUP,INS
chr17	81742309	81742400	DUP,INS
chr17	82148067	82149308	DEL,DUP
chr17	83127770	83127835	DUP,INS
chr18	10102	10183	DUP,INS
chr18	1756879	1782573	INV,DEL
chr18	4510873	4510947	DUP,INS
chr18	11509074	11511581	INV,DEL
chr18	22232292	22232517	DUP,INS
chr18	54536344	54538270	DEL,DUP
chr18	59473723	59473829	DUP,INS
chr18	74616921	74617090	DUP,INS
chr18	76585167	76586028	DEL,DUP,INS
chr18	76967424	76967534	DUP,INS
chr18	77252887	77253041	DUP,INS
chr18	78010197	78010315	DUP,INS
chr18	78238506	78238583	DUP,INS
chr18	79684922	79685041	DUP,INS
chr18	80262897	80263217	DUP,INS
chr19	350089	351893	DEL,DUP,INS
chr19	816344	819400	DEL,DUP
chr19	1164404	1166030	DUP,INS
chr19	2347125	2349090	DEL,DUP
chr19	2817681	2818575	DEL,DUP
chr19	3332409	3332538	DUP,INS
chr19	4035780	4035928	DUP,INS
chr19	4510956	4511806	DEL,DUP
chr19	6070070	6070219	DUP,INS
chr19	7153096	7153239	DUP,INS
chr19	7321598	7322903	INV,DEL
chr19	7331216	7331515	DUP,INS
chr19	9603662	9603973	DUP,INS
chr19	12989557	12989673	DUP,INS
chr19	15673726	15779387	INV,DEL,DUP
chr19	20570395	20771237	INV,DEL
chr19	21636572	21769228	INV,DEL
chr19	23753310	23753541	DUP,INS
chr19	33249731	33250326	DUP,INS
chr19	34537955	34746448	INV,DEL
chr19	39957854	39959177	INV,DEL
chr19	40826985	41120925	INV,DEL,DUP
chr19	42787927	43285290	DEL,DUP
chr19	43679480	43679781	DUP,INS
chr19	53185640	53188884	DEL,DUP
chr19	53433751	53480313	DEL,DUP
chr19	55670446	55670529	DUP,INS
chr19	56640113	56641192	DEL,DUP
chr19	58607511	58607599	DUP,INS
chr2	1281249	1281452	DUP,INS
chr2	1370464	1372300	DEL,DUP
chr2	1424315	1425391	DEL,DUP
chr2	1525960	1533146	DEL,DUP,INS
chr2	1750522	1751782	DUP,INS
chr2	1861788	1861965	DUP,INS
chr2	3057874	3057982	DUP,INS
chr2	3180615	3181168	DUP,INS
chr2	5022486	5023124	DUP,INS
chr2	10011724	10015085	DEL,DUP
chr2	16224922	16226658	INV,DEL,DUP
chr2	32866410	32916321	DEL,DUP,INS
chr2	51805324	51805431	DUP,INS
chr2	56493122	56521363	DEL,DUP
chr2	57190804	57191714	DEL,DUP
chr2	71618094	71618567	DUP,INS
chr2	74561080	74561216	DUP,INS
chr2	76780837	76797208	INV,DEL
chr2	85315863	85343798	INV,DEL
chr2	86914284	86914550	DUP,INS
chr2	87396924	87420174	DEL,INS
chr2	87424914	87431215	DUP,INS
chr2	89774776	89775663	DEL,DUP
chr2	95544970	95546052	INV,DEL
chr2	97194888	97546134	INV,DEL
chr2	97548426	97549953	DEL,DUP
chr2	109774496	109774558	DEL,DUP
chr2	123833334	123833939	DUP,INS
chr2	124293960	124295664	INV,DEL
chr2	128340265	128341376	DEL,DUP
chr2	128946041	128964466	INV,DEL
chr2	143314498	143316599	INV,DEL
chr2	156813513	156815353	DEL,DUP
chr2	159874512	159874717	DUP,INS
chr2	169784646	169787651	DEL,DUP
chr2	173738039	173738277	DUP,INS
chr2	208176560	208177480	INV,DUP,INS
chr2	231832684	231848845	DEL,DUP
chr2	232899761	232899901	DUP,INS
chr2	238870315	238870508	DUP,INS
chr2	239642771	239643782	DEL,DUP
chr2	239719129	239720286	DEL,DUP
chr2	240527129	240527641	DUP,INS
chr2	240625679	240626383	DUP,INS
chr2	241989685	241990634	DEL,DUP,INS
chr20	61685	66520	DEL,DUP,INS
chr20	1149905	1150078	DUP,INS
chr20	2236338	2236458	DUP,INS
chr20	2379056	2380209	DEL,DUP
chr20	10807794	10808964	INV,DEL
chr20	19924428	19924500	DUP,INS
chr20	20337357	20337506	DUP,INS
chr20	24836215	24836268	DUP,INS
chr20	38463954	38464123	DUP,INS
chr20	43095828	43095886	DUP,INS
chr20	43325868	43326238	DUP,INS
chr20	47894765	47895678	DEL,INS
chr20	53715350	53719965	DEL,DUP
chr20	58695031	58695316	DUP,INS
chr20	60314391	60314771	DUP,INS
chr20	61329289	61331620	DUP,INS
chr20	61565233	61565316	DUP,INS
chr20	63442879	63442940	DUP,INS
chr20	63486878	63487045	DUP,INS
chr20	63492303	63492839	DUP,INS
chr20	63693515	63693676	DUP,INS
chr20	64088673	64088873	DUP,INS
chr20	64096928	64097041	DUP,INS
chr20	64126128	64126284	DUP,INS
chr21	24819278	24820410	DEL,DUP
chr21	26648044	26649669	INV,DEL
chr21	31784014	31785377	DEL,DUP,INS
chr21	37756688	37757660	DEL,DUP,INS
chr21	38913836	38914004	DUP,INS
chr21	39974498	39974701	DUP,INS
chr21	40348195	40348404	DUP,INS
chr21	41805815	41806823	DEL,DUP
chr21	43262631	43262739	DUP,INS
chr21	45055043	45055101	DUP,INS
chr21	45797518	45798541	DUP,INS
chr21	45896531	45896733	DUP,INS
chr21	45924157	45925281	DEL,DUP,INS
chr21	46091144	46091349	DUP,INS
chr22	16070948	16073989	DEL,DUP
chr22	16558543	16558647	DUP,INS
chr22	18106098	18106315	DUP,INS
chr22	19202397	19202466	DUP,INS
chr22	20075286	20075511	DUP,INS
chr22	29120201	29120378	DUP,INS
chr22	35692239	35699114	DEL,DUP
chr22	42324015	42324125	DUP,INS
chr22	45349048	45350528	DEL,DUP
chr22	48476162	48480861	INV,DEL
chr22	48620882	48620959	DUP,INS
chr22	48757212	48757411	DUP,INS
chr22	49156046	49156107	DUP,INS
chr22	49973529	49975735	DEL,DUP,INS
chr22	50276249	50276395	DUP,INS
chr22	50643704	50643933	DUP,INS
chr3	1707801	1708913	DEL,DUP
chr3	5565191	5565258	DUP,INS
chr3	22710138	22741088	INV,DEL
chr3	38084398	38084533	DUP,INS
chr3	41320376	41322566	INV,DEL
chr3	44699311	44700951	INV,DEL
chr3	50305229	50311818	DEL,DUP
chr3	64547484	64549938	DEL,DUP
chr3	95749273	95752157	DEL,DUP
chr3	96005005	96005195	DUP,INS
chr3	98140856	98202217	DEL,DUP
chr3	98688237	98689302	DUP,INS
chr3	131098297	131117490	INV,DEL
chr3	138050599	138051462	DEL,DUP,INS
chr3	139066325	139075958	INV,DEL
chr3	146666978	146677297	DEL,DUP
chr3	148563439	148567757	DEL,DUP
chr3	178757971	178760040	DEL,DUP
chr3	191115423	191116230	INV,INS
chr3	194324593	194324703	DUP,INS
chr3	194943436	194943651	DUP,INS
chr3	195493852	195494827	DEL,DUP
chr3	195944255	196006239	DEL,DUP
chr3	196317000	196317156	DUP,INS
chr3	197384110	197391654	DEL,DUP,INS
chr4	1046523	1046666	DUP,INS
chr4	3726364	3726513	DUP,INS
chr4	3814906	3815079	DUP,INS
chr4	6003928	6004161	DUP,INS
chr4	14922590	14922666	DUP,INS
chr4	26209623	26209770	DUP,INS
chr4	36841095	36841479	DEL,DUP
chr4	40233305	40235641	INV,DEL
chr4	40294750	40295818	DEL,DUP,INS
chr4	45024769	45027811	INV,DEL,DUP,INS
chr4	57856290	57857491	DEL,DUP
chr4	61016729	61104947	INV,DEL
chr4	69222218	69308601	INV,DEL
chr4	72455893	72456281	DUP,INS
chr4	73854465	73981443	INV,DEL
chr4	87926012	87937815	INV,DEL
chr4	92646207	92649141	DEL,DUP
chr4	106396264	106399539	INV,DEL
chr4	117668189	117681195	DEL,DUP
chr4	138867037	138867109	DUP,INS
chr4	143829826	144061183	DEL,DUP
chr4	178332605	178334062	DEL,DUP
chr4	190177105	190179781	DEL,DUP,INS
chr5	11519	11608	DUP,INS
chr5	266746	266896	DUP,INS
chr5	628480	628653	DUP,INS
chr5	754209	754505	DUP,INS
chr5	929262	934442	INV,DEL
chr5	1326606	1329086	DEL,DUP
chr5	1539983	1540128	DUP,INS
chr5	1845656	1845880	DUP,INS
chr5	2490299	2491477	DEL,DUP,INS
chr5	3323692	3324025	DUP,INS
chr5	3659995	3660209	DUP,INS
chr5	7371295	7372715	DEL,DUP,INS
chr5	12425687	12426757	DEL,DUP
chr5	25821542	25826895	DEL,DUP
chr5	26793061	26801921	INV,DEL
chr5	28932185	28934934	INV,DEL
chr5	41953393	42084312	INV,DEL
chr5	53826784	53830036	INV,DEL
chr5	114922390	114926120	INV,DEL
chr5	115794615	115795429	DEL,DUP
chr5	116010700	116015369	INV,DEL
chr5	126160814	126164422	DEL,DUP
chr5	133625887	133630240	INV,DEL
chr5	144132924	144135743	DEL,DUP
chr5	161000004	161004804	DEL,DUP
chr5	175309978	175313462	INV,DEL
chr5	177961562	177962609	DEL,DUP
chr5	178585613	178585724	DUP,INS
chr5	180634850	180635919	DEL,DUP,INS
chr6	372048	372253	DUP,INS
chr6	1051544	1054033	DUP,INS
chr6	13834386	13865614	INV,DEL
chr6	26739687	26740026	INV,INS
chr6	28054243	28055446	INV,DEL
chr6	31243317	31245526	DEL,DUP
chr6	34071756	34073267	DUP,INS
chr6	44044649	44045186	DUP,INS
chr6	44181434	44182439	DUP,INS
chr6	51334573	51335534	DEL,DUP
chr6	55965565	56044460	DEL,DUP
chr6	61370334	61382256	DEL,DUP
chr6	66782453	66782919	INV,INS
chr6	78577186	78578598	INV,DEL
chr6	79361449	79363882	DEL,DUP
chr6	89211890	89214335	INV,DEL,INS
chr6	100746667	100748762	DEL,DUP
chr6	102801961	102803033	INV,DEL
chr6	118070996	118071582	INV,INS
chr6	128961110	128962582	INV,DEL
chr6	130526875	130531418	INV,DEL
chr6	132600904	132601106	DUP,INS
chr6	154525176	154525422	DUP,INS
chr6	157238333	157238404	DUP,INS
chr6	157270162	157270221	DUP,INS
chr6	160218967	160219094	DUP,INS
chr6	160456877	160660115	DEL,DUP,INS
chr6	163329455	163329556	DUP,INS
chr6	165839920	165840013	DUP,INS
chr6	167169112	167389250	INV,DEL
chr6	167433078	167433265	DUP,INS
chr6	167651491	167651834	DUP,INS
chr6	167990051	167990218	DUP,INS
chr6	168378836	168380693	DEL,DUP
chr6	168659517	168659940	DUP,INS
chr6	168839851	168841857	DEL,DUP,INS
chr6	169242841	169242898	DUP,INS
chr6	170398843	170400236	DEL,DUP,INS
chr6	170495760	170495947	DUP,INS
chr7	237673	240373	DEL,DUP,INS
chr7	482876	483338	DUP,INS
chr7	566430	567504	DEL,DUP,INS
chr7	905568	906521	DUP,INS
chr7	1115959	1117041	DEL,DUP
chr7	2377432	2378472	DEL,DUP
chr7	4083670	4083732	DUP,INS
chr7	8152623	8152790	DUP,INS
chr7	23776057	23799017	INV,DEL
chr7	29645178	29749023	DEL,DUP
chr7	40839517	40841184	INV,DEL
chr7	45610803	45610981	DUP,INS
chr7	52729093	52734758	INV,DEL
chr7	76498794	76998010	DEL,DUP,INS
chr7	89323787	89324950	DEL,DUP
chr7	98811381	98811516	DUP,INS
chr7	100957717	100962263	DUP,INS
chr7	101034212	101036275	DEL,DUP
chr7	105908254	105909021	INV,DUP
chr7	131654488	131654659	DUP,INS
chr7	140481787	140490632	DEL,DUP
chr7	150909742	150910459	DUP,INS
chr7	151312949	151315272	INV,DEL
chr7	152877470	153062986	INV,DEL
chr7	154060854	154063615	DEL,DUP
chr7	155328714	155328853	DUP,INS
chr7	155615216	155616950	DEL,DUP,INS
chr7	157480471	157480527	DUP,INS
chr7	158048703	158048913	DUP,INS
chr7	158151374	158151486	DUP,INS
chr7	158330320	158341433	DEL,DUP
chr8	1164151	1164270	DUP,INS
chr8	11456215	11456301	DUP,INS
chr8	27918977	27919111	DUP,INS
chr8	48148313	48148563	DUP,INS
chr8	48962675	48967544	DEL,DUP
chr8	51696652	51696797	DUP,INS
chr8	76444619	76444671	DUP,INS
chr8	97770884	97771843	DEL,DUP
chr8	138206361	138206543	DUP,INS
chr8	139462660	139463558	DEL,DUP
chr8	141871807	141872115	DUP,INS
chr8	141874198	141874412	DUP,INS
chr8	141982403	141983860	DEL,DUP
chr8	144020544	144024134	DEL,DUP,INS
chr8	144125739	144125938	DUP,INS
chr8	144233383	144233460	DUP,INS
chr9	808743	808852	DUP,INS
chr9	4713912	4714120	DUP,INS
chr9	15024637	15031196	INV,DEL
chr9	34681484	34681982	DUP,INS
chr9	40540105	40542404	DUP,INS
chr9	40923062	40925036	DEL,DUP
chr9	62806318	62822978	INV,DEL
chr9	69683474	69683698	DUP,INS
chr9	71282173	71282345	DUP,INS
chr9	86539190	86541126	INV,DEL
chr9	89254234	89254406	DUP,INS
chr9	89371909	89371981	DUP,INS
chr9	97614044	97617005	DEL,DUP
chr9	104600283	104606971	DEL,DUP
chr9	109523567	109524715	DEL,DUP
chr9	123347689	123347808	DUP,INS
chr9	129396588	129396802	DUP,INS
chr9	130955129	130955292	DUP,INS
chr9	134182970	134183068	DUP,INS
chr9	134247066	134248523	DEL,DUP
chr9	134469877	134471299	DEL,DUP
chr9	134685195	134685339	DUP,INS
chr9	136632013	136632951	DEL,DUP,INS
chr9	137328268	137328440	DUP,INS
chr9	137355609	137355701	DUP,INS
