# Supplementary material for: Mako: A Graph-based Pattern Growth Approach to Detect Complex Structural Variants
Source: Genomics Proteomics Bioinformatics. 2021 Jul 3;20(1):205–18. doi: 10.1016/j.gpb.2021.03.007 (PMC9510932; doi:10.1016/j.gpb.2021.03.007)
Supplement: Supplementary Table S4 — CSVs of successfully designed primers [file mmc31.xlsx]

## Sheet: Sheet1
Table S4 CSVs of successfully designed primers
PCR ID	CHROM	START	END	TYPE	Left Primer/TM(℃)	Right Primer/TM(℃)	Annealing Temperature In PCR(℃)	Selected for Sanger Sequencing
1	chr1	118318808	118318888	DUP,INS	TCTTCTTGTCTTTGGGAGTCTTTG/56.2	CCATTTGGGTGAGAAGAAGACAA/56.0	56	No
2	chr1	154714108	154714439	DUP,INS	ATTGCAAAATCGTTTCCTTATGAGGT/54.9	CAGTGTCTGCGTGTTCTAGGG/59.5	54.9	No
3	chr10	5381284	5381363	DUP,INS	AGTAAAGTCAGCAGCTGAGGTTG/57.8	CCTCTCAGCTCCTTAAACATTTCC/57.9	57.8	No
4	chr10	12413511	12413590	DUP,INS	AGCTGTACAATTTTCCCAACTATCA/54.7	ATAGGGAGGTTCTGGGAGCCC/61.5	54.7	No
5	chr10	126251646	126251969	DUP,INS	TTTGCCCACTTTCTCTTCTGGAG/57.8	TCTCACTGGCTCACATCAAAGTG/57.8	57.8	No
6	chr10	127797498	127797602	DUP,INS	TTCCCAAGGCCACCTTTTTCTTC/57.8	TGGCATGGTTAAGCAAGTCCT/55.6	55.6	No
7	chr10	128464484	128464594	DUP,INS	TCACTACCTACAAACCCAGGTT/55.8	ATCCTTGTGCTCTCAGCCAGC/59.5	55.8	No
8	chr10	132364374	132364814	DUP,INS	TCATCCTAGCAACTCCCGCCTA/59.5	GGAGGCTGACAGTGTTTAGGGAA/59.6	59.5	No
9	chr10	133010210	133011617	DUP,INS	CCCAGGTTTTACAAATGTACCTAAGA/56.4	AGCCCGAGAGTCCTGTCTTCA/59.5	56.4	No
10	chr11	36309611	36309970	INV,INS	GAGTGAATTCAAACTAAGAGGCTCT/56.3	TCAGGGAGGGAAAGACTTGGAG/59.5	56.3	No
11	chr12	71315482	71316928	DEL,INV	GGGCTTCTTTGACAGAATACCTA/56.0	GGGGAGGGTCATGTTAGAAGG/59.5	56	Yes
12	chr13	74340759	74342810	DEL,DUP	GATGACACACACAAGTAAAAATACAG/54.9	GCGTCTTCTATTATACCAGTACCA/56.2	54.9	Yes
13	chr14	99927890	99928038	DUP,INS	AGAGATGCTCTATCAGATCTTCTAAA/54.9	CTTCACGTGTTCCTCTGTCCC/59.5	54.9	No
14	chr15	71199689	71199869	DUP,INS	CATTACAGACAAAGCACGCTGAG/57.8	TTTCTTTTTGGATCTTTGCTCCCT/54.4	54.4	No
15	chr15	100710334	100710411	DUP,INS	TCTGCTCACTTTTCCAGGGGTTC/59.6	TGCAGAGCTGGATATGGCAAGAT/57.8	57.8	No
16	chr16	818762	818876	DUP,INS	AAATTCCTTCCCCAAAAATAGGCA/54.4	CCCATCTTAACGCCCACTTGC/59.5	54.4	No
17	chr16	7008935	7009091	DUP,INS	AGTGCCCAGACGGTAGAATTC/57.6	TTGTTTCATGTACAAGTTCTCACTGA/54.9	54.9	No
18	chr16	23981983	23982098	DUP,INS	TTGGTTCCAGCATTCACTTATAATT/53.0	CGTTGGGTGGTGATGGTAATGAT/57.8	53	No
19	chr16	27139102	27139213	DUP,INS	GTTCTCTCAGGACTCTGCTTTCC/59.1	CAGGTCAAAGTCTTGAGGAAATTCA/60.5	59	No
20	chr16	78004459	78007456	DEL,DUP	GTGGCGTAATCATAACTCCCTGT/57.8	TTCTCTGGGTGTTCATATGTGGT/56.0	56	Yes
21	chr16	81765054	81765622	DUP,INS	AAATCAAACCAGCTCCAGGAGAC/57.8	TTTGGAAAGTGCAATTGCCCAC/55.8	55.8	No
22	chr17	6194135	6194242	DUP,INS	GCTCCAACTAGGGGATGTAGGAA/59.6	ATAGAGACAAGAAACAGACAGGTAAC/56.4	56.4	No
23	chr17	34854438	34855851	DEL,INV	TCTGTTCTCCATCTCCATCCTGG/59.6	TCTGCTTGGCTGTGATAAACATA/54.2	54.2	Yes
24	chr17	80497958	80498077	DUP,INS	CCCAGCAGCAAAACACTTTAAAA/54.2	ACAGAGTGTAGTTGTGTGTCTGT/56.0	54.2	No
25	chr19	43679529	43679806	DUP,INS	TTTTAGAGCATAGTCTCACTCTGTCA/56.4	CATGGTATTAGGGGTGACTTGGA/57.8	56.4	No
26	chr2	240786636	240786828	DUP,INS	CTCGGATCAACGACACGACCAA/59.5	GACCCCCATGAAGGAGAAGCC/61.5	59.5	No
27	chr20	61375824	61375997	DUP,INS	TAAGAGCCCTTCCAGCATCAGAA/57.8	CAAGGTATTTGATTGTAGCCTCATGT/56.4	56.4	No
28	chr21	31784083	31785382	DEL,DUP	GGGGTGATGATAGTGGTTAGTACA/57.9	TCCCTTTCCATCTTCAATGAAAACT/54.7	54.7	No
29	chr21	45156103	45156277	DUP,INS	AACAAACCTCAAGCCTGAAAGC/55.8	TACTCATTGTAGTCCATCCATCTGT/56.3	55.8	No
30	chr22	44114204	44115954	DEL,DUP	ACAGTTTCAGGTTGTGATGGTTG/56.0	ATAGATGCAGCGGTCTGGGTTC/59.5	56	No
31	chr22	47379190	47379385	DUP,INS	ACAGATGTATTAGCCTGCCCAC/57.7	ACGTCCACACAGAGTTCAAGAAA/56.0	56	No
32	chr22	50276306	50276417	DUP,INS	CAACAAGCTGCTGTACGCCAAG/59.5	GTGACCTTGTTCTCCAGTGCAG/59.5	59.5	No
33	chr3	72074539	72074670	DUP,INS	CCTACAGTTTCTGAGACCTACCA/57.8	GGAGATTCAGGATCAAGGTGCC/59.5	57.8	No
34	chr4	58562600	58569633	DEL,DUP	TCCCTCAATTCTCCATGTGTTTA/54.2	TTTAGAAGAGCCTGGAACCAATAGA/56.3	54.2	Yes
35	chr6	35169659	35169798	DUP,INS	AAGTGGTGAGGGATTGGCTGC/59.5	GTCTGATGAGTCCTCACAACTTT/56.0	56	No
36	chr6	117923609	117924524	DUP,INS	TTTCTCTTTCTCAGGTGGCTTCT/56.0	ATGGTTTCTAAATCCCTGCAAACT/54.4	54.4	No
37	chr6	132600960	132601126	DUP,INS	AACCCTGTCCTCTAGCTATCTGC/59.6	TTACATGCCTTCTTTGAGGGAGA/56.0	56	No
38	chr6	160218975	160219097	DUP,INS	AAAGGACTTGCTCAAAACCACAC/56.0	TACCATCAGCAGCAACAGCAATA/56.0	56	No
39	chr6	160535459	160535555	DUP,INS	AAGCAAACAGAGCCTCTATGATAC/56.2	GTTGATAAGCAGGCCTGAGTTATG/57.9	56.2	No
40	chr6	167735329	167735534	DUP,INS	AGTGACACCTGTTTTCCTGTGAT/56.0	GACATCTCCAGGGTCCTCTGTC/61.4	56	No
41	chr7	1940931	1941009	DUP,INS	GCCAGAGGGTGACAGGATTGG/61.5	CAGTTTTCACAGCCGGGGTTAAG/59.6	59.6	Yes
42	chr8	144946952	144947229	DUP,INS	TAGTTAGGACTGGAGATGAGCCC/59.6	ATGGTCCTGGAACTGAGAGCTC/59.5	59.6	No
43	chr9	29591409	29593057	DEL,INV	GTAATGTTCATGTCAGCCACCAA/56.0	AATGTGTACTGAAGGAAAATGTATCA/53.3	53.3	Yes
44	chr9	34681484	34681982	DUP,INS	CTTAGAAAATTGAGCGTATCACCT/54.4	AGACGTTAGGTATGGCTGTGTG/57.7	54.4	No
45	chr9	86052967	86053698	DUP,INS	CTCCTGGCATAAAGTGACTTGTC/57.8	TTACCTTGCAGCACTCGGATG/57.6	57.6	No
46	chr9	89254239	89254375	DUP,INS	GCAGCCAGCGTGATGATCTTG/59.5	GGTGTGTGTGGTGTTCCTGGT/59.5	59.5	No
47	chr1	4144504	4144634	DUP,INS	TATTTCCAGCACAACCACTCTGA/56.0	TGTAACTCACTGTGTCGAGAGAG/57.8	56	No
48	chr1	18925882	18926000	DUP,INS	CTGTGTGTCATCTTGAGCTGACG/59.6	GGTATCCACCACATTAGGCACTC/59.6	59.6	No
49	chr10	7526763	7526835	DUP,INS	TATTGTAAAGGCCCCTAAATAGCAGA/56.4	ATCTGGAAGTCATAAAAGCCACT/54.2	54.2	Yes
50	chr11	95633307	95634471	DEL,INV	GCAGGTGGTGATGGAAAGCCT/59.5	GGCTTAGCAATAACTGTGACTAAGT/56.3	56.3	No
51	chr11	120328683	120328976	DUP,INS	ATCTTCACATAAAACACAAAGCGT/52.7	TATGTTAAGAGGATGAGATGTTCCT/54.7	52.7	No
52	chr12	77989900	77994324	DEL,INV	ACCAATTGTAATGTACAGAAGCTTAT/53.3	GCTAAAGAGCTAGCTAAAACCAACC/57.9	53.3	Yes
53	chr14	35948113	35949836	DEL,DUP	CTCTACCATCATCAAATGACCCT/56.0	AGGGCTGCCTGAGACAGAATTTT/57.8	56	No
54	chr14	100873355	100873423	DUP,INS	AGAATTTCCCAGAGACAGAAAGT/54.2	CATGGACTCCTTCTGACACGC/59.5	54.2	No
55	chr14	104215330	104215464	DUP,INS	TCATTACAGACCCAGCAGATCCT/57.8	GAGTCACTGTGATTGGGATGAAG/57.8	57.8	No
56	chr15	91749460	91749774	DUP,INS	CCTCCACTATCACTTCCACCATC/59.6	AGATGGTAGGGTGGTAGCAAGTA/57.8	57.8	No
57	chr16	86345178	86352050	DEL,INV	TGCCTTTGTTTGCTCCCATATAA/54.2	CAGATGGTAGGTGGTCTTACTTT/56.0	54.2	No
58	chr16	86464399	86464597	DUP,INS	GTTTCCTTCCTAGGGAGGTGG/59.5	TAAACCAAGAGGGCAATGTGGAT/56.0	56	No
59	chr17	841437	841560	DUP,INS	CTGGTTGGAACTAGCGACTGTTT/57.8	GTTGCTCCAAATGCTGTCAAACA/56.0	56	No
60	chr17	48538270	48540171	DEL,DUP	CTAATGTCCTACCTTCCAGTTTCT/56.2	GTCCAGAAAGGGGAATAGACTTG/57.8	56	Yes
61	chr17	56792755	56792881	DUP,INS	GCAGTTGAAGTTAAAGGAGAGGT/56.0	CTATGCAGGTTAGTAAAATGAAGCA/54.7	56	No
62	chr18	72044575	72045937	DEL,DUP	AACCCTCTTACCAAGTTGTACTACA/56.3	GTAGTAGACCTTGGAATACATTATGC/56.4	56	Yes
63	chr18	79200704	79200757	DUP,INS	TTAACAATGCCCAGTTGATAAATTTG/53.3	CCAGTAGTTTTGTTTTCACCACC/56.0	56	No
64	chr19	23753361	23753583	DUP,INS	GTTCTCTCAGGACTCTGCTTTCC/59.6	CAGGTCAAAGTCTTGAGGAAATTCA/56.3	56.3	Yes
65	chr2	119659504	119661322	DEL,DUP	GAGCCTGCATTGTGCCAAACAT/57.7	CCCGTTTCCACCAAATCGACTTC/59.6	57.6	Yes
66	chr2	128340267	128341395	DEL,DUP	GAGGAAGTGAACCATAAGGAGAGG/59.6	CTCCTAGCAGCAGCCAACAAT/57.6	57.6	No
67	chr20	2236338	2236455	DUP,INS	GACATGGTCTTGAGTCATTGATAGG/57.9	CATGATTCTCCCAGGTACCTTCT/57.8	57.6	No
68	chr20	58695019	58695331	DUP,INS	AGATGCACTTCAAGGAGGGAC/57.6	TCTCCCTATGTGCCACAGATG/57.6	57.6	No
69	chr20	63492299	63492537	DUP,INS	GGGGCTGTCTCCAATCTCTCC/61.5	GGTGGGGAGATGGATGAGTAGG/61.4	61.4	No
70	chr21	26001844	26002990	DEL,INV	ATCCACAATGTCATTACAAATGGGG/56.3	CTCATCCTCCATGTCAGCAGATG/59.6	56.3	Yes
71	chr21	41805815	41806940	DEL,DUP	GGACTCGGGTCAGCTTTGTGTA/59.5	GATCATAAGAAAGACAACGGACAAC/56.3	56.3	No
72	chr22	46090975	46091314	DUP,INS	GTCTATACTACGTGGGATTTGATTAC/56.4	ATTGGGTGCTGGAGCCTACTTC/59.5	56.3	No
73	chr22	49155990	49156116	DUP,INS	AAATGATTAATGGTTGGCGAACAC/54.4	AAATGCCTTGTCCCTGCCACTA/57.7	54.4	No
74	chr3	146667093	146677284	DEL,DUP	TCACGTTTGTTGATAGCAGAATTGA/54.7	AAGCTTGCTTCCATTTCCCTATG/56.0	54.7	Yes
75	chr5	141480327	141483116	DEL,DUP	TTTTATTGTAGTCAGCTCCCTCCA/56.2	TGGCTGGCATAAAAAGGTCAAGT/56.0	56	Yes
76	chr6	157238333	157238398	DUP,INS	AAGCTGCCTTTGAAACCCTTTC/55.8	GTCCCGGTTTATCCACAGTTTCA/57.8	56	No
77	chr9	130955139	130955274	DUP,INS	GGATGGGCTTGTCTTAGCAGT/57.6	TTCCTTCAGCTCTAGATTCTTGCA/56.2	56	No
78	chr1	81194398	81195874	DEL,INV	TGAAGTGTCTAACTCAGCTAATAGT/54.7	ATTTAGAACTATGCCAGGCTCATG/56.2	54.7	Yes
79	chr1	118318808	118318888	DUP,INS	CCCAAATCTCTGTTGATAGAAGTCA/56.3	TGTGGAGGCAGCTCAGATGTG/59.5	56	No
80	chr1	175231051	175232802	INV,DEL,DUP	CTGGACATTGGGATCAGACGG/59.5	CCAAGGACCTGAGAATTCTTCAG/57.8	57.8	No
81	chr10	14568488	14568677	DUP,INS	ACTCGAATCTTCCTTCTGACTTT/54.2	CTGAAATGTTGGAATTCAAAAGCAGA/54.9	54.2	Yes
82	chr10	124227125	124227273	DUP,INS	CACACAGTACTCCATGGTATTCC/57.8	ACGTGTAGAATATGGCGTGGAAC/57.8	57.8	No
83	chr10	128464484	128464594	DUP,INS	TTCACCCTACTCTGTGTGTTGAC/57.8	GAAACCAGCCTCATTCTCCCC/59.5	57.8	No
84	chr11	132054374	132060411	DEL,DUP	TGCAGCACTACTATATCTTCAATGC/56.3	TTTATCTTGTTTGTTCCATCTTGTGT/53.3	53.3	No
85	chr13	113345937	113347871	DEL,DUP	TGACATCTGCAACAGTCTTTTTCC/56.2	GCGGGTGTTAGGAGAATTTCGT/57.7	56.2	No
86	chr16	48247039	48247465	DUP,INS	ACAACTTAGGTGTACATGGTTACA/54.4	TTCCCAAATTATTTTGCCTTCTGTG/54.7	54.4	No
87	chr16	88053190	88054673	DEL,DUP	TTAATAATCAAGCCTTGAAAAGCTTC/53.3	TCATCACCTCCACCTACTACCAC/59.6	53.3	Yes
88	chr17	809815	810302	DUP,INS	ATGTTTCAACCAGAAGAGGGCTG/57.8	GACATGAGTGGCGCCTACAGA/59.5	57.8	No
89	chr17	81249381	81249456	DUP,INS	AAAGGAGTGTGCTGAAGTCAAGA/56.0	CATGACCAGCCAGAGAAGTGC/59.5	56	No
90	chr18	25033597	25033695	DUP,INS	AGACCTCACTTTGTCTCTAACGT/56.0	TGGGGATTACATATTTCCTGCGG/57.8	56	No
91	chr18	74616915	74617116	DUP,INS	ACCTTGCCTGTATGATCAAAATCA/54.4	TTTCATACGTGACATTCTGTTTGT/52.7	52.7	No
92	chr18	78238512	78238581	DUP,INS	CCAGCTCTTCCTGCCTTCTGT/59.5	TATATGAAAAGCCCATAATGTCACAA/53.3	53.3	No
93	chr19	35105945	35106010	DUP,INS	GAACACAATGGGACTGCTGGA/57.6	GTCAGGATGGTCTGGGTTATGC/59.5	57.6	No
94	chr2	11113534	11113628	DUP,INS	GTAAACAGGTGGGACAAAAGCC/57.7	AAGGAAGGAAGGAAGGTGAGGAA/57.8	57.6	No
95	chr2	240527386	240527609	DUP,INS	TTGACATGGAGAGCAGGGTTTG/57.7	GTTGGGTAGGTGGATGTATGTTG/57.8	57.6	No
96	chr20	61202088	61202234	DUP,INS	AGTAGCAACTTCCATGAGTGCTT/56.0	ACTAACAACACAGCTTTAAAATACGT/53.3	53.3	No
97	chr21	24391466	24392454	DEL,INV	TGCCTGGCTCCTCAATCTTTAAC/57.8	TTCATGGCAGAGAAATTTTGGAA/52.4	52.4	No
98	chr3	131988873	131994701	DEL,INV	ATCTAAGTCCTGGCTCAACCCAT/57.8	GTCCTTATTGTTTCCGTATTCTCCA/56.3	56.3	Yes
99	chr3	195055517	195059786	DUP,INS	TGCAAGTGGTAAAGCTGGCACTA/57.8	GCTTTCTCCTCTTTGCCAAGTC/57.7	57.7	No
100	chr4	555182	555337	DUP,INS	GAATCTCAGCCTTAGCATAGCTC/57.8	CCTGTTTTCCCCGTCAACAGC/59.5	57.7	No
101	chr4	3814944	3815102	DUP,INS	AGTATAGTGGAGTAGAGGGCAGT/57.8	TTGCTCATCGTGCTATAACTGGT/56.0	56	No
102	chr5	1192054	1192167	DUP,INS	GAGCCGTTCCACCTCTCATGATA/59.6	GAGTAGGGGAGATGTCATGAGGG/61.3	59.6	No
103	chr5	35708616	35708706	DUP,INS	GCCTTTTCCTCTTCTCGTCTGT/57.7	GTTTCCTACCACTAGAACGTAAGC/57.9	57.7	No
104	chr5	178585514	178585658	DUP,INS	CCATTCTCTTGTCCTTTCCTCATG/57.9	GCAAGCAATGTCCTAGAGTGC/57.6	57.7	No
105	chr6	54059863	54070121	DEL,DUP	CCTCAAACTGCAAAAAGAGTGC/55.8	AAAGAAAAAGTTGCGGGGGAGG/57.7	55.8	Yes
106	chr7	8152627	8152758	DUP,INS	GCAGTACCCTATCTTAAATTACCAAC/56.4	TTCAGGTTTCCTTAGCGTTAAAATCT/54.9	54.9	No
107	chr7	45610820	45611071	DUP,INS	CTCAAACCATTCTAAGCACACTAT/54.4	GTAACCCTGCTGTACACTGAAGC/59.6	54.9	No
108	chr9	399874	400966	DEL,DUP	GACCCCATAAAATCTCGATGGAC/57.8	TTTAACCTCATCAGACATTATTGCA/53.0	53	No
