# Supplementary material for: Mako: A Graph-based Pattern Growth Approach to Detect Complex Structural Variants
Source: Genomics Proteomics Bioinformatics. 2021 Jul 3;20(1):205–18. doi: 10.1016/j.gpb.2021.03.007 (PMC9510932; doi:10.1016/j.gpb.2021.03.007)
Supplement: Supplementary Table S5 — Summary of experimental and computational validation as well as manual inspections of HG00733 [file mmc32.xlsx]

## Sheet: Summary
Table S5 Summary of experimental and computational validation as well as manual inspections of HG00733
Experimental validation				Manual inspection				Computational validation
Primer design succeed				HiFi reads				ONT reads
107				Valided	440	0.72		Valided	256	0.42
PCR succeed				Invalided	169	0.28		Inconclusive	353	0.58
21								HiFi contig
Sanger								Valided	414	0.68
Valided	15	0.71						Invalided	195	0.32
Invalided	6	0.29						ONT reads or HiFi contig
								Valided	533	0.87
								Invalided	76	0.13
Note: ONT reads validation through VaPoR only reports "Valid", "NA" and "0". We considered all "NA" and "0" as inconclusive events.

## Sheet: All Validations
Table S5 Summary of experimental and computational validation as well as manual inspections of HG00733
Mako breakpoints				Validation strategy
CHROM	START	END	SVTYPE	Experimental			Manul	Computational
				Primer Design	PCR	Sanger	HiFi reads	ONT reads	HiFi contigs
								VaPoR	K-mer
chr1	10004	10443	DUP,INS	Failed	.	.	Invalided	Inconclusive	Invalided
chr1	1030460	1030901	DUP,INS	Failed	.	.	InsDup	Valided	Invalided
chr1	1382295	1382470	DUP,INS	Failed	.	.	InsDup	Inconclusive	Invalided
chr1	2440414	2440528	DUP,INS	Failed	.	.	InsDup	Inconclusive	Valided
chr1	2849326	2849465	DUP,INS	Failed	.	.	InsDup	Valided	Valided
chr1	3212601	3212686	DUP,INS	Failed	.	.	InsDup	Valided	Valided
chr1	4077156	4078360	DEL,DUP	Failed	.	.	Invalided	Valided	Invalided
chr1	4144504	4144634	DUP,INS	Successed	Failed	.	InsDup	Valided	Valided
chr1	5160213	5160312	DUP,INS	Failed	.	.	InsDup	Inconclusive	Valided
chr1	9411149	9411257	DUP,INS	Failed	.	.	InsDup	Valided	Valided
chr1	14109802	14112516	DEL,DUP	Failed	.	.	Tantrans	Inconclusive	Invalided
chr1	16050024	16059805	DEL,DUP	Failed	.	.	Disdup	Inconclusive	Invalided
chr1	18049823	18049961	DUP,INS	Failed	.	.	InsDup	Valided	Valided
chr1	18925882	18926000	DUP,INS	Successed	Failed	.	InsDup	Valided	Valided
chr1	23392547	23392627	DUP,INS	Failed	.	.	InsDup	Valided	Valided
chr1	29771334	29771549	DUP,INS	Failed	.	.	InsDup	Inconclusive	Valided
chr1	31431806	31431981	DUP,INS	Failed	.	.	InsDup	Inconclusive	Valided
chr1	36267369	36269040	INV,DEL	Failed	.	.	DelInv	Inconclusive	Invalided
chr1	39504434	39504680	DUP,INS	Failed	.	.	Invalided	Valided	Valided
chr1	43593650	43594474	INV,DUP	Failed	.	.	InsInv	Inconclusive	Valided
chr1	64373150	64389431	INV,DEL	Failed	.	.	Invalided	Inconclusive	Invalided
chr1	81194398	81195874	INV,DEL	Successed	Successed	Valided	Invdup	Valided	Invalided
chr1	102426410	102504682	INV,DEL	Failed	.	.	Invalided	Inconclusive	Invalided
chr1	104326316	104328985	DEL,DUP	Failed	.	.	Invalided	Inconclusive	Invalided
chr1	118318808	118318888	DUP,INS	Successed	Failed	.	InsDup	Inconclusive	Valided
chr1	144102505	144106880	DEL,DUP,INS	Failed	.	.	InsDup	Valided	Valided
chr1	154714108	154714439	DUP,INS	Successed	Failed	.	InsDup	Inconclusive	Valided
chr1	167056632	167056747	DUP,INS	Failed	.	.	InsDup	Inconclusive	Valided
chr1	172694311	172694449	DUP,INS	Failed	.	.	InsDup	Valided	Valided
chr1	175231051	175232802	INV,DEL,DUP	Successed	Failed	.	Invdup	Inconclusive	Valided
chr1	175650824	175650946	DUP,INS	Failed	.	.	InsDup	Inconclusive	Valided
chr1	187495434	187497604	INV,DEL	Failed	.	.	DelInv	Inconclusive	Invalided
chr1	202204526	202205476	DUP,INS	Failed	.	.	InsDup	Valided	Valided
chr1	202625025	202625085	DUP,INS	Failed	.	.	InsDup	Inconclusive	Invalided
chr1	203603933	203604069	DUP,INS	Failed	.	.	Invalided	Inconclusive	Invalided
chr1	206924211	206924525	DUP,INS	Failed	.	.	InsDup	Valided	Valided
chr1	207118600	207120000	INV,DEL	Failed	.	.	DelInv	Inconclusive	Invalided
chr1	224945716	225061240	DEL,DUP	Failed	.	.	Invalided	Inconclusive	Invalided
chr1	231202060	231202180	DUP,INS	Failed	.	.	InsDup	Valided	Valided
chr1	234247922	234248122	DUP,INS	Failed	.	.	InsDup	Valided	Valided
chr1	235078305	235078561	DUP,INS	Failed	.	.	InsDup	Valided	Valided
chr1	243480631	243480726	DUP,INS	Failed	.	.	InsDup	Valided	Invalided
chr1	246244294	246247399	DEL,DUP	Failed	.	.	Disdup	Inconclusive	Invalided
chr1	248440304	248652260	INV,DEL	Failed	.	.	Invalided	Inconclusive	Invalided
chr1	248946157	248946229	DUP,INS	Failed	.	.	Invalided	Inconclusive	Invalided
chr10	718255	718429	DUP,INS	Failed	.	.	InsDup	Inconclusive	Invalided
chr10	735885	737771	DEL,DUP	Failed	.	.	InsDup	Valided	Valided
chr10	5381284	5381363	DUP,INS	Successed	Failed	.	InsDup	Valided	Valided
chr10	5577237	5577333	DUP,INS	Failed	.	.	InsDup	Valided	Valided
chr10	7526763	7526835	DUP,INS	Successed	Successed	Invalided	InsDup	Valided	Valided
chr10	11283968	11284497	DUP,INS	Successed	Failed	.	InsDup	Inconclusive	Valided
chr10	12413511	12413590	DUP,INS	Failed	.	.	InsDup	Valided	Valided
chr10	14568488	14568677	DUP,INS	Successed	Successed	Valided	InsDup	Inconclusive	Valided
chr10	26649449	26940276	DEL,DUP	Failed	.	.	Invalided	Inconclusive	Invalided
chr10	44927520	44928982	DEL,DUP	Failed	.	.	Disdup	Inconclusive	Invalided
chr10	57496913	57498588	INV,DEL	Failed	.	.	DelInv	Valided	Invalided
chr10	60469258	60469364	DUP,INS	Failed	.	.	InsDup	Inconclusive	Valided
chr10	79556740	79614998	INV,DEL	Failed	.	.	Invalided	Inconclusive	Invalided
chr10	95447029	95448567	DEL,DUP	Failed	.	.	Disdup	Valided	Invalided
chr10	103196950	103206226	INV,DEL	Failed	.	.	Invalided	Inconclusive	Invalided
chr10	111430657	111432127	DEL,DUP	Failed	.	.	Invalided	Inconclusive	Valided
chr10	123254394	123255170	DUP,INS	Failed	.	.	InsDup	Inconclusive	Valided
chr10	124227125	124227273	DUP,INS	Successed	Failed	.	InsDup	Valided	Valided
chr10	125501894	125512533	INV,DEL	Failed	.	.	DisdupInvdup	Inconclusive	Valided
chr10	125824895	125825164	DUP,INS	Failed	.	.	Invalided	Valided	Valided
chr10	126251646	126251969	DUP,INS	Successed	Failed	.	Invalided	Valided	Valided
chr10	127797498	127797602	DUP,INS	Successed	Failed	.	InsDup	Valided	Valided
chr10	128464484	128464594	DUP,INS	Successed	Failed	.	InsDup	Inconclusive	Valided
chr10	130790080	130790697	DUP,INS	Failed	.	.	InsDup	Valided	Valided
chr10	131176490	131176898	DUP,INS	Failed	.	.	InsDup	Valided	Valided
chr10	131486500	131486696	DUP,INS	Failed	.	.	InsDup	Valided	Valided
chr10	132364374	132364814	DUP,INS	Successed	Failed	.	InsDup	Inconclusive	Valided
chr10	132820153	132824176	DEL,DUP	Failed	.	.	InsDup	Valided	Valided
chr10	133010210	133011617	DUP,INS	Successed	Failed	.	InsDup	Valided	Valided
chr10	133066182	133066276	DUP,INS	Failed	.	.	InsDup	Valided	Valided
chr10	133290814	133292455	DEL,DUP,INS	Failed	.	.	InsDup	Inconclusive	Valided
chr10	133686970	133690177	DEL,DUP,INS	Failed	.	.	Invalided	Inconclusive	Invalided
chr11	1170978	1171296	DUP,INS	Failed	.	.	Invalided	Valided	Valided
chr11	3096979	3097064	DUP,INS	Failed	.	.	InsDup	Valided	Valided
chr11	24918873	24919036	DUP,INS	Failed	.	.	InsDup	Valided	Valided
chr11	36309611	36309970	INV,INS	Successed	Failed	.	InsDup	Valided	Valided
chr11	59277818	59282964	INV,DEL	Failed	.	.	InsInvdup	Inconclusive	Valided
chr11	61099653	61099916	DUP,INS	Failed	.	.	InsDup	Valided	Valided
chr11	63930944	63934473	DEL,DUP	Failed	.	.	Disdup	Inconclusive	Invalided
chr11	68515223	68644820	DEL,DUP	Failed	.	.	Invalided	Inconclusive	Invalided
chr11	68963986	68964114	DUP,INS	Failed	.	.	InsDup	Inconclusive	Valided
chr11	71066026	71066104	DUP,INS	Failed	.	.	InsDup	Valided	Valided
chr11	92705384	92705891	DUP,INS	Failed	.	.	InsDup	Inconclusive	Valided
chr11	95633307	95634471	INV,DEL	Successed	Failed	.	InsInvdup	Inconclusive	Valided
chr11	99819490	99820566	INV,DEL	Failed	.	.	DupInvdup	Inconclusive	Valided
chr11	102731115	102731273	DUP,INS	Failed	.	.	InsDup	Inconclusive	Valided
chr11	107280885	107299471	INV,DEL	Failed	.	.	Invalided	Inconclusive	Invalided
chr11	120328683	120328976	DUP,INS	Successed	Failed	.	InsDup	Valided	Valided
chr11	122016499	122017716	DEL,DUP,INS	Failed	.	.	InsDup	Valided	Invalided
chr11	124250404	124251532	DEL,DUP	Failed	.	.	Invalided	Inconclusive	Valided
chr11	128930543	128930892	DUP,INS	Failed	.	.	InsDup	Inconclusive	Invalided
chr11	131680439	131680801	DUP,INS	Failed	.	.	InsDup	Inconclusive	Valided
chr11	132054374	132060411	DEL,DUP	Successed	Failed	.	Invalided	Valided	Valided
chr11	133354203	133354263	DUP,INS	Failed	.	.	InsDup	Valided	Valided
chr11	134308286	134308429	DUP,INS	Failed	.	.	InsDup	Valided	Valided
chr12	10004	10304	DUP,INS	Failed	.	.	Invalided	Inconclusive	Invalided
chr12	1574361	1574528	DUP,INS	Failed	.	.	InsDup	Valided	Valided
chr12	7083327	7084730	DEL,DUP,INS	Failed	.	.	Invalided	Inconclusive	Invalided
chr12	9405673	9408641	DEL,DUP	Failed	.	.	Invalided	Inconclusive	Invalided
chr12	9998195	10039007	INV,DEL	Failed	.	.	Invalided	Inconclusive	Invalided
chr12	12391734	12393944	INV,DEL	Failed	.	.	Invalided	Inconclusive	Valided
chr12	13011476	13011919	DUP,INS	Failed	.	.	Invalided	Valided	Valided
chr12	25106390	25107673	INV,DEL	Failed	.	.	InsInvdup	Inconclusive	Invalided
chr12	40480640	40490425	DEL,DUP	Failed	.	.	InsDup	Inconclusive	Invalided
chr12	49877510	49880191	DEL,DUP	Failed	.	.	Invalided	Inconclusive	Valided
chr12	65424697	65425168	INV,INS	Failed	.	.	InsInvdup	Valided	Valided
chr12	71315482	71316928	INV,DEL	Successed	Successed	Valided	Invdup	Inconclusive	Invalided
chr12	77989900	77994324	INV,DEL	Successed	Successed	Valided	Invdup	Inconclusive	Invalided
chr12	80454384	80462119	INV,DEL	Failed	.	.	Invalided	Inconclusive	Invalided
chr12	86810684	86812040	DEL,DUP	Failed	.	.	Disdup	Inconclusive	Invalided
chr12	109661571	109661755	DUP,INS	Failed	.	.	InsDup	Valided	Valided
chr12	110387241	110387430	DUP,INS	Failed	.	.	Invalided	Inconclusive	Invalided
chr12	115639648	115642432	DEL,DUP	Failed	.	.	Disdup	Inconclusive	Valided
chr12	120927507	120928364	INV,DUP,INS	Failed	.	.	InsDup	Valided	Valided
chr12	124438819	124439422	DUP,INS	Failed	.	.	InsDup	Inconclusive	Valided
chr12	127697075	127697231	DUP,INS	Failed	.	.	InsDup	Valided	Valided
chr12	127906184	127907400	INV,DEL	Failed	.	.	Invdup	Inconclusive	Invalided
chr12	128708600	128708803	DUP,INS	Failed	.	.	InsDup	Valided	Valided
chr12	131046207	131046337	DUP,INS	Failed	.	.	InsDup	Inconclusive	Valided
chr12	131918765	131918869	DUP,INS	Failed	.	.	InsDup	Valided	Valided
chr12	132349922	132350045	DUP,INS	Failed	.	.	Invalided	Inconclusive	Invalided
chr12	132387869	132387963	DUP,INS	Failed	.	.	InsDup	Inconclusive	Invalided
chr12	132397390	132397584	DUP,INS	Failed	.	.	Invalided	Valided	Valided
chr12	132463913	132464505	DUP,INS	Failed	.	.	InsDup	Valided	Valided
chr13	35956622	35958426	DEL,DUP,INS	Failed	.	.	InsDup	Valided	Valided
chr13	38956678	38956810	DUP,INS	Failed	.	.	InsDup	Inconclusive	Valided
chr13	42371525	42373519	DEL,DUP,INS	Failed	.	.	Invalided	Inconclusive	Invalided
chr13	60977009	60978048	DEL,DUP,INS	Failed	.	.	InsDup	Inconclusive	Valided
chr13	71118063	71118136	DUP,INS	Failed	.	.	InsDup	Valided	Valided
chr13	74340759	74342810	DEL,DUP	Successed	Successed	Valided	Disdup	Inconclusive	Invalided
chr13	88458439	88460627	INV,DEL	Failed	.	.	Invdup	Inconclusive	Invalided
chr13	111568050	111568256	DUP,INS	Failed	.	.	InsDup	Valided	Valided
chr13	113176451	113176522	DUP,INS	Failed	.	.	InsDup	Valided	Valided
chr13	113345937	113347871	DEL,DUP	Successed	Failed	.	InsDup	Inconclusive	Invalided
chr13	113419003	113419055	DUP,INS	Failed	.	.	InsDup	Valided	Valided
chr13	113435956	113437202	DEL,DUP,INS	Failed	.	.	InsDup	Inconclusive	Valided
chr13	114198570	114199832	DEL,DUP	Failed	.	.	InsDup	Inconclusive	Valided
chr14	23973708	24024111	DEL,DUP	Failed	.	.	Invalided	Inconclusive	Invalided
chr14	25141909	25144901	INV,DEL	Failed	.	.	DelInv	Inconclusive	Invalided
chr14	35948113	35949836	DEL,DUP	Successed	Failed	.	InsDup	Valided	Valided
chr14	39644680	39645896	DEL,DUP	Failed	.	.	Disdup	Inconclusive	Invalided
chr14	40906700	40907954	INV,DEL	Failed	.	.	Invdup	Inconclusive	Valided
chr14	47854498	47856278	INV,DEL	Failed	.	.	Invdup	Valided	Invalided
chr14	60447122	60474966	INV,DEL	Failed	.	.	Invalided	Inconclusive	Invalided
chr14	65375836	65376948	INV,DEL	Failed	.	.	DelInv	Inconclusive	Invalided
chr14	65791578	65791692	DUP,INS	Failed	.	.	InsDup	Inconclusive	Valided
chr14	76564724	76564880	DUP,INS	Failed	.	.	Invalided	Inconclusive	Invalided
chr14	91293420	91293512	DUP,INS	Failed	.	.	InsDup	Valided	Valided
chr14	99927890	99928038	DUP,INS	Successed	Failed	.	InsDup	Valided	Valided
chr14	100526791	100526935	DUP,INS	Failed	.	.	InsDup	Valided	Valided
chr14	100873355	100873423	DUP,INS	Successed	Failed	.	InsDup	Valided	Valided
chr14	103896624	103897749	DUP,INS	Failed	.	.	InsDup	Valided	Invalided
chr14	104215330	104215464	DUP,INS	Successed	Failed	.	InsDup	Valided	Valided
chr14	105162481	105162665	DUP,INS	Failed	.	.	Invalided	Valided	Valided
chr14	105349868	105350042	DUP,INS	Failed	.	.	InsDup	Inconclusive	Valided
chr15	24121492	24516236	DEL,DUP	Failed	.	.	Invalided	Inconclusive	Invalided
chr15	30173122	30173230	DUP,INS	Failed	.	.	InsDup	Inconclusive	Invalided
chr15	37003075	37005371	INV,DEL	Failed	.	.	Invdup	Inconclusive	Valided
chr15	70302866	70303145	DUP,INS	Failed	.	.	Invalided	Valided	Valided
chr15	71199689	71199869	DUP,INS	Successed	Failed	.	InsDup	Valided	Valided
chr15	91437836	91446359	DEL,DUP	Failed	.	.	DelDisdup	Inconclusive	Invalided
chr15	91749460	91749774	DUP,INS	Successed	Failed	.	InsDup	Valided	Valided
chr15	95148202	95149527	INV,DEL	Failed	.	.	DelInvdup	Inconclusive	Invalided
chr15	100058267	100058336	DUP,INS	Failed	.	.	InsDup	Inconclusive	Valided
chr15	100710334	100710411	DUP,INS	Successed	Failed	.	InsDup	Valided	Valided
chr15	101981029	101981119	DUP,INS	Failed	.	.	Invalided	Inconclusive	Invalided
chr16	818762	818876	DUP,INS	Successed	Failed	.	InsDup	Inconclusive	Valided
chr16	894258	894382	DUP,INS	Failed	.	.	InsDup	Valided	Valided
chr16	954959	955110	DUP,INS	Failed	.	.	InsDup	Valided	Valided
chr16	1025314	1025497	DUP,INS	Failed	.	.	InsDup	Inconclusive	Valided
chr16	1185592	1186068	DUP,INS	Failed	.	.	InsDup	Inconclusive	Valided
chr16	1842677	1842743	DUP,INS	Failed	.	.	Invalided	Inconclusive	Invalided
chr16	3632626	3634285	DEL,DUP	Failed	.	.	Invalided	Valided	Valided
chr16	7008935	7009091	DUP,INS	Successed	Failed	.	Invalided	Inconclusive	Valided
chr16	8562755	8565066	DEL,DUP	Failed	.	.	InsDup	Valided	Valided
chr16	10040023	10040092	DUP,INS	Failed	.	.	InsDup	Inconclusive	Valided
chr16	23981983	23982098	DUP,INS	Successed	Failed	.	InsDup	Valided	Valided
chr16	27139102	27139213	DUP,INS	Successed	Failed	.	InsDup	Inconclusive	Valided
chr16	34571515	34596056	INV,DEL,DUP,INS	Failed	.	.	Invalided	Inconclusive	Valided
chr16	48247039	48247465	DUP,INS	Successed	Failed	.	Invalided	Valided	Valided
chr16	48871190	48872586	INV,DEL	Failed	.	.	DelInv	Inconclusive	Invalided
chr16	69727976	69729327	INV,DEL	Failed	.	.	Invdup	Valided	Invalided
chr16	78004459	78007456	DEL,DUP	Successed	Successed	Valided	Disdup	Valided	Invalided
chr16	81765054	81765622	DUP,INS	Successed	Failed	.	Invalided	Valided	Valided
chr16	83950511	83950871	DUP,INS	Failed	.	.	InsDup	Valided	Valided
chr16	84050534	84051508	DEL,DUP	Failed	.	.	InsDup	Inconclusive	Valided
chr16	85154906	85156457	INV,DEL	Failed	.	.	Invalided	Inconclusive	Valided
chr16	86345178	86352050	INV,DEL	Successed	Failed	.	Invalided	Valided	Invalided
chr16	86464399	86464597	DUP,INS	Successed	Failed	.	InsDup	Inconclusive	Valided
chr16	87145221	87145335	DUP,INS	Failed	.	.	InsDup	Inconclusive	Valided
chr16	88053190	88054673	DEL,DUP	Successed	Successed	Invalided	Invalided	Inconclusive	Invalided
chr16	88277110	88279107	DEL,DUP	Failed	.	.	Invalided	Inconclusive	Valided
chr16	89907490	89908760	DEL,DUP	Failed	.	.	Invalided	Valided	Valided
chr17	314701	316802	DEL,DUP,INS	Failed	.	.	InsDup	Valided	Valided
chr17	488993	489058	DUP,INS	Failed	.	.	Invalided	Valided	Invalided
chr17	809815	810302	DUP,INS	Successed	Failed	.	InsDup	Inconclusive	Valided
chr17	841437	841560	DUP,INS	Successed	Failed	.	InsDup	Inconclusive	Valided
chr17	952712	952801	DUP,INS	Failed	.	.	InsDup	Inconclusive	Valided
chr17	1062811	1063799	DEL,DUP	Failed	.	.	Invalided	Inconclusive	Valided
chr17	1159495	1159678	DUP,INS	Failed	.	.	InsDup	Inconclusive	Valided
chr17	5982183	5983857	INV,DEL	Failed	.	.	Invalided	Inconclusive	Invalided
chr17	6194135	6194242	DUP,INS	Successed	Failed	.	InsDup	Inconclusive	Valided
chr17	17460134	17460311	DUP,INS	Failed	.	.	InsDup	Valided	Valided
chr17	27644741	27751953	DEL,DUP	Failed	.	.	Invalided	Inconclusive	Invalided
chr17	34854438	34855851	INV,DEL	Successed	Successed	Valided	Invdup	Inconclusive	Invalided
chr17	41632760	41633721	DUP,INS	Failed	.	.	InsDup	Valided	Valided
chr17	48538270	48540171	DEL,DUP	Successed	Successed	Valided	Disdup	Inconclusive	Valided
chr17	49151034	49151859	DEL,DUP	Failed	.	.	Invalided	Inconclusive	Valided
chr17	56792755	56792881	DUP,INS	Successed	Failed	.	InsDup	Inconclusive	Invalided
chr17	56872923	56875086	DEL,DUP	Failed	.	.	Invalided	Valided	Invalided
chr17	65499952	65500292	DUP,INS	Failed	.	.	InsDup	Valided	Valided
chr17	66798674	66798865	DUP,INS	Failed	.	.	InsDup	Valided	Valided
chr17	73219884	73221595	INV,DEL	Failed	.	.	DelDisdup	Inconclusive	Valided
chr17	74732756	74733512	DUP,INS	Failed	.	.	InsDup	Valided	Valided
chr17	79555509	79555782	DUP,INS	Failed	.	.	InsDup	Inconclusive	Valided
chr17	80024327	80024606	DUP,INS	Failed	.	.	InsDup	Valided	Valided
chr17	80497958	80498077	DUP,INS	Successed	Failed	.	InsDup	Inconclusive	Valided
chr17	80743782	80744966	DEL,DUP	Failed	.	.	InsDup	Valided	Valided
chr17	81249381	81249456	DUP,INS	Successed	Failed	.	InsDup	Valided	Valided
chr17	81425588	81426317	DUP,INS	Failed	.	.	InsDup	Valided	Valided
chr17	82148266	82149258	DEL,DUP	Failed	.	.	Invalided	Valided	Valided
chr17	83101838	83103572	DEL,DUP,INS	Failed	.	.	Invalided	Inconclusive	Invalided
chr18	4510874	4510952	DUP,INS	Failed	.	.	InsDup	Inconclusive	Valided
chr18	11508929	11511476	INV,DEL	Failed	.	.	DelDisdup	Inconclusive	Invalided
chr18	13262154	13262356	DUP,INS	Failed	.	.	InsDup	Valided	Valided
chr18	22232227	22232573	DUP,INS	Failed	.	.	InsDup	Valided	Valided
chr18	25033597	25033695	DUP,INS	Successed	Failed	.	Invalided	Inconclusive	Invalided
chr18	36463341	36463429	DUP,INS	Failed	.	.	InsDup	Inconclusive	Valided
chr18	49067249	49067378	DUP,INS	Failed	.	.	InsDup	Valided	Valided
chr18	54536365	54538291	DEL,DUP,INS	Failed	.	.	Invalided	Inconclusive	Valided
chr18	72044575	72045937	DEL,DUP	Successed	Successed	Valided	Disdup	Inconclusive	Invalided
chr18	74616915	74617116	DUP,INS	Successed	Failed	.	InsDup	Valided	Valided
chr18	76585300	76586173	DEL,DUP,INS	Failed	.	.	InsDup	Valided	Valided
chr18	76967411	76967555	DUP,INS	Failed	.	.	InsDup	Inconclusive	Valided
chr18	77252887	77252989	DUP,INS	Failed	.	.	Invalided	Inconclusive	Valided
chr18	78010192	78010318	DUP,INS	Failed	.	.	InsDup	Valided	Valided
chr18	78238512	78238581	DUP,INS	Successed	Failed	.	InsDup	Inconclusive	Valided
chr18	79200704	79200757	DUP,INS	Successed	Failed	.	InsDup	Valided	Valided
chr18	80262893	80263175	DUP,INS	Failed	.	.	Invalided	Inconclusive	Invalided
chr19	350906	351902	DUP,INS	Failed	.	.	InsDup	Valided	Valided
chr19	835416	835497	DUP,INS	Failed	.	.	InsDup	Inconclusive	Valided
chr19	879672	879791	DUP,INS	Failed	.	.	InsDup	Inconclusive	Valided
chr19	1142124	1142241	DUP,INS	Failed	.	.	InsDup	Valided	Valided
chr19	1164394	1166232	DUP,INS	Failed	.	.	InsDup	Inconclusive	Invalided
chr19	2347117	2349108	DEL,DUP	Failed	.	.	Invalided	Inconclusive	Valided
chr19	3332439	3332577	DUP,INS	Failed	.	.	InsDup	Inconclusive	Valided
chr19	4035778	4035935	DUP,INS	Failed	.	.	InsDup	Inconclusive	Valided
chr19	6070065	6070188	DUP,INS	Failed	.	.	InsDup	Inconclusive	Valided
chr19	7153130	7153347	DUP,INS	Failed	.	.	InsDup	Valided	Valided
chr19	7321664	7322821	INV,DEL	Failed	.	.	Invalided	Inconclusive	Valided
chr19	7331323	7331681	DUP,INS	Failed	.	.	InsDup	Valided	Valided
chr19	7450388	7450641	DUP,INS	Failed	.	.	InsDup	Inconclusive	Valided
chr19	11643544	11747007	INV,DEL	Failed	.	.	Invalided	Inconclusive	Invalided
chr19	12989496	12989651	DUP,INS	Failed	.	.	InsDup	Valided	Valided
chr19	15673724	15779274	INV,DEL,DUP	Failed	.	.	Invalided	Inconclusive	Invalided
chr19	20618021	20701056	INV,DEL	Failed	.	.	Invalided	Inconclusive	Invalided
chr19	21650249	21733696	INV,DEL	Failed	.	.	Invalided	Inconclusive	Invalided
chr19	23753361	23753583	DUP,INS	Successed	Successed	Invalided	Invalided	Valided	Valided
chr19	28888385	28888515	DUP,INS	Failed	.	.	InsDup	Inconclusive	Valided
chr19	32596203	32596440	DUP,INS	Failed	.	.	Invalided	Valided	Valided
chr19	33249731	33250285	DUP,INS	Failed	.	.	InsDup	Valided	Valided
chr19	35105945	35106010	DUP,INS	Successed	Failed	.	InsDup	Inconclusive	Valided
chr19	41803069	41807384	DEL,DUP	Failed	.	.	Disdup	Inconclusive	Invalided
chr19	43679529	43679806	DUP,INS	Successed	Failed	.	Invalided	Valided	Valided
chr19	50980990	50981240	DUP,INS	Failed	.	.	Invalided	Valided	Valided
chr19	52888651	52915984	DEL,DUP	Failed	.	.	Invalided	Inconclusive	Valided
chr19	53271707	53312216	INV,DEL	Failed	.	.	Invalided	Inconclusive	Invalided
chr19	54109797	54109852	DUP,INS	Failed	.	.	InsDup	Valided	Valided
chr19	54133743	54133869	DUP,INS	Failed	.	.	InsDup	Inconclusive	Invalided
chr19	55670439	55670523	DUP,INS	Failed	.	.	InsDup	Inconclusive	Valided
chr19	55761607	55771377	DEL,DUP	Failed	.	.	Invalided	Valided	Invalided
chr19	56942922	56942975	DUP,INS	Failed	.	.	InsDup	Inconclusive	Valided
chr19	58607527	58607594	DUP,INS	Failed	.	.	Invalided	Inconclusive	Invalided
chr2	1106532	1106732	DUP,INS	Failed	.	.	InsDup	Inconclusive	Valided
chr2	1281271	1281469	DUP,INS	Failed	.	.	InsDup	Valided	Valided
chr2	1525703	1532509	DEL,DUP	Failed	.	.	Invalided	Inconclusive	Valided
chr2	1750529	1750651	DUP,INS	Failed	.	.	InsDup	Inconclusive	Invalided
chr2	1861782	1861968	DUP,INS	Failed	.	.	InsDup	Inconclusive	Valided
chr2	3057865	3057980	DUP,INS	Failed	.	.	InsDup	Valided	Valided
chr2	4733721	4739939	DEL,DUP	Failed	.	.	Invalided	Valided	Valided
chr2	4974106	4974189	DUP,INS	Failed	.	.	InsDup	Inconclusive	Valided
chr2	10011727	10015474	DEL,DUP	Failed	.	.	Disdup	Inconclusive	Invalided
chr2	10399253	10399369	DUP,INS	Failed	.	.	InsDup	Inconclusive	Valided
chr2	11113534	11113628	DUP,INS	Successed	Failed	.	InsDup	Inconclusive	Valided
chr2	13288455	13288641	DUP,INS	Failed	.	.	InsDup	Valided	Valided
chr2	16224687	16226666	INV,DEL,DUP	Failed	.	.	DisdupInvdup	Inconclusive	Invalided
chr2	17946491	17946593	DUP,INS	Failed	.	.	Invalided	Inconclusive	Valided
chr2	32915886	32918453	DEL,INS	Failed	.	.	Invalided	Inconclusive	Valided
chr2	36184130	36184311	DUP,INS	Failed	.	.	InsDup	Valided	Valided
chr2	51805321	51805434	DUP,INS	Failed	.	.	Invalided	Inconclusive	Invalided
chr2	57190781	57191832	DEL,DUP	Failed	.	.	Invalided	Valided	Valided
chr2	60467724	60468110	DUP,INS	Failed	.	.	InsDup	Valided	Valided
chr2	61473303	61476318	INV,DEL	Failed	.	.	Invdup	Inconclusive	Invalided
chr2	64376016	64376165	DUP,INS	Failed	.	.	InsDup	Inconclusive	Valided
chr2	65600866	65601053	DUP,INS	Failed	.	.	InsDup	Inconclusive	Valided
chr2	71618111	71618577	DUP,INS	Failed	.	.	InsDup	Valided	Valided
chr2	74561081	74561217	DUP,INS	Failed	.	.	Invalided	Inconclusive	Invalided
chr2	83342525	83342578	DUP,INS	Failed	.	.	InsDup	Valided	Valided
chr2	85315896	85343753	INV,DEL	Failed	.	.	Invalided	Inconclusive	Invalided
chr2	86914292	86914444	DUP,INS	Failed	.	.	Invalided	Inconclusive	Valided
chr2	87406882	87431206	DEL,DUP,INS	Failed	.	.	Invalided	Inconclusive	Invalided
chr2	88861332	88898030	INV,DEL	Failed	.	.	Invalided	Inconclusive	Invalided
chr2	95544970	95546071	INV,DEL,INS	Failed	.	.	Invdup	Inconclusive	Invalided
chr2	97123189	97580016	INV,DEL	Failed	.	.	Invalided	Inconclusive	Invalided
chr2	116216764	116224735	INV,DEL,DUP	Failed	.	.	DisdupInvdup	Inconclusive	Invalided
chr2	119444283	119445298	DEL,DUP,INS	Failed	.	.	InsDup	Inconclusive	Invalided
chr2	119659504	119661322	DEL,DUP	Successed	Successed	Valided	Disdup	Inconclusive	Valided
chr2	122612259	122613019	INV,DUP,INS	Failed	.	.	DisdupInvdup	Valided	Valided
chr2	124293968	124295664	INV,DEL	Failed	.	.	Invdup	Inconclusive	Invalided
chr2	125008685	125010825	DEL,DUP	Failed	.	.	Disdup	Inconclusive	Invalided
chr2	128340267	128341395	DEL,DUP,INS	Successed	Failed	.	Invalided	Valided	Valided
chr2	128945940	128965235	INV,DEL	Failed	.	.	Invalided	Inconclusive	Invalided
chr2	161074754	161075236	DUP,INS	Failed	.	.	Disdup	Inconclusive	Invalided
chr2	195114371	195119918	INV,DEL	Failed	.	.	Invalided	Inconclusive	Invalided
chr2	217805487	217805794	DUP,INS	Failed	.	.	InsDup	Inconclusive	Valided
chr2	232995035	232995577	DUP,INS	Failed	.	.	InsDup	Valided	Valided
chr2	238870308	238870448	DUP,INS	Failed	.	.	InsDup	Inconclusive	Invalided
chr2	238909005	238909139	DUP,INS	Failed	.	.	InsDup	Valided	Valided
chr2	239642720	239643734	DEL,DUP	Failed	.	.	Invalided	Inconclusive	Invalided
chr2	240158693	240158783	DUP,INS	Failed	.	.	InsDup	Inconclusive	Invalided
chr2	240527386	240527609	DUP,INS	Successed	Failed	.	InsDup	Valided	Valided
chr2	240786636	240786828	DUP,INS	Successed	Failed	.	InsDup	Inconclusive	Valided
chr2	240872289	240872460	DUP,INS	Failed	.	.	InsDup	Inconclusive	Valided
chr20	61381	66491	DEL,DUP,INS	Failed	.	.	Invalided	Inconclusive	Invalided
chr20	2236338	2236455	DUP,INS	Successed	Failed	.	InsDup	Inconclusive	Valided
chr20	2379056	2380273	DEL,DUP	Failed	.	.	Disdup	Valided	Invalided
chr20	13934330	13934452	DUP,INS	Failed	.	.	InsDup	Inconclusive	Valided
chr20	19924430	19924495	DUP,INS	Failed	.	.	InsDup	Inconclusive	Valided
chr20	20337356	20337505	DUP,INS	Failed	.	.	InsDup	Valided	Valided
chr20	20356363	20357230	DUP,INS	Failed	.	.	InsDup	Valided	Valided
chr20	23702788	23765355	DEL,DUP	Failed	.	.	Invalided	Inconclusive	Valided
chr20	38463938	38464116	DUP,INS	Failed	.	.	InsDup	Valided	Valided
chr20	43696514	43697014	DUP,INS	Failed	.	.	Invalided	Valided	Valided
chr20	44404913	44405031	DUP,INS	Failed	.	.	InsDup	Inconclusive	Valided
chr20	44676947	44683491	INV,DEL	Failed	.	.	DelInvdup	Inconclusive	Invalided
chr20	48506272	48514827	DEL,DUP	Failed	.	.	Invalided	Valided	Valided
chr20	53204104	53204269	DUP,INS	Failed	.	.	InsDup	Inconclusive	Valided
chr20	53837740	53837850	DUP,INS	Failed	.	.	InsDup	Valided	Valided
chr20	58695019	58695331	DUP,INS	Successed	Failed	.	InsDup	Valided	Valided
chr20	60314368	60314789	DUP,INS	Failed	.	.	InsDup	Inconclusive	Valided
chr20	61202088	61202234	DUP,INS	Successed	Failed	.	InsDup	Valided	Valided
chr20	61329291	61329439	DUP,INS	Failed	.	.	InsDup	Valided	Valided
chr20	61331578	61331692	DUP,INS	Failed	.	.	InsDup	Inconclusive	Valided
chr20	61375824	61375997	DUP,INS	Successed	Failed	.	InsDup	Valided	Valided
chr20	63492299	63492537	DUP,INS	Successed	Failed	.	InsDup	Inconclusive	Valided
chr20	63693538	63693676	DUP,INS	Failed	.	.	InsDup	Inconclusive	Valided
chr20	64088663	64088895	DUP,INS	Failed	.	.	InsDup	Inconclusive	Valided
chr20	64096926	64097053	DUP,INS	Failed	.	.	InsDup	Valided	Valided
chr21	24391466	24392454	INV,DEL	Successed	Failed	.	DelInv	Inconclusive	Valided
chr21	26001844	26002990	INV,DEL	Successed	Successed	Valided	Invalided	Inconclusive	Invalided
chr21	26648006	26649689	INV,DEL	Failed	.	.	Invalided	Inconclusive	Invalided
chr21	27627113	27627278	DUP,INS	Failed	.	.	InsDup	Inconclusive	Valided
chr21	31784083	31785382	DEL,DUP,INS	Successed	Failed	.	InsDup	Valided	Valided
chr21	33322245	33322788	DUP,INS	Failed	.	.	InsDup	Inconclusive	Invalided
chr21	36497141	36497270	DUP,INS	Failed	.	.	InsDup	Inconclusive	Valided
chr21	37756595	37757598	DEL,DUP	Failed	.	.	Invalided	Inconclusive	Valided
chr21	40348162	40348388	DUP,INS	Failed	.	.	InsDup	Valided	Valided
chr21	41805815	41806940	DEL,DUP,INS	Successed	Failed	.	Invalided	Inconclusive	Invalided
chr21	43262539	43262718	DUP,INS	Failed	.	.	InsDup	Valided	Invalided
chr21	45055043	45055102	DUP,INS	Failed	.	.	InsDup	Valided	Valided
chr21	45156103	45156277	DUP,INS	Successed	Failed	.	InsDup	Valided	Valided
chr21	45797476	45798540	DUP,INS	Failed	.	.	InsDup	Inconclusive	Valided
chr21	46090975	46091314	DUP,INS	Successed	Failed	.	InsDup	Valided	Valided
chr21	46399240	46399382	DUP,INS	Failed	.	.	InsDup	Valided	Valided
chr21	46699871	46699959	DUP,INS	Failed	.	.	InsDup	Inconclusive	Invalided
chr22	16351138	16351220	DUP,INS	Failed	.	.	Invalided	Inconclusive	Invalided
chr22	16558546	16558645	DUP,INS	Failed	.	.	InsDup	Valided	Invalided
chr22	16565502	16565630	DUP,INS	Failed	.	.	Invalided	Valided	Invalided
chr22	17877099	17877318	DUP,INS	Failed	.	.	InsDup	Valided	Valided
chr22	18106125	18106340	DUP,INS	Failed	.	.	InsDup	Valided	Valided
chr22	18136630	18142941	DEL,DUP	Failed	.	.	Invalided	Valided	Valided
chr22	19202401	19202471	DUP,INS	Failed	.	.	InsDup	Valided	Valided
chr22	20075270	20075522	DUP,INS	Failed	.	.	InsDup	Valided	Valided
chr22	29120197	29120382	DUP,INS	Failed	.	.	InsDup	Inconclusive	Valided
chr22	42324053	42324236	DUP,INS	Failed	.	.	InsDup	Valided	Valided
chr22	43432701	43432877	DUP,INS	Failed	.	.	InsDup	Inconclusive	Valided
chr22	44114204	44115954	DEL,DUP	Successed	Failed	.	Invalided	Valided	Invalided
chr22	45349173	45350498	DEL,DUP	Failed	.	.	Disdup	Inconclusive	Invalided
chr22	47379190	47379385	DUP,INS	Successed	Failed	.	InsDup	Inconclusive	Valided
chr22	48620822	48620943	DUP,INS	Failed	.	.	InsDup	Inconclusive	Valided
chr22	48757225	48757402	DUP,INS	Failed	.	.	InsDup	Inconclusive	Valided
chr22	49155990	49156116	DUP,INS	Successed	Failed	.	InsDup	Inconclusive	Valided
chr22	49973529	49975686	DEL,DUP,INS	Failed	.	.	Invalided	Inconclusive	Valided
chr22	50276306	50276417	DUP,INS	Successed	Failed	.	InsDup	Inconclusive	Valided
chr22	50643752	50643941	DUP,INS	Failed	.	.	InsDup	Inconclusive	Valided
chr22	50807923	50808081	DUP,INS	Failed	.	.	InsDup	Inconclusive	Invalided
chr3	10552	10632	DUP,INS	Failed	.	.	Invalided	Inconclusive	Invalided
chr3	1707476	1708557	DEL,DUP	Failed	.	.	InsDup	Valided	Invalided
chr3	6604527	6613044	INV,DEL	Failed	.	.	DelDisdup	Inconclusive	Invalided
chr3	37710267	37711901	DEL,DUP	Failed	.	.	Invalided	Valided	Valided
chr3	38084451	38084565	DUP,INS	Failed	.	.	InsDup	Valided	Valided
chr3	41320442	41322556	INV,DEL	Failed	.	.	DelInv	Inconclusive	Invalided
chr3	44699313	44700993	INV,DEL	Failed	.	.	Invalided	Inconclusive	Invalided
chr3	50311835	50312092	DUP,INS	Failed	.	.	InsDup	Inconclusive	Valided
chr3	56756821	56759098	DEL,DUP	Failed	.	.	Invalided	Valided	Valided
chr3	72074539	72074670	DUP,INS	Successed	Failed	.	Invalided	Valided	Valided
chr3	77355086	77355236	DUP,INS	Failed	.	.	InsDup	Inconclusive	Valided
chr3	80013338	80016105	INV,DEL	Failed	.	.	DelInvdup	Inconclusive	Valided
chr3	95749273	95752156	DEL,DUP	Failed	.	.	DelInvdup	Inconclusive	Invalided
chr3	98140912	98202419	DEL,DUP	Failed	.	.	Invalided	Inconclusive	Invalided
chr3	131988873	131994701	INV,DEL	Successed	Successed	Invalided	DelInv	Valided	Invalided
chr3	146667093	146677284	DEL,DUP	Successed	Successed	Valided	DelDisdup	Inconclusive	Invalided
chr3	148563292	148567682	DEL,DUP	Failed	.	.	Invalided	Inconclusive	Valided
chr3	148761023	148781608	INV,DEL	Failed	.	.	Invalided	Inconclusive	Invalided
chr3	153509195	153520606	INV,DEL	Failed	.	.	Invalided	Inconclusive	Invalided
chr3	162807802	162830163	INV,DEL	Failed	.	.	DelInv	Inconclusive	Invalided
chr3	178757959	178758511	DEL,DUP	Failed	.	.	InsDup	Valided	Valided
chr3	184754687	184754818	DUP,INS	Failed	.	.	InsDup	Inconclusive	Invalided
chr3	194324598	194324699	DUP,INS	Failed	.	.	InsDup	Valided	Valided
chr3	195055517	195059786	DUP,INS	Successed	Failed	.	InsDup	Inconclusive	Invalided
chr3	195686678	196001123	DEL,DUP	Failed	.	.	Invalided	Inconclusive	Invalided
chr3	197390213	197391660	DUP,INS	Failed	.	.	InsDup	Valided	Valided
chr3	197459802	197459965	DUP,INS	Failed	.	.	InsDup	Inconclusive	Valided
chr4	555182	555337	DUP,INS	Successed	Failed	.	InsDup	Valided	Valided
chr4	1046301	1046664	DUP,INS	Failed	.	.	InsDup	Inconclusive	Valided
chr4	1372721	1372812	DUP,INS	Failed	.	.	InsDup	Inconclusive	Valided
chr4	3814944	3815102	DUP,INS	Successed	Failed	.	InsDup	Valided	Valided
chr4	6003932	6004226	DUP,INS	Failed	.	.	InsDup	Valided	Valided
chr4	7695588	7695671	DUP,INS	Failed	.	.	InsDup	Inconclusive	Valided
chr4	12648458	12648926	INV,DUP	Failed	.	.	InsDup	Valided	Valided
chr4	37585251	37585395	DUP,INS	Failed	.	.	InsDup	Inconclusive	Invalided
chr4	40233264	40235685	INV,DEL	Failed	.	.	Invalided	Inconclusive	Invalided
chr4	40295148	40295512	DUP,INS	Failed	.	.	InsDup	Valided	Valided
chr4	45024776	45026675	DUP,INS	Failed	.	.	InsDup	Valided	Valided
chr4	57856290	57857487	DEL,INS	Failed	.	.	Invalided	Inconclusive	Invalided
chr4	58562600	58569633	DEL,DUP	Successed	Successed	Invalided	Disdup	Inconclusive	Invalided
chr4	68883668	69126339	INV,DEL	Failed	.	.	Invalided	Inconclusive	Invalided
chr4	69229879	69308548	INV,DEL	Failed	.	.	Invalided	Inconclusive	Invalided
chr4	72456201	72456342	DUP,INS	Failed	.	.	InsDup	Inconclusive	Valided
chr4	87926012	87937824	INV,DEL	Failed	.	.	Invalided	Inconclusive	Valided
chr4	92646227	92649130	DEL,DUP	Failed	.	.	Disdup	Valided	Valided
chr4	98892637	98895950	DEL,DUP	Failed	.	.	Invalided	Valided	Valided
chr4	106396274	106399539	INV,DEL	Failed	.	.	Invalided	Valided	Valided
chr4	145693868	145694889	INV,DEL	Failed	.	.	Invalided	Inconclusive	Valided
chr4	146286299	146286463	DUP,INS	Failed	.	.	InsDup	Valided	Valided
chr4	162657226	162658438	INV,DEL	Failed	.	.	Invdup	Inconclusive	Valided
chr4	164939536	164948264	INV,DEL	Failed	.	.	Invalided	Inconclusive	Invalided
chr4	178005866	178006110	DUP,INS	Failed	.	.	Invalided	Valided	Valided
chr4	190178418	190179717	DEL,DUP,INS	Failed	.	.	Invalided	Inconclusive	Invalided
chr5	266746	266883	DUP,INS	Failed	.	.	InsDup	Inconclusive	Valided
chr5	415491	415686	DUP,INS	Failed	.	.	InsDup	Inconclusive	Valided
chr5	628465	628658	DUP,INS	Failed	.	.	InsDup	Inconclusive	Valided
chr5	1044925	1045186	DUP,INS	Failed	.	.	InsDup	Valided	Valided
chr5	1192054	1192167	DUP,INS	Successed	Failed	.	InsDup	Inconclusive	Invalided
chr5	1238273	1238424	DUP,INS	Failed	.	.	Invalided	Inconclusive	Valided
chr5	1273419	1273547	DUP,INS	Failed	.	.	InsDup	Inconclusive	Valided
chr5	1539973	1540158	DUP,INS	Failed	.	.	InsDup	Inconclusive	Valided
chr5	1845637	1845877	DUP,INS	Failed	.	.	InsDup	Valided	Valided
chr5	1867328	1867381	DUP,INS	Failed	.	.	Invalided	Inconclusive	Valided
chr5	3323810	3324066	DUP,INS	Failed	.	.	InsDup	Inconclusive	Valided
chr5	3659963	3660133	DUP,INS	Failed	.	.	InsDup	Valided	Valided
chr5	5305060	5305279	DUP,INS	Failed	.	.	InsDup	Valided	Valided
chr5	7372546	7372667	DUP,INS	Failed	.	.	InsDup	Valided	Valided
chr5	12425708	12426759	DEL,DUP,INS	Failed	.	.	InsDup	Inconclusive	Invalided
chr5	28932185	28934937	INV,DEL	Failed	.	.	Invdup	Inconclusive	Invalided
chr5	35708616	35708706	DUP,INS	Successed	Failed	.	InsDup	Inconclusive	Valided
chr5	53826784	53830121	INV,DEL	Failed	.	.	Invdup	Inconclusive	Valided
chr5	64472951	64475312	INV,DEL	Failed	.	.	Invalided	Valided	Invalided
chr5	67326226	67328703	DEL,DUP	Failed	.	.	InsDup	Inconclusive	Valided
chr5	80692983	80693579	DUP,INS	Failed	.	.	InsDup	Valided	Valided
chr5	92612622	92613346	DUP,INS	Failed	.	.	Invalided	Valided	Valided
chr5	101087938	101088040	DUP,INS	Failed	.	.	InsDup	Inconclusive	Valided
chr5	116010763	116015366	INV,DEL	Failed	.	.	Invdup	Inconclusive	Invalided
chr5	126160812	126163267	DEL,DUP	Failed	.	.	Invalided	Valided	Invalided
chr5	141174812	141179658	DEL,DUP	Failed	.	.	Invalided	Valided	Valided
chr5	141480327	141483116	DEL,DUP	Successed	Successed	Valided	Disdup	Inconclusive	Valided
chr5	144108492	144108925	DUP,INS	Failed	.	.	Invalided	Valided	Valided
chr5	144132924	144135827	DEL,DUP	Failed	.	.	Disdup	Inconclusive	Invalided
chr5	148173301	148175687	INV,DEL	Failed	.	.	DelInv	Valided	Invalided
chr5	178585514	178585658	DUP,INS	Successed	Failed	.	InsDup	Inconclusive	Valided
chr5	180615314	180618449	DEL,DUP	Failed	.	.	Invalided	Inconclusive	Invalided
chr5	180634930	180635915	DEL,DUP,INS	Failed	.	.	InsDup	Valided	Valided
chr6	372042	372248	DUP,INS	Failed	.	.	InsDup	Valided	Valided
chr6	2504753	2504887	DUP,INS	Failed	.	.	InsDup	Valided	Valided
chr6	3222124	3222284	DUP,INS	Failed	.	.	InsDup	Inconclusive	Valided
chr6	13835114	13865615	INV,DEL	Failed	.	.	Invalided	Inconclusive	Invalided
chr6	27823871	27832193	INV,DEL	Failed	.	.	Invalided	Inconclusive	Invalided
chr6	28054362	28055446	INV,DEL	Failed	.	.	InsDup	Inconclusive	Valided
chr6	31428235	31429956	DEL,DUP,INS	Failed	.	.	InsDup	Inconclusive	Invalided
chr6	32591863	32604171	INV,DEL	Failed	.	.	Invalided	Inconclusive	Invalided
chr6	34071455	34072974	DEL,DUP,INS	Failed	.	.	InsDisdup	Valided	Valided
chr6	35169659	35169798	DUP,INS	Successed	Failed	.	InsDup	Inconclusive	Valided
chr6	44044655	44045175	DUP,INS	Failed	.	.	InsDup	Valided	Valided
chr6	54059863	54070121	DEL,DUP	Successed	Successed	Invalided	DelDisdup	Inconclusive	Invalided
chr6	78577077	78579401	INV,DEL	Failed	.	.	Invalided	Inconclusive	Invalided
chr6	89211609	89214231	INV,DEL,INS	Failed	.	.	InsInv	Valided	Invalided
chr6	117923609	117924524	DUP,INS	Successed	Failed	.	InsDup	Inconclusive	Valided
chr6	118070944	118071373	INV,INS	Failed	.	.	InsDup	Valided	Valided
chr6	118690556	118692766	DEL,DUP	Failed	.	.	Disdup	Inconclusive	Invalided
chr6	132600960	132601126	DUP,INS	Successed	Failed	.	InsDup	Inconclusive	Valided
chr6	149948063	150019307	INV,DEL	Failed	.	.	Invalided	Inconclusive	Invalided
chr6	150946253	150948473	DEL,DUP	Failed	.	.	Disdup	Inconclusive	Valided
chr6	154525160	154525403	DUP,INS	Failed	.	.	InsDup	Inconclusive	Valided
chr6	157238333	157238398	DUP,INS	Successed	Failed	Invalided	InsDup	Valided	Valided
chr6	160218975	160219097	DUP,INS	Successed	Failed	.	InsDup	Inconclusive	Valided
chr6	160535459	160535555	DUP,INS	Successed	Failed	.	InsDup	Inconclusive	Valided
chr6	165749273	165749500	DUP,INS	Failed	.	.	InsDup	Inconclusive	Valided
chr6	165839937	165840008	DUP,INS	Failed	.	.	InsDup	Valided	Valided
chr6	166416140	166416256	DUP,INS	Failed	.	.	InsDup	Valided	Valided
chr6	167220898	167286669	INV,DEL	Failed	.	.	Invalided	Inconclusive	Invalided
chr6	167386988	167389340	DEL,DUP	Failed	.	.	Invalided	Valided	Invalided
chr6	167433114	167433256	DUP,INS	Failed	.	.	InsDup	Valided	Valided
chr6	167651465	167651832	DUP,INS	Failed	.	.	InsDup	Valided	Valided
chr6	167735329	167735534	DUP,INS	Successed	Failed	.	InsDup	Valided	Valided
chr6	167990058	167990217	DUP,INS	Failed	.	.	InsDup	Inconclusive	Invalided
chr6	168571791	168573484	DEL,DUP	Failed	.	.	Invalided	Inconclusive	Invalided
chr6	168659501	168660054	DUP,INS	Failed	.	.	InsDup	Inconclusive	Valided
chr6	168839698	168841851	DUP,INS	Failed	.	.	InsDup	Inconclusive	Invalided
chr6	168931371	168932485	DEL,DUP,INS	Failed	.	.	InsDup	Valided	Valided
chr6	169242827	169243076	DUP,INS	Failed	.	.	InsDup	Valided	Valided
chr6	170113638	170114174	INV,DUP,INS	Failed	.	.	InsDup	Inconclusive	Valided
chr6	170398827	170400228	DEL,DUP,INS	Failed	.	.	InsDup	Valided	Valided
chr7	205261	206826	DUP,INS	Failed	.	.	InsDup	Inconclusive	Valided
chr7	237712	240374	DEL,DUP,INS	Failed	.	.	Invalided	Inconclusive	Valided
chr7	355960	356050	DUP,INS	Failed	.	.	InsDup	Inconclusive	Valided
chr7	566435	567548	DEL,DUP,INS	Failed	.	.	Invalided	Inconclusive	Invalided
chr7	588557	588704	DUP,INS	Failed	.	.	InsDup	Valided	Valided
chr7	905588	906538	DUP,INS	Failed	.	.	InsDup	Inconclusive	Valided
chr7	1294506	1295633	DEL,DUP	Failed	.	.	Invalided	Inconclusive	Valided
chr7	1758548	1758613	DUP,INS	Failed	.	.	InsDup	Valided	Valided
chr7	1940931	1941009	DUP,INS	Successed	Successed	Valided	InsDup	Valided	Valided
chr7	8152627	8152758	DUP,INS	Successed	Failed	.	Invalided	Valided	Valided
chr7	23776047	23798999	INV,DEL	Failed	.	.	Invalided	Inconclusive	Invalided
chr7	40839572	40841125	INV,DEL	Failed	.	.	Invalided	Inconclusive	Valided
chr7	45610820	45611071	DUP,INS	Successed	Failed	.	InsDup	Valided	Valided
chr7	55167302	55167528	DUP,INS	Failed	.	.	InsDup	Valided	Valided
chr7	70955852	70974154	INV,DEL	Failed	.	.	DelInv	Inconclusive	Invalided
chr7	76624351	76951016	INV,DEL	Failed	.	.	Invalided	Inconclusive	Invalided
chr7	76997407	76998955	DUP,INS	Failed	.	.	InsDup	Valided	Invalided
chr7	85460059	85462014	INV,DEL	Failed	.	.	InsDup	Inconclusive	Valided
chr7	89460092	89462608	DEL,DUP	Failed	.	.	Invalided	Valided	Valided
chr7	93912489	93913367	DEL,DUP	Failed	.	.	Invalided	Inconclusive	Valided
chr7	97436836	97460669	INV,DEL	Failed	.	.	Invalided	Inconclusive	Invalided
chr7	98811382	98811519	DUP,INS	Failed	.	.	InsDup	Valided	Valided
chr7	100957703	100958508	DUP,INS	Failed	.	.	InsDup	Valided	Valided
chr7	100991786	101004696	DEL,DUP	Failed	.	.	Invalided	Valided	Invalided
chr7	102080906	102085205	INV,DEL	Failed	.	.	DelInv	Valided	Invalided
chr7	104216000	104216796	DEL,DUP	Failed	.	.	Invalided	Inconclusive	Valided
chr7	138621939	138622106	DUP,INS	Failed	.	.	InsDup	Valided	Valided
chr7	142060166	142086194	DEL,DUP	Failed	.	.	Invalided	Inconclusive	Invalided
chr7	150909790	150910469	DUP,INS	Failed	.	.	InsDup	Inconclusive	Valided
chr7	151855231	151855587	DUP,INS	Failed	.	.	InsDup	Inconclusive	Valided
chr7	155207777	155208913	DUP,INS	Failed	.	.	InsDup	Valided	Valided
chr7	155328712	155328857	DUP,INS	Failed	.	.	InsDup	Valided	Valided
chr7	155406971	155407121	DUP,INS	Failed	.	.	InsDup	Valided	Valided
chr7	155615228	155615438	DUP,INS	Failed	.	.	InsDup	Valided	Valided
chr7	155792027	155792109	DUP,INS	Failed	.	.	InsDup	Valided	Valided
chr7	158070331	158071546	DEL,DUP,INS	Failed	.	.	InsDup	Inconclusive	Valided
chr7	158151379	158151489	DUP,INS	Failed	.	.	InsDup	Inconclusive	Invalided
chr7	158166484	158166596	DUP,INS	Failed	.	.	InsDup	Valided	Valided
chr7	158273882	158274358	DUP,INS	Failed	.	.	InsDup	Inconclusive	Valided
chr7	158330310	158341382	DEL,DUP	Failed	.	.	Invalided	Inconclusive	Valided
chr7	158668126	158668212	DUP,INS	Failed	.	.	InsDup	Valided	Valided
chr7	158998436	158998524	DUP,INS	Failed	.	.	InsDup	Inconclusive	Valided
chr8	1164182	1164270	DUP,INS	Failed	.	.	InsDup	Valided	Valided
chr8	11456240	11456367	DUP,INS	Failed	.	.	InsDup	Valided	Valided
chr8	37506281	37506358	DUP,INS	Failed	.	.	InsDup	Valided	Valided
chr8	68906235	68906443	DUP,INS	Failed	.	.	InsDup	Valided	Valided
chr8	76444618	76444671	DUP,INS	Failed	.	.	InsDup	Inconclusive	Valided
chr8	92178203	92183376	INV,DEL	Failed	.	.	Invdup	Inconclusive	Invalided
chr8	97770990	97771941	DEL,DUP	Failed	.	.	Invalided	Inconclusive	Valided
chr8	100426632	100426724	DUP,INS	Failed	.	.	InsDup	Inconclusive	Valided
chr8	138206296	138206471	DUP,INS	Failed	.	.	InsDup	Valided	Valided
chr8	138691548	138692228	DUP,INS	Failed	.	.	InsDup	Valided	Valided
chr8	141347557	141348580	DEL,DUP	Failed	.	.	Invalided	Inconclusive	Valided
chr8	141492292	141492474	DUP,INS	Failed	.	.	InsDup	Inconclusive	Valided
chr8	141871771	141874394	DUP,INS	Failed	.	.	InsDup	Inconclusive	Valided
chr8	142012915	142013093	DUP,INS	Failed	.	.	InsDup	Valided	Valided
chr8	143218262	143218337	DUP,INS	Failed	.	.	InsDup	Inconclusive	Valided
chr8	143669463	143669602	DUP,INS	Failed	.	.	InsDup	Inconclusive	Valided
chr8	144020570	144024873	DEL,DUP,INS	Failed	.	.	InsDup	Inconclusive	Invalided
chr8	144125777	144125935	DUP,INS	Failed	.	.	InsDup	Inconclusive	Valided
chr8	144233387	144233472	DUP,INS	Failed	.	.	InsDup	Inconclusive	Valided
chr8	144687804	144687929	DUP,INS	Failed	.	.	InsDup	Valided	Valided
chr8	144946952	144947229	DUP,INS	Successed	Failed	.	InsDup	Valided	Valided
chr9	399874	400966	DEL,DUP	Successed	Failed	.	Invalided	Valided	Valided
chr9	808747	808859	DUP,INS	Failed	.	.	InsDup	Valided	Valided
chr9	4537250	4538116	DEL,DUP	Failed	.	.	Invalided	Inconclusive	Invalided
chr9	4713910	4714160	DUP,INS	Failed	.	.	InsDup	Inconclusive	Valided
chr9	15126725	15126845	DUP,INS	Failed	.	.	InsDup	Valided	Valided
chr9	17276803	17277720	DEL,DUP	Failed	.	.	Invalided	Inconclusive	Valided
chr9	29591409	29593057	INV,DEL	Successed	Successed	Valided	DelInv	Inconclusive	Invalided
chr9	34681484	34681982	DUP,INS	Successed	Failed	.	Invalided	Valided	Valided
chr9	35913547	35914174	DUP,INS	Failed	.	.	InsDup	Valided	Valided
chr9	40542254	40542424	DUP,INS	Failed	.	.	Invalided	Valided	Invalided
chr9	62806317	62823001	INV,DEL	Failed	.	.	DelInv	Inconclusive	Invalided
chr9	86052967	86053698	DUP,INS	Successed	Failed	.	InsDup	Valided	Invalided
chr9	89254239	89254375	DUP,INS	Successed	Failed	.	InsDup	Valided	Valided
chr9	89371911	89371996	DUP,INS	Failed	.	.	Invalided	Inconclusive	Invalided
chr9	89671543	89671681	DUP,INS	Failed	.	.	InsDup	Valided	Valided
chr9	91695537	91695651	DUP,INS	Failed	.	.	InsDup	Valided	Valided
chr9	104600358	104607025	DEL,DUP	Failed	.	.	Invalided	Inconclusive	Invalided
chr9	109523566	109524653	DEL,DUP	Failed	.	.	Disdup	Inconclusive	Invalided
chr9	123347689	123347773	DUP,INS	Failed	.	.	InsDup	Valided	Valided
chr9	129396525	129396803	DUP,INS	Failed	.	.	Invalided	Valided	Valided
chr9	130955139	130955274	DUP,INS	Successed	Failed	.	InsDup	Valided	Valided
chr9	134182981	134183065	DUP,INS	Failed	.	.	Invalided	Inconclusive	Valided
chr9	134685195	134685386	DUP,INS	Failed	.	.	InsDup	Valided	Valided
chr9	136632692	136632989	DUP,INS	Failed	.	.	InsDup	Valided	Valided
chr9	137328196	137328432	DUP,INS	Failed	.	.	InsDup	Inconclusive	Invalided
chr9	137355493	137355619	DUP,INS	Failed	.	.	InsDup	Valided	Valided
chr9	137503837	137503947	DUP,INS	Failed	.	.	InsDup	Valided	Valided
chr9	137518162	137518324	DUP,INS	Failed	.	.	InsDup	Inconclusive	Valided
chr9	137669378	137669456	DUP,INS	Failed	.	.	InsDup	Inconclusive	Invalided
Note: HiFi reads, CSV manual inspections; VaPoR, ONT reads are used to examine Mako breakpoints; K-mer, HiFi contis are used to examine Mako breakpoints.
