# Supplementary material for: Mako: A Graph-based Pattern Growth Approach to Detect Complex Structural Variants
Source: Genomics Proteomics Bioinformatics. 2021 Jul 3;20(1):205–18. doi: 10.1016/j.gpb.2021.03.007 (PMC9510932; doi:10.1016/j.gpb.2021.03.007)
Supplement: Supplementary Table S6 — Comparing Mako detected breakpoints with PCR validated breakpoints [file mmc33.xlsx]

## Sheet: Sheet1
Table S6 Comparing Mako detected breakpoints with PCR validated breakpoints
Experimental validation breakpoint comparison
Mako breakpoints			Sanger breakpoints
CHROM	START	END	START	END
chr1	81194398	81195874	81194654	81195862
chr2	119659504	119661322	119659495	119660923
chr3	146667093	146677284	146667384	146677380
chr5	141480327	141483116	141480314	141482742
chr7	1940931	1941009	1940927	1941009
chr9	29591409	29593057	29591744	29592480
chr10	14568488	14568677	14568303	14568709
chr12	71315482	71316928	71315525	71316425
chr12	77989900	77994324	77990090	77994474
chr13	74340759	74342810	74341146	74342850
chr16	78004459	78007456	78004627	78007361
chr17	34854438	34855851	34854671	34855859
chr17	48538270	48540171	48538265	48539849
chr18	72044575	72045937	72044564	72045636
chr21	26001844	26002990	26001833	26002385
