# Supplementary material for: Mako: A Graph-based Pattern Growth Approach to Detect Complex Structural Variants
Source: Genomics Proteomics Bioinformatics. 2021 Jul 3;20(1):205–18. doi: 10.1016/j.gpb.2021.03.007 (PMC9510932; doi:10.1016/j.gpb.2021.03.007)
Supplement: Supplementary Table S7 — Comparing Mako breakpoints with K-mer realigned breakpoints [file mmc34.xlsx]

## Sheet: Sheet1
Table S7 Comparing Mako breakpoints with K-mer realigned breakpoints
HiFi contig validation breakpoint comparison
Mako breakpoints			K-mer breakpoints
CHROM	START	END	START	END
chr1	1030460	1030901	1030088	1030223
chr1	2440414	2440528	2440390	2440693
chr1	2849326	2849465	2849115	2849560
chr1	3212601	3212686	3212618	3212695
chr1	4077156	4078360	4077861	4078674
chr1	4144504	4144634	4144481	4144725
chr1	5160213	5160312	5160273	5160300
chr1	9411149	9411257	9411207	9411301
chr1	16050024	16059805	16059762	16059839
chr1	18049823	18049961	18049637	18049962
chr1	18925882	18926000	18925804	18926038
chr1	23392547	23392627	23392365	23392685
chr1	29771334	29771549	29770872	29771443
chr1	31431806	31431981	31431776	31432190
chr1	36267369	36269040	36267981	36269538
chr1	39504434	39504680	39504340	39504784
chr1	43593650	43594474	43593641	43594215
chr1	64373150	64389431	64373812	64389384
chr1	81194398	81195874	81195685	81195852
chr1	118318808	118318888	118318848	118319386
chr1	144102505	144106880	144102027	144106847
chr1	154714108	154714439	154713989	154714538
chr1	167056632	167056747	167056594	167056771
chr1	172694311	172694449	172694112	172694483
chr1	175231051	175232802	175231327	175232801
chr1	175650824	175650946	175650878	175650915
chr1	187495434	187497604	187497597	187498102
chr1	202204526	202205476	202204567	202205473
chr1	206924211	206924525	206924122	206924620
chr1	231202060	231202180	231202004	231202202
chr1	234247922	234248122	234247562	234248472
chr1	235078305	235078561	235078244	235078596
chr1	248440304	248652260	248505941	248652284
chr2	1106532	1106732	1106566	1106950
chr2	1281271	1281469	1281240	1281500
chr2	1525703	1532509	1525660	1533007
chr2	1861782	1861968	1861683	1861994
chr2	3057865	3057980	3057869	3058016
chr2	4733721	4739939	4733720	4739766
chr2	4974106	4974189	4974146	4974212
chr2	10011727	10015474	10011564	10013286
chr2	10399253	10399369	10399208	10399447
chr2	11113534	11113628	11113527	11113622
chr2	13288455	13288641	13288440	13288719
chr2	16224687	16226666	16225191	16226666
chr2	17946491	17946593	17946480	17946685
chr2	32915886	32918453	32916163	32918403
chr2	36184130	36184311	36184149	36184212
chr2	57190781	57191832	57191152	57191388
chr2	60467724	60468110	60467543	60468159
chr2	64376016	64376165	64375587	64376109
chr2	65600866	65601053	65600480	65601092
chr2	71618111	71618577	71617918	71618607
chr2	83342525	83342578	83342364	83342585
chr2	85315896	85343753	85343149	85344251
chr2	86914292	86914444	86913989	86914910
chr2	95544970	95546071	95544971	95545090
chr2	97123189	97580016	97129082	97574439
chr2	116216764	116224735	116217691	116217724
chr2	119444283	119445298	119444282	119444341
chr2	119659504	119661322	119659503	119661820
chr2	122612259	122613019	122612414	122613026
chr2	125008685	125010825	125010670	125010824
chr2	128340267	128341395	128340352	128341348
chr2	128945940	128965235	128964959	128965733
chr2	195114371	195119918	195119560	195119895
chr2	217805487	217805794	217805555	217805614
chr2	232995035	232995577	232995030	232995618
chr2	238909005	238909139	238908920	238909637
chr2	239642720	239643734	239642757	239642845
chr2	240527386	240527609	240527067	240527466
chr2	240786636	240786828	240786628	240786835
chr2	240872289	240872460	240872246	240872462
chr3	1707476	1708557	1708411	1708566
chr3	37710267	37711901	37710044	37712087
chr3	38084451	38084565	38084341	38084547
chr3	44699313	44700993	44700770	44701491
chr3	50311835	50312092	50311562	50312138
chr3	56756821	56759098	56756546	56759199
chr3	72074539	72074670	72074472	72074567
chr3	77355086	77355236	77355083	77355140
chr3	80013338	80016105	80013050	80016603
chr3	131988873	131994701	131994540	131995199
chr3	146667093	146677284	146677105	146677378
chr3	148563292	148567682	148563653	148567632
chr3	148761023	148781608	148761573	148782106
chr3	162807802	162830163	162827574	162830661
chr3	178757959	178758511	178757681	178759009
chr3	194324598	194324699	194324583	194324724
chr3	195055517	195059786	195055551	195055586
chr3	195686678	196001123	195687301	195956669
chr3	197390213	197391660	197390188	197391644
chr3	197459802	197459965	197459470	197460009
chr4	555182	555337	555045	555687
chr4	1046301	1046664	1046330	1046875
chr4	1372721	1372812	1372747	1372861
chr4	3814944	3815102	3814803	3815374
chr4	6003932	6004226	6003886	6004650
chr4	7695588	7695671	7695310	7695399
chr4	12648458	12648926	12648459	12648735
chr4	40295148	40295512	40294648	40295599
chr4	45024776	45026675	45024493	45026756
chr4	57856290	57857487	57855921	57856296
chr4	68883668	69126339	68884207	69126835
chr4	69229879	69308548	69307536	69309046
chr4	72456201	72456342	72455948	72456353
chr4	87926012	87937824	87926011	87937547
chr4	92646227	92649130	92646206	92649011
chr4	98892637	98895950	98892636	98895949
chr4	106396274	106399539	106396109	106400037
chr4	145693868	145694889	145693578	145695158
chr4	146286299	146286463	146286052	146286961
chr4	162657226	162658438	162657527	162658467
chr4	164939536	164948264	164947903	164948762
chr4	178005866	178006110	178005724	178006243
chr5	266746	266883	266738	266940
chr5	415491	415686	415291	415697
chr5	628465	628658	628501	628755
chr5	1044925	1045186	1044615	1045347
chr5	1238273	1238424	1238415	1238642
chr5	1273419	1273547	1272957	1273782
chr5	1539973	1540158	1539584	1540198
chr5	1845637	1845877	1845717	1845973
chr5	1867328	1867381	1867342	1867452
chr5	3323810	3324066	3323609	3324419
chr5	3659963	3660133	3659960	3660219
chr5	5305060	5305279	5305067	5305479
chr5	7372546	7372667	7372254	7372558
chr5	12425708	12426759	12426620	12426762
chr5	28932185	28934937	28934785	28934918
chr5	35708616	35708706	35708650	35708705
chr5	53826784	53830121	53826783	53830482
chr5	67326226	67328703	67326044	67328722
chr5	80692983	80693579	80692855	80693524
chr5	92612622	92613346	92612608	92613345
chr5	101087938	101088040	101087952	101088017
chr5	141174812	141179658	141174312	141179496
chr5	141480327	141483116	141480314	141483614
chr5	144108492	144108925	144108491	144108924
chr5	148173301	148175687	148174676	148175043
chr5	178585514	178585658	178585440	178585741
chr5	180615314	180618449	180615144	180616165
chr5	180634930	180635915	180634866	180635864
chr6	372042	372248	371542	372456
chr6	2504753	2504887	2504655	2504715
chr6	3222124	3222284	3222129	3222312
chr6	28054362	28055446	28054693	28055944
chr6	31428235	31429956	31427877	31427896
chr6	34071455	34072974	34071402	34073266
chr6	35169659	35169798	35169624	35169798
chr6	44044655	44045175	44044484	44045276
chr6	54059863	54070121	54059859	54060007
chr6	89211609	89214231	89212457	89213915
chr6	117923609	117924524	117923627	117925022
chr6	118070944	118071373	118070956	118071871
chr6	132600960	132601126	132600824	132601142
chr6	149948063	150019307	149983766	150019569
chr6	150946253	150948473	150946252	150948141
chr6	154525160	154525403	154525185	154525356
chr6	157238333	157238398	157238332	157238496
chr6	160218975	160219097	160218958	160219103
chr6	160535459	160535555	160535205	160535209
chr6	165749273	165749500	165749332	165749382
chr6	165839937	165840008	165839832	165840022
chr6	166416140	166416256	166416035	166416252
chr6	167220898	167286669	167286143	167286953
chr6	167433114	167433256	167432935	167433617
chr6	167651465	167651832	167651461	167651960
chr6	167735329	167735534	167735202	167735463
chr6	168571791	168573484	168572000	168572642
chr6	168659501	168660054	168659504	168659953
chr6	168839698	168841851	168839816	168841127
chr6	168931371	168932485	168931176	168932622
chr6	169242827	169243076	169242618	169243171
chr6	170113638	170114174	170113797	170113798
chr6	170398827	170400228	170398341	170400281
chr7	205261	206826	205301	207186
chr7	237712	240374	237751	240337
chr7	355960	356050	355816	356083
chr7	566435	567548	566552	566663
chr7	588557	588704	588404	589026
chr7	905588	906538	905622	906402
chr7	1294506	1295633	1294970	1295577
chr7	1758548	1758613	1758457	1758621
chr7	1940931	1941009	1940933	1941013
chr7	8152627	8152758	8152655	8152716
chr7	40839572	40841125	40839776	40840871
chr7	45610820	45611071	45610760	45611113
chr7	55167302	55167528	55166871	55167548
chr7	70955852	70974154	70961198	70974652
chr7	85460059	85462014	85460511	85462087
chr7	89460092	89462608	89459980	89462788
chr7	93912489	93913367	93912505	93913227
chr7	97436836	97460669	97442997	97444549
chr7	98811382	98811519	98811193	98811599
chr7	100957703	100958508	100957642	100958905
chr7	100991786	101004696	100991295	101004094
chr7	102080906	102085205	102084281	102085703
chr7	104216000	104216796	104216001	104216304
chr7	138621939	138622106	138622186	138622604
chr7	150909790	150910469	150909918	150910967
chr7	151855231	151855587	151855208	151855622
chr7	155207777	155208913	155207633	155208995
chr7	155328712	155328857	155328545	155329171
chr7	155406971	155407121	155406899	155407070
chr7	155615228	155615438	155615299	155615451
chr7	155792027	155792109	155792015	155792427
chr7	158070331	158071546	158070630	158071582
chr7	158166484	158166596	158166316	158166653
chr7	158273882	158274358	158274225	158274318
chr7	158330310	158341382	158330397	158341745
chr7	158668126	158668212	158667663	158667934
chr7	158998436	158998524	158998051	158998919
chr8	1164182	1164270	1164128	1164386
chr8	11456240	11456367	11456051	11456342
chr8	37506281	37506358	37506330	37506429
chr8	68906235	68906443	68906124	68906650
chr8	76444618	76444671	76444636	76444687
chr8	97770990	97771941	97771233	97771552
chr8	100426632	100426724	100426511	100426690
chr8	138206296	138206471	138206239	138206969
chr8	138691548	138692228	138691688	138692274
chr8	141347557	141348580	141347597	141349078
chr8	141492292	141492474	141492231	141492616
chr8	141871771	141874394	141871621	141874180
chr8	142012915	142013093	142012688	142013215
chr8	143218262	143218337	143218146	143218205
chr8	143669463	143669602	143669450	143669586
chr8	144020570	144024873	144021119	144023647
chr8	144125777	144125935	144125776	144125852
chr8	144233387	144233472	144233371	144233475
chr8	144687804	144687929	144687374	144687949
chr8	144946952	144947229	144946533	144947727
chr9	399874	400966	400013	400969
chr9	808747	808859	808756	809100
chr9	4537250	4538116	4537277	4537605
chr9	4713910	4714160	4713900	4714181
chr9	15126725	15126845	15126719	15126832
chr9	17276803	17277720	17277060	17277284
chr9	29591409	29593057	29592378	29592459
chr9	34681484	34681982	34681483	34681981
chr9	35913547	35914174	35913613	35914412
chr9	86052967	86053698	86053539	86053698
chr9	89254239	89254375	89254238	89254509
chr9	89671543	89671681	89671542	89671729
chr9	91695537	91695651	91695557	91695613
chr9	109523566	109524653	109523565	109523765
chr9	123347689	123347773	123347680	123347685
chr9	129396525	129396803	129396454	129396712
chr9	130955139	130955274	130955091	130955313
chr9	134182981	134183065	134182997	134183052
chr9	134685195	134685386	134685011	134685718
chr9	136632692	136632989	136632290	136633241
chr9	137355493	137355619	137355414	137355716
chr9	137503837	137503947	137503894	137504118
chr9	137518162	137518324	137518028	137518616
chr10	735885	737771	735429	738152
chr10	5381284	5381363	5381280	5381334
chr10	5577237	5577333	5577074	5577797
chr10	7526763	7526835	7526929	7526968
chr10	11283968	11284497	11283837	11284544
chr10	12413511	12413590	12413574	12413614
chr10	14568488	14568677	14568337	14568664
chr10	26649449	26940276	26829095	26932562
chr10	44927520	44928982	44927493	44927779
chr10	57496913	57498588	57497921	57498185
chr10	60469258	60469364	60469001	60469408
chr10	95447029	95448567	95447028	95447295
chr10	111430657	111432127	111430674	111431805
chr10	123254394	123255170	123254372	123255170
chr10	124227125	124227273	124226769	124227570
chr10	125501894	125512533	125501848	125512653
chr10	125824895	125825164	125824766	125825185
chr10	126251646	126251969	126251497	126252180
chr10	127797498	127797602	127797513	127797943
chr10	128464484	128464594	128464482	128464625
chr10	130790080	130790697	130790058	130790684
chr10	131176490	131176898	131176427	131176990
chr10	131486500	131486696	131486495	131487070
chr10	132364374	132364814	132364346	132364835
chr10	132820153	132824176	132820152	132824660
chr10	133010210	133011617	133010182	133011750
chr10	133066182	133066276	133065924	133066767
chr10	133290814	133292455	133291312	133292479
chr11	1170978	1171296	1170478	1171794
chr11	3096979	3097064	3096951	3097126
chr11	24918873	24919036	24918881	24919081
chr11	36309611	36309970	36309610	36310468
chr11	59277818	59282964	59277828	59282718
chr11	61099653	61099916	61099357	61100250
chr11	63930944	63934473	63934181	63934472
chr11	68515223	68644820	68644769	68644829
chr11	68963986	68964114	68964016	68964138
chr11	71066026	71066104	71066042	71066256
chr11	92705384	92705891	92705644	92705644
chr11	95633307	95634471	95632919	95634969
chr11	99819490	99820566	99819302	99820542
chr11	102731115	102731273	102731087	102731341
chr11	107280885	107299471	107282971	107283006
chr11	120328683	120328976	120328678	120329110
chr11	122016499	122017716	122017105	122018076
chr11	124250404	124251532	124250540	124251389
chr11	131680439	131680801	131680369	131680810
chr11	132054374	132060411	132054373	132060410
chr11	133354203	133354263	133354197	133354245
chr11	134308286	134308429	134308157	134308466
chr12	1574361	1574528	1574343	1574505
chr12	7083327	7084730	7084650	7085228
chr12	9405673	9408641	9405173	9405645
chr12	12391734	12393944	12391961	12393629
chr12	13011476	13011919	13011435	13011918
chr12	40480640	40490425	40482172	40490403
chr12	49877510	49880191	49877509	49879704
chr12	65424697	65425168	65425002	65425174
chr12	71315482	71316928	71315484	71315764
chr12	77989900	77994324	77994067	77994497
chr12	80454384	80462119	80461951	80462617
chr12	86810684	86812040	86811820	86812043
chr12	109661571	109661755	109661427	109661838
chr12	115639648	115642432	115639640	115642930
chr12	120927507	120928364	120927210	120928369
chr12	124438819	124439422	124438822	124439421
chr12	127697075	127697231	127697126	127697227
chr12	127906184	127907400	127907285	127907375
chr12	128708600	128708803	128708100	128708863
chr12	131046207	131046337	131046194	131046809
chr12	131918765	131918869	131918730	131918917
chr12	132397390	132397584	132397257	132397846
chr12	132463913	132464505	132463602	132464543
chr13	35956622	35958426	35956636	35958279
chr13	38956678	38956810	38956778	38956794
chr13	42371525	42373519	42372242	42373518
chr13	60977009	60978048	60977299	60978194
chr13	71118063	71118136	71118062	71118144
chr13	74340759	74342810	74342612	74342865
chr13	88458439	88460627	88460347	88460626
chr13	111568050	111568256	111567920	111568394
chr13	113176451	113176522	113176467	113176531
chr13	113345937	113347871	113346397	113346457
chr13	113419003	113419055	113419002	113419055
chr13	113435956	113437202	113435697	113436778
chr13	114198570	114199832	114198683	114199836
chr14	23973708	24024111	23974985	24024609
chr14	25141909	25144901	25144518	25145399
chr14	35948113	35949836	35948083	35949337
chr14	40906700	40907954	40906699	40907738
chr14	47854498	47856278	47856058	47856277
chr14	65791578	65791692	65791577	65791591
chr14	91293420	91293512	91293049	91293587
chr14	99927890	99928038	99927938	99928128
chr14	100526791	100526935	100526793	100526938
chr14	100873355	100873423	100873276	100873411
chr14	103896624	103897749	103896587	103896781
chr14	104215330	104215464	104215277	104215696
chr14	105162481	105162665	105162474	105162670
chr14	105349868	105350042	105349802	105350072
chr15	37003075	37005371	37003079	37005869
chr15	70302866	70303145	70302685	70303354
chr15	71199689	71199869	71199679	71199914
chr15	91437836	91446359	91446035	91446387
chr15	91749460	91749774	91749393	91749648
chr15	100058267	100058336	100058181	100058365
chr15	100710334	100710411	100710338	100710518
chr16	818762	818876	818747	818917
chr16	894258	894382	894108	894351
chr16	954959	955110	954971	955549
chr16	1025314	1025497	1025242	1025672
chr16	1185592	1186068	1185577	1186129
chr16	3632626	3634285	3632625	3634286
chr16	7008935	7009091	7008670	7009134
chr16	8562755	8565066	8562344	8565060
chr16	10040023	10040092	10040002	10040016
chr16	23981983	23982098	23981692	23982181
chr16	27139102	27139213	27138818	27139332
chr16	34571515	34596056	34571510	34596440
chr16	48247039	48247465	48247011	48247340
chr16	48871190	48872586	48872324	48873084
chr16	69727976	69729327	69727936	69728228
chr16	78004459	78007456	78007292	78007474
chr16	81765054	81765622	81765053	81765607
chr16	83950511	83950871	83950351	83950871
chr16	84050534	84051508	84051023	84051854
chr16	85154906	85156457	85155120	85156196
chr16	86464399	86464597	86464447	86464597
chr16	87145221	87145335	87145110	87145377
chr16	88053190	88054673	88053092	88053277
chr16	88277110	88279107	88277490	88279605
chr16	89907490	89908760	89907325	89908811
chr17	314701	316802	314396	317185
chr17	809815	810302	809871	810312
chr17	841437	841560	841430	841648
chr17	952712	952801	952558	952822
chr17	1062811	1063799	1062404	1063903
chr17	1159495	1159678	1159327	1159667
chr17	5982183	5983857	5983104	5984355
chr17	6194135	6194242	6193931	6194443
chr17	17460134	17460311	17460036	17460174
chr17	27644741	27751953	27726124	27728457
chr17	34854438	34855851	34855409	34855873
chr17	41632760	41633721	41632778	41633253
chr17	48538270	48540171	48538269	48540669
chr17	49151034	49151859	49151091	49151407
chr17	56872923	56875086	56874949	56875015
chr17	65499952	65500292	65499972	65500267
chr17	66798674	66798865	66798452	66798452
chr17	73219884	73221595	73219883	73222093
chr17	74732756	74733512	74732531	74733539
chr17	79555509	79555782	79555324	79555324
chr17	80024327	80024606	80024312	80024653
chr17	80497958	80498077	80497981	80498108
chr17	80743782	80744966	80743746	80744874
chr17	81249381	81249456	81249402	81249465
chr17	81425588	81426317	81425294	81426451
chr17	82148266	82149258	82147807	82149094
chr17	83101838	83103572	83103401	83103670
chr18	4510874	4510952	4510914	4510970
chr18	13262154	13262356	13262029	13262820
chr18	22232227	22232573	22231956	22232816
chr18	36463341	36463429	36463315	36463441
chr18	49067249	49067378	49067104	49067437
chr18	54536365	54538291	54535986	54538310
chr18	74616915	74617116	74616882	74617188
chr18	76585300	76586173	76585353	76585918
chr18	76967411	76967555	76966994	76967732
chr18	77252887	77252989	77252922	77252989
chr18	78010192	78010318	78010174	78010301
chr18	78238512	78238581	78238185	78238582
chr18	79200704	79200757	79200703	79200762
chr19	350906	351902	350649	351922
chr19	835416	835497	835408	835995
chr19	879672	879791	879172	879942
chr19	1142124	1142241	1142032	1142276
chr19	1164394	1166232	1164429	1164993
chr19	2347117	2349108	2347303	2349226
chr19	3332439	3332577	3332475	3332591
chr19	4035778	4035935	4035831	4035961
chr19	6070065	6070188	6069986	6070244
chr19	7153130	7153347	7153075	7153486
chr19	7321664	7322821	7321961	7322362
chr19	7331323	7331681	7331233	7331546
chr19	7450388	7450641	7450354	7450680
chr19	12989496	12989651	12989206	12989258
chr19	15673724	15779274	15674374	15779442
chr19	20618021	20701056	20619178	20701516
chr19	23753361	23753583	23753117	23753589
chr19	28888385	28888515	28888353	28888530
chr19	32596203	32596440	32596090	32596641
chr19	33249731	33250285	33249754	33250382
chr19	35105945	35106010	35105934	35106077
chr19	41803069	41807384	41807213	41807383
chr19	43679529	43679806	43679499	43679854
chr19	50980990	50981240	50980850	50981738
chr19	52888651	52915984	52888510	52916330
chr19	53271707	53312216	53281807	53312714
chr19	54109797	54109852	54109796	54109876
chr19	55670439	55670523	55670423	55670549
chr19	56942922	56942975	56942903	56942992
chr20	2236338	2236455	2236337	2236458
chr20	2379056	2380273	2379055	2379257
chr20	13934330	13934452	13934322	13934476
chr20	19924430	19924495	19924462	19924486
chr20	20337356	20337505	20337382	20337579
chr20	20356363	20357230	20355863	20357451
chr20	23702788	23765355	23702785	23765853
chr20	38463938	38464116	38463439	38464162
chr20	43696514	43697014	43696486	43697013
chr20	44404913	44405031	44404910	44405059
chr20	48506272	48514827	48505818	48515325
chr20	53204104	53204269	53204102	53204252
chr20	53837740	53837850	53837739	53837855
chr20	58695019	58695331	58695305	58695340
chr20	60314368	60314789	60314367	60314781
chr20	61202088	61202234	61201906	61202174
chr20	61329291	61329439	61329283	61329446
chr20	61331578	61331692	61331574	61331646
chr20	61375824	61375997	61376062	61376107
chr20	63492299	63492537	63492243	63492714
chr20	63693538	63693676	63693462	63693761
chr20	64088663	64088895	64088600	64088851
chr20	64096926	64097053	64096857	64097041
chr21	24391466	24392454	24391766	24392272
chr21	26001844	26002990	26001843	26002391
chr21	27627113	27627278	27627044	27627407
chr21	31784083	31785382	31784108	31785364
chr21	36497141	36497270	36497055	36497122
chr21	37756595	37757598	37756612	37757622
chr21	40348162	40348388	40348177	40348348
chr21	41805815	41806940	41806355	41806521
chr21	45055043	45055102	45055042	45055112
chr21	45156103	45156277	45155755	45156775
chr21	45797476	45798540	45797526	45799007
chr21	46090975	46091314	46090918	46091331
chr21	46399240	46399382	46399238	46399417
chr22	17877099	17877318	17876851	17877575
chr22	18106125	18106340	18105996	18106349
chr22	18136630	18142941	18136447	18143161
chr22	19202401	19202471	19202393	19202473
chr22	20075270	20075522	20075006	20076020
chr22	29120197	29120382	29120028	29120651
chr22	42324053	42324236	42323903	42324121
chr22	43432701	43432877	43432255	43432783
chr22	45349173	45350498	45350364	45350527
chr22	47379190	47379385	47379012	47379361
chr22	48620822	48620943	48620599	48621037
chr22	48757225	48757402	48757193	48757451
chr22	49155990	49156116	49155941	49156054
chr22	49973529	49975686	49973528	49975497
chr22	50276306	50276417	50276317	50276401
chr22	50643752	50643941	50643638	50644439
