# Supplementary material for: Mako: A Graph-based Pattern Growth Approach to Detect Complex Structural Variants
Source: Genomics Proteomics Bioinformatics. 2021 Jul 3;20(1):205–18. doi: 10.1016/j.gpb.2021.03.007 (PMC9510932; doi:10.1016/j.gpb.2021.03.007)
Supplement: Supplementary Table S8 — Details of VaPoR validation results [file mmc35.xlsx]

## Sheet: All
Mako detected CSVs from HG00733
CHROM	START	END	Mako_Type	Filter	INFO
chr1	10004	10443	DUP,INS	ARP_Self	cxs=15;DUP,10004-10144,sa=0,rp=17;DUP,10353-10443,sa=0,rp=5;INS,10150-10372,sa=0,rp=7	SMS,SM,ARP_RF,ARP_SMALL_INSERT,MS,MS,MS,MS,MS,MS,MS,ARP_RF,ARP_SMALL_INSERT,SM,SM,SM,ARP_RF,SM,ARP_SMALL_INSERT,SM,ARP_RF	6+0-,0+8-,0+23-,0+12-,7+0-,18+0-,5+0-,21+0-,9+0-,16+0-,10+0-,24+0-,26+0-,0+6-,0+5-,0+6-,0+5-,0+7-,0+9-,0+5-,5+0-
chr1	1030460	1030901	DUP,INS	ARP_Self	cxs=8;INS,1030460-1030619,sa=0,rp=5;DUP,1030683-1030901,sa=0,rp=3	MS,MS,MS,ARP_SMALL_INSERT,SM,SM,MS,MS,MS,SM,ARP_SMALL_INSERT,ARP_RF,MS,ARP_SMALL_INSERT,ARP_RF,SM,MS,ARP_RF	10+0-,5+0-,6+0-,0+3-,0+7-,0+5-,6+0-,7+0-,7+3-,0+6-,0+6-,0+9-,8+0-,7+0-,0+3-,0+6-,5+1-,4+0-
chr1	1382295	1382470	DUP,INS	ARP_Self	cxs=3;DUP,1382295-1382470,sa=0,rp=15	ARP_SMALL_INSERT,ARP_RF,ARP_SMALL_INSERT,ARP_RF,SM	0+13-,0+21-,12+0-,21+0-,0+14-
chr1	2440414	2440528	DUP,INS	ARP_Self	cxs=2;DUP,2440414-2440528,sa=0,rp=30	ARP_RF,ARP_SMALL_INSERT,ARP_SMALL_INSERT,ARP_RF	0+49-,0+16-,13+0-,49+0-
chr1	2849326	2849465	DUP,INS	ARP_Self	cxs=4;DUP,2849326-2849465,sa=0,rp=15	SM,MS,ARP_SMALL_INSERT,ARP_RF,SM,ARP_SMALL_INSERT,ARP_RF	0+7-,7+0-,0+13-,0+24-,0+12-,11+0-,21+0-
chr1	3212601	3212686	DUP,INS	ARP_Self	cxs=4;DUP,3212601-3212686,sa=0,rp=14	SM,ARP_RF,ARP_SMALL_INSERT,MS,ARP_SMALL_INSERT,ARP_RF,MS	0+8-,0+15-,0+17-,11+0-,15+0-,15+0-,5+4-
chr1	4077156	4078360	DEL,DUP	ARP_Self	cxs=6;DEL,4077156-4078069,sa=0,rp=30;DUP,4078183-4078360,sa=0,rp=12	ARP_LARGE_INSERT,SM,ARP_LARGE_INSERT,ARP_RF,ARP_RF	34+0-,3+2-,0+30-,0+15-,13+0-
chr1	4144504	4144634	DUP,INS	ARP_Self	cxs=4;BND,4144504-4144634,sa=5,rp=11	SM,ARP_RF,ARP_SMALL_INSERT,SM,ARP_RF,MS,ARP_SMALL_INSERT,SM	23+27-,0+56-,0+30-,8+5-,56+0-,40+28-,34+0-,5+5-
chr1	5160213	5160312	DUP,INS	ARP_Self	cxs=4;DUP,5160213-5160312,sa=0,rp=10	ARP_RF,ARP_SMALL_INSERT,SM,ARP_SMALL_INSERT,MS,ARP_RF,SM,MS	0+13-,0+13-,6+15-,11+0-,6+2-,13+0-,0+10-,9+1-
chr1	9411149	9411257	DUP,INS	ARP_Self	cxs=3;DUP,9411149-9411257,sa=0,rp=43	ARP_RF,ARP_SMALL_INSERT,ARP_SMALL_INSERT,ARP_RF,MS,MS	0+54-,0+43-,37+0-,54+0-,9+0-,7+4-
chr1	14109802	14112516	DEL,DUP	ARP_Self	cxs=35;DEL,14109810-14110161,sa=5,rp=0;BND,14110395-14112445,sa=3,rp=0;BND,14110580-14112462,sa=8,rp=0;BND,14109814-14112071,sa=2,rp=0;DEL,14109802-14111957,sa=0,rp=10;DEL,14110301-14112516,sa=0,rp=13;DEL,14110395-14112024,sa=0,rp=21	ARP_LARGE_INSERT,MS,SMS,SM,ARP_LARGE_INSERT,ARP_LARGE_INSERT,ARP_RF,MS,ARP_LARGE_INSERT,ARP_LARGE_INSERT,ARP_RF,ARP_LARGE_INSERT,MS,SM,ARP_LARGE_INSERT	14+0-,3+8-,5+6-,12+4-,13+0-,0+27-,0+25-,15+11-,10+0-,0+11-,23+0-,20+0-,9+7-,21+9-,0+27-
chr1	16050024	16059805	DEL,DUP	ARP_Self	cxs=10;BND,16050024-16059805,sa=4,rp=0;BND,16050282-16059799,sa=1,rp=5	MS,SM,ARP_RF,ARP_LARGE_INSERT,MS,SMS,SM,ARP_LARGE_INSERT,ARP_LARGE_INSERT,ARP_RF,MS	9+12-,5+14-,0+7-,0+14-,6+0-,4+4-,3+5-,0+9-,17+0-,15+0-,6+7-
chr1	18049823	18049961	DUP,INS	ARP_Self	cxs=4;DUP,18049823-18049961,sa=0,rp=15	MS,SM,ARP_SMALL_INSERT,ARP_RF,ARP_SMALL_INSERT,ARP_RF,MS	4+10-,4+1-,0+39-,0+22-,12+0-,22+0-,9+7-
chr1	18925882	18926000	DUP,INS	ARP_Self	cxs=3;DUP,18925882-18926000,sa=0,rp=4	ARP_SMALL_INSERT,ARP_RF,ARP_SMALL_INSERT,ARP_RF,MS	0+5-,0+6-,4+0-,5+0-,5+0-
chr1	23392547	23392627	DUP,INS	ARP_Self	cxs=4;DUP,23392547-23392627,sa=0,rp=52	SM,MS,MS,MS,SM,ARP_RF,ARP_SMALL_INSERT,SM,ARP_SMALL_INSERT,ARP_RF	2+9-,12+0-,5+0-,10+4-,19+17-,0+67-,0+45-,7+6-,40+0-,67+0-
chr1	29771334	29771549	DUP,INS	ARP_Self	cxs=6;INS,29771334-29771427,sa=0,rp=43;DUP,29771335-29771549,sa=0,rp=59	MS,ARP_SMALL_INSERT,ARP_RF,ARP_SMALL_INSERT,ARP_RF	16+18-,0+64-,0+59-,44+0-,63+0-
chr1	31431806	31431981	DUP,INS	ARP_Self	cxs=4;DUP,31431806-31431981,sa=0,rp=59	MS,SM,ARP_RF,ARP_SMALL_INSERT,ARP_RF,ARP_SMALL_INSERT	6+0-,22+5-,0+95-,0+33-,96+0-,27+0-
chr1	36267369	36269040	INV,DEL	ARP_Self	cxs=20;DEL,36267650-36269039,sa=5,rp=0;INV,36267369-36269025,sa=0,rp=15;DEL,36267486-36269034,sa=0,rp=16;INV,36268311-36269040,sa=0,rp=28	SM,MS,MS,MS,ARP_FF,ARP_LARGE_INSERT,MS,SM,ARP_RR,ARP_FF,ARP_LARGE_INSERT,ARP_RR,MS	0+12-,5+0-,7+0-,7+4-,16+0-,24+0-,18+22-,4+1-,0+28-,15+0-,21+0-,0+28-,9+17-
chr1	39504434	39504680	DUP,INS	ARP_Self	cxs=4;DUP,39504434-39504680,sa=0,rp=36	SM,SM,MS,ARP_RF,ARP_SMALL_INSERT,ARP_RF,ARP_SMALL_INSERT,SM,MS	0+6-,0+6-,10+0-,0+51-,0+21-,51+0-,21+0-,0+13-,6+0-
chr1	43593650	43594474	INV,DUP	ARP_Self	cxs=20;INV,43593650-43594216,sa=7,rp=0;INV,43593680-43594474,sa=0,rp=24;DUP,43593771-43594291,sa=0,rp=11;INV,43594228-43594474,sa=0,rp=9	MS,SM,ARP_RR,ARP_FF,ARP_RF,MS,ARP_RR,SM,ARP_RF,MS,ARP_RR	15+12-,8+11-,0+24-,191+0-,0+11-,14+15-,0+9-,9+8-,11+0-,10+7-,0+33-
chr1	64373150	64389431	INV,DEL	ARP_Self	cxs=30;INV,64373150-64389429,sa=0,rp=12;DEL,64374102-64389067,sa=0,rp=30;INV,64374103-64389192,sa=0,rp=30;INV,64373150-64389180,sa=0,rp=10;DEL,64374102-64389306,sa=0,rp=12;INV,64374103-64389431,sa=0,rp=12	ARP_LARGE_INSERT,ARP_FF,ARP_LARGE_INSERT,ARP_RR,SM,MS,MS,SM,MS,MS,MS,SM,ARP_LARGE_INSERT,ARP_LARGE_INSERT,ARP_RR,ARP_FF,ARP_LARGE_INSERT,ARP_FF,ARP_LARGE_INSERT,ARP_RR,SM,MS	57+0-,30+0-,0+68-,0+42-,0+8-,4+4-,5+10-,0+8-,1+22-,7+0-,5+0-,3+3-,0+31-,11+0-,0+31-,10+0-,0+12-,12+0-,12+0-,0+12-,0+5-,15+1-
chr1	81194398	81195874	INV,DEL	ARP_Self	cxs=25;INV,81194398-81195848,sa=1,rp=18;DEL,81194667-81195874,sa=12,rp=0;BND,81194672-81195686,sa=3,rp=0;INV,81195003-81195804,sa=0,rp=29;DEL,81194448-81195686,sa=0,rp=20	ARP_FF,ARP_LARGE_INSERT,MS,SM,ARP_RR,SM,ARP_LARGE_INSERT,ARP_FF,ARP_RR,MS,ARP_LARGE_INSERT	44+0-,40+0-,16+19-,21+12-,0+29-,22+19-,20+0-,36+0-,0+29-,18+11-,31+0-
chr1	102426410	102504682	INV,DEL	ARP_Self	cxs=15;INV,102426410-102504672,sa=0,rp=13;INV,102427199-102504682,sa=0,rp=16;DEL,102427204-102504557,sa=0,rp=16	SM,MS,ARP_LARGE_INSERT,ARP_FF,MS,ARP_RR,ARP_LARGE_INSERT,MS,MS,SM,SM,SM,MS,MS,MS,SM,SM,MS,SM,SM,SM,SM,ARP_LARGE_INSERT,ARP_LARGE_INSERT,ARP_FF,ARP_RR	10+10-,6+6-,14+0-,13+0-,1+4-,0+16-,0+22-,6+0-,5+0-,8+3-,0+18-,0+5-,6+0-,7+1-,3+2-,1+5-,5+0-,5+5-,6+4-,10+5-,1+15-,2+14-,0+16-,16+0-,14+0-,0+16-
chr1	104326316	104328985	DEL,DUP	ARP_Self	cxs=8;DEL,104326316-104328837,sa=0,rp=15;DEL,104327307-104328985,sa=0,rp=12	ARP_LARGE_INSERT,ARP_LARGE_INSERT,ARP_RF,ARP_LARGE_INSERT,ARP_RF,ARP_LARGE_INSERT,SM,MS,MS	16+0-,0+13-,0+12-,0+15-,12+0-,12+0-,0+6-,17+1-,2+10-
chr1	118318808	118318888	DUP,INS	ARP_Self	cxs=4;DUP,118318808-118318888,sa=0,rp=17	SM,ARP_RF,ARP_SMALL_INSERT,SM,ARP_SMALL_INSERT,ARP_RF,MS,MS	24+13-,0+30-,0+7-,4+3-,5+0-,30+0-,2+7-,13+24-
chr1	144102505	144106880	DEL,DUP,INS	ARP_Self	cxs=48;DEL,144102505-144103452,sa=0,rp=37;DUP,144103563-144103769,sa=0,rp=30;DEL,144103655-144104546,sa=0,rp=17;INS,144103639-144103746,sa=0,rp=24;DUP,144104116-144104291,sa=0,rp=13;DUP,144103563-144104699,sa=0,rp=26;DEL,144103452-144104696,sa=0,rp=23;DEL,144105995-144106880,sa=0,rp=5	MS,MS,SM,ARP_LARGE_INSERT,SM,ARP_LARGE_INSERT,ARP_RF,MS,MS,SMS,MS,ARP_SMALL_INSERT,ARP_LARGE_INSERT,ARP_SMALL_INSERT,ARP_RF,MS,SM,SM,MS,SM,MS,MS,MS,SM,ARP_SMALL_INSERT,ARP_RF,ARP_RF,ARP_LARGE_INSERT,ARP_LARGE_INSERT,ARP_RF,ARP_LARGE_INSERT,MS,ARP_LARGE_INSERT,MS,MS,ARP_LARGE_INSERT	7+1-,8+0-,0+5-,58+0-,0+7-,0+82-,0+58-,10+0-,9+0-,16+0-,17+0-,0+24-,19+0-,26+0-,30+0-,20+0-,0+5-,0+8-,5+0-,2+3-,5+0-,17+0-,20+3-,0+11-,0+10-,0+13-,14+0-,0+25-,40+0-,29+0-,0+14-,5+0-,5+0-,6+0-,6+0-,0+5-
chr1	154714108	154714439	DUP,INS	ARP_Self	cxs=10;DUP,154714108-154714439,sa=0,rp=55;INS,154714184-154714273,sa=0,rp=19	MS,SMS,ARP_RF,ARP_SMALL_INSERT,SMS,ARP_SMALL_INSERT,ARP_RF,MS,SM	4+7-,5+0-,0+55-,0+26-,6+2-,23+0-,55+0-,7+1-,1+6-
chr1	167056632	167056747	DUP,INS	ARP_Self	cxs=5;DUP,167056632-167056747,sa=0,rp=11	SM,SM,MS,SMS,SM,ARP_SMALL_INSERT,ARP_RF,SMS,ARP_SMALL_INSERT,SM,MS,ARP_RF	9+5-,0+9-,19+13-,5+0-,4+1-,0+26-,0+15-,1+13-,11+0-,10+13-,6+16-,15+0-
chr1	172694311	172694449	DUP,INS	ARP_Self	cxs=4;DUP,172694311-172694449,sa=0,rp=17	SM,MS,ARP_RF,ARP_SMALL_INSERT,ARP_RF,ARP_SMALL_INSERT,SM,MS	12+15-,9+6-,0+23-,0+12-,23+0-,17+0-,0+7-,14+0-
chr1	175231051	175232802	INV,DEL,DUP	ARP_Self	cxs=35;INV,175231063-175232788,sa=2,rp=24;DEL,175231434-175232802,sa=14,rp=0;DUP,175231614-175231793,sa=0,rp=3;INV,175231832-175232737,sa=0,rp=32;DEL,175231051-175232618,sa=0,rp=20	ARP_LARGE_INSERT,ARP_FF,SMS,MS,SMS,MS,ARP_RF,ARP_RF,SM,ARP_RR,SM,ARP_LARGE_INSERT,ARP_LARGE_INSERT,ARP_RR,ARP_FF,MS,ARP_LARGE_INSERT	50+0-,55+0-,7+3-,5+6-,8+9-,38+27-,0+3-,3+0-,9+14-,0+32-,23+29-,22+0-,0+14-,0+34-,43+0-,24+48-,35+0-
chr1	175650824	175650946	DUP,INS	ARP_Self	cxs=5;DUP,175650824-175650946,sa=0,rp=5	SM,MS,SMS,ARP_RF,SMS,SM,ARP_SMALL_INSERT,ARP_RF,ARP_SMALL_INSERT,SM,MS	1+5-,7+13-,2+8-,0+6-,4+1-,1+5-,0+12-,7+0-,7+0-,0+9-,5+0-
chr1	187495434	187497604	INV,DEL	ARP_Self	cxs=15;INV,187495434-187497575,sa=4,rp=48;DEL,187495697-187497580,sa=17,rp=0;BND,187497344-187497604,sa=14,rp=0	SM,MS,MS,ARP_FF,ARP_LARGE_INSERT,MS,SM,ARP_FF,ARP_LARGE_INSERT,MS,SM,ARP_LARGE_INSERT,ARP_RR	0+14-,10+0-,7+1-,107+0-,147+0-,25+34-,28+29-,90+0-,114+0-,41+26-,30+24-,0+50-,0+196-
chr1	202204526	202205476	DUP,INS	ARP_Self	cxs=15;DUP,202204526-202204614,sa=0,rp=7;DUP,202205054-202205476,sa=0,rp=1;DUP,202205375-202205456,sa=0,rp=18	MS,ARP_RF,ARP_SMALL_INSERT,ARP_SMALL_INSERT,ARP_RF,MS,MS,SM,ARP_RF,ARP_SMALL_INSERT,MS,ARP_RF,SMS,SMS,SM,ARP_SMALL_INSERT,SM,ARP_SMALL_INSERT,ARP_RF,MS	5+0-,0+10-,0+6-,10+0-,9+0-,12+2-,5+0-,0+5-,0+3-,4+0-,22+4-,0+19-,6+5-,3+13-,0+11-,0+23-,0+6-,30+0-,22+0-,9+0-
chr1	202625025	202625085	DUP,INS	ARP_Self	cxs=4;DUP,202625025-202625085,sa=0,rp=10	ARP_SMALL_INSERT,ARP_RF,SMS,SMS,ARP_SMALL_INSERT,MS,ARP_RF,MS,MS	0+29-,0+9-,2+7-,1+4-,11+0-,5+1-,10+0-,3+3-,8+0-
chr1	203603933	203604069	DUP,INS	ARP_Self	cxs=3;DUP,203603933-203604069,sa=0,rp=5	MS,ARP_SMALL_INSERT,ARP_RF,ARP_RF,ARP_SMALL_INSERT	4+1-,0+5-,0+7-,7+0-,4+0-
chr1	206924211	206924525	DUP,INS	ARP_Self	cxs=12;BND,206924211-206924417,sa=1,rp=67;BND,206924234-206924525,sa=4,rp=0;BND,206924439-206924506,sa=7,rp=0	ARP_RF,ARP_SMALL_INSERT,MS,ARP_SMALL_INSERT,ARP_RF,SM,MS,SM,SM	0+141-,0+66-,10+5-,63+0-,141+0-,6+18-,12+9-,7+20-,0+6-
chr1	207118600	207120000	INV,DEL	ARP_Self	cxs=24;BND,207119002-207119851,sa=3,rp=0;BND,207119002-207120000,sa=1,rp=7;DEL,207118764-207120000,sa=0,rp=16;INV,207118600-207119084,sa=0,rp=18	MS,ARP_FF,ARP_LARGE_INSERT,SMS,SM,ARP_LARGE_INSERT,ARP_RR,MS,ARP_FF,SM,ARP_LARGE_INSERT	7+6-,18+0-,16+0-,8+7-,5+9-,0+19-,0+16-,8+11-,18+0-,15+5-,0+33-
chr1	224945716	225061240	DEL,DUP	ARP_Self	cxs=12;DEL,224945716-225060398,sa=0,rp=20;DUP,224945716-225060499,sa=0,rp=19;DEL,224945903-225061240,sa=0,rp=10	ARP_LARGE_INSERT,ARP_RF,ARP_LARGE_INSERT,SM,MS,MS,MS,MS,SM,MS,MS,SM,MS,MS,SM,SM,MS,MS,SM,MS,SM,MS,ARP_LARGE_INSERT,ARP_RF,ARP_LARGE_INSERT	0+22-,0+20-,10+0-,0+5-,10+0-,5+0-,5+7-,8+0-,0+5-,5+3-,6+0-,0+11-,5+0-,5+3-,2+3-,0+5-,5+1-,4+1-,0+7-,10+0-,0+6-,6+0-,27+0-,19+0-,0+11-
chr1	231202060	231202180	DUP,INS	ARP_Self;Split	cxs=5;cr=14;DUP,231202060-231202180,sa=4,rp=1	SMS,SM,SM,MS,MS,ARP_RF,SMS,SM,ARP_SMALL_INSERT,ARP_RF	7+4-,2+16-,6+14-,19+9-,4+5-,0+7-,10+13-,6+6-,7+0-,7+0-
chr1	234247922	234248122	DUP,INS	ARP_Self	cxs=2;DUP,234247922-234248122,sa=0,rp=16	ARP_SMALL_INSERT,ARP_RF,ARP_SMALL_INSERT,ARP_RF	0+11-,0+22-,13+0-,23+0-
chr1	235078305	235078561	DUP,INS	ARP_Self	cxs=8;BND,235078305-235078561,sa=5,rp=22;INS,235078332-235078413,sa=0,rp=10	SM,ARP_RF,ARP_SMALL_INSERT,ARP_SMALL_INSERT,ARP_RF,MS,ARP_SMALL_INSERT,SM,MS	2+3-,0+90-,0+42-,15+0-,90+0-,20+23-,24+0-,27+34-,11+9-
chr1	243480631	243480726	DUP,INS	ARP_Self	cxs=3;DUP,243480631-243480726,sa=0,rp=9	MS,MS,ARP_SMALL_INSERT,ARP_RF,ARP_SMALL_INSERT,ARP_RF	5+0-,5+0-,0+13-,0+9-,13+0-,9+0-
chr1	246244294	246247399	DEL,DUP	ARP_Self	cxs=3;DEL,246244294-246247399,sa=0,rp=26	ARP_LARGE_INSERT,ARP_RF,MS,ARP_LARGE_INSERT,ARP_RF	0+30-,0+27-,6+0-,26+0-,26+0-
chr1	248440304	248652260	INV,DEL	ARP_Self	cxs=25;DEL,248440304-248652133,sa=0,rp=51;INV,248440304-248652260,sa=0,rp=51;INV,248443656-248648020,sa=0,rp=13;INV,248445658-248645999,sa=0,rp=17;DEL,248445672-248645842,sa=0,rp=7	ARP_LARGE_INSERT,ARP_RR,ARP_LARGE_INSERT,ARP_FF,ARP_LARGE_INSERT,ARP_RR,ARP_FF,ARP_LARGE_INSERT,SM,SM,SM,MS,SM,MS,SM,SM,MS,SM,MS,SM,SM,MS,MS,SM,MS,MS,SM,SM,SM,MS,SM,MS,MS,SM,ARP_LARGE_INSERT,MS,ARP_RR,MS,ARP_LARGE_INSERT,ARP_FF,ARP_LARGE_INSERT,ARP_FF,ARP_LARGE_INSERT,MS,MS,ARP_LARGE_INSERT,ARP_RR,MS,MS	0+52-,0+51-,17+0-,17+0-,0+12-,0+12-,21+0-,22+0-,7+3-,0+14-,0+5-,16+0-,0+11-,12+0-,17+0-,0+5-,7+0-,0+8-,4+3-,0+8-,0+5-,3+2-,1+6-,3+3-,4+1-,2+3-,2+3-,9+8-,2+3-,1+5-,1+5-,2+5-,2+3-,10+4-,0+4-,4+2-,0+4-,8+1-,7+0-,21+0-,14+0-,13+0-,13+0-,2+3-,5+8-,0+53-,0+53-,7+5-,8+4-
chr1	248946157	248946229	DUP,INS	ARP_Self	cxs=5;DUP,248946157-248946229,sa=0,rp=15	ARP_SMALL_INSERT,SM,SMS,SM,MS,SMS,SM,SMS,SM,ARP_RF,SMS,SM,SM,ARP_SMALL_INSERT,SMS,SM,SM,SM,SM,SM,ARP_SMALL_INSERT,ARP_RF,MS	0+3-,0+5-,1+4-,0+13-,9+1-,3+2-,0+6-,0+11-,0+20-,0+20-,0+5-,0+9-,0+6-,0+18-,1+6-,0+10-,0+5-,0+5-,0+6-,0+5-,15+0-,18+0-,4+6-
chr10	718255	718429	DUP,INS	ARP_Self	cxs=2;DUP,718255-718429,sa=0,rp=42	ARP_RF,ARP_SMALL_INSERT,ARP_RF,ARP_SMALL_INSERT	0+67-,0+19-,67+0-,23+0-
chr10	735885	737771	DEL,DUP	ARP_Self	cxs=8;DUP,735885-735991,sa=0,rp=3;DEL,736810-737771,sa=0,rp=6	SM,MS,ARP_LARGE_INSERT,SM,SM,MS,MS,MS,ARP_RF,ARP_LARGE_INSERT,ARP_RF,ARP_LARGE_INSERT,ARP_LARGE_INSERT,MS,MS,SM,MS	1+16-,9+0-,7+0-,0+5-,1+4-,4+2-,5+0-,7+2-,0+3-,3+0-,3+0-,6+0-,0+11-,5+1-,5+7-,4+6-,5+0-
chr10	5381284	5381363	DUP,INS	ARP_Self	cxs=2;DUP,5381284-5381363,sa=0,rp=10	ARP_RF,ARP_SMALL_INSERT,ARP_SMALL_INSERT,ARP_RF	0+12-,0+8-,11+0-,12+0-
chr10	5577237	5577333	DUP,INS	ARP_Self	cxs=4;DUP,5577237-5577333,sa=0,rp=3	ARP_RF,ARP_SMALL_INSERT,MS,ARP_SMALL_INSERT,ARP_RF,SM,MS	0+3-,0+4-,5+0-,5+0-,3+0-,2+4-,4+3-
chr10	7526763	7526835	DUP,INS	ARP_Self	cxs=5;DUP,7526763-7526835,sa=0,rp=18	SM,MS,SMS,SM,SM,ARP_SMALL_INSERT,ARP_RF,SMS,ARP_SMALL_INSERT,ARP_RF,MS	7+8-,19+28-,4+5-,2+4-,6+14-,0+24-,0+36-,18+12-,30+0-,36+0-,8+14-
chr10	11283968	11284497	DUP,INS	ARP_Self	cxs=12;DUP,11283968-11284491,sa=0,rp=15;DUP,11283968-11284183,sa=0,rp=10;DUP,11284329-11284497,sa=0,rp=19	ARP_RF,ARP_RF,SM,ARP_SMALL_INSERT,ARP_RF,ARP_RF,ARP_SMALL_INSERT,MS	0+25-,10+0-,0+10-,0+18-,0+22-,37+0-,23+0-,4+1-
chr10	12413511	12413590	DUP,INS	ARP_Self	cxs=4;DUP,12413511-12413590,sa=0,rp=11	SM,MS,ARP_RF,ARP_SMALL_INSERT,SM,ARP_SMALL_INSERT,ARP_RF	0+5-,8+0-,0+12-,0+15-,4+2-,24+0-,12+0-
chr10	14568488	14568677	DUP,INS	ARP_Self	cxs=4;DUP,14568488-14568677,sa=0,rp=22	SM,MS,ARP_SMALL_INSERT,ARP_RF,ARP_SMALL_INSERT,ARP_RF	1+7-,10+6-,0+13-,0+34-,11+0-,34+0-
chr10	26649449	26940276	DEL,DUP	ARP_Span;ARP_Self	cxs=42;DEL,26649449-26940276,sa=0,rp=17;DEL,26709920-26713429,sa=0,rp=27;DEL,26710132-26713429,sa=0,rp=16;DEL,26935242-26939157,sa=5,rp=0;BND,26935242-26939329,sa=1,rp=7;DEL,26935831-26940269,sa=0,rp=163	MS,SMS,ARP_LARGE_INSERT,ARP_LARGE_INSERT,ARP_RR,ARP_FF,SM,MS,SM,SM,SM,SM,MS,SM,SM,MS,SM,SM,MS,SM,MS,SM,SM,SM,MS,MS,SM,SM,MS,MS,MS,MS,SM,MS,SM,SM,MS,SM,MS,MS,MS,SM,SM,ARP_LARGE_INSERT,MS,ARP_LARGE_INSERT,ARP_LARGE_INSERT,SM,SM,MS,SM,SM,MS,MS,SM<>MS,ARP_LARGE_INSERT,MS,SM,ARP_FF,ARP_RF,ARP_RF,ARP_LARGE_INSERT,ARP_RR,ARP_LARGE_INSERT,ARP_FF,ARP_RF,ARP_LARGE_INSERT,MS	4+3-,45+55-,47+0-,0+56-,0+52-,48+0-,3+2-,11+0-,2+4-,5+4-,0+6-,0+5-,9+0-,6+1-,6+4-,10+5-,12+5-,0+6-,5+2-,0+9-,6+0-,2+3-,6+15-,7+2-,9+8-,9+5-,7+5-,7+3-,8+0-,10+17-,3+4-,2+4-,4+1-,5+1-,4+1-,1+13-,6+0-,5+1-,3+2-,8+0-,9+0-,5+10-,0+10-,28+0-,7+8-,18+0-,0+48-,0+5-,1+11-,10+0-,0+10-,7+9-,6+0-,5+0-,0+8-,9+0-,17+0-,11+21-,45+42-,13+0-,1+0-,0+144-,0+187-,0+47-,0+19-,33+0-,146+0-,197+0-,55+40-
chr10	44927520	44928982	DEL,DUP	ARP_Self	cxs=16;BND,44927520-44928693,sa=4,rp=0;BND,44927780-44928703,sa=3,rp=0;DUP,44927572-44928365,sa=0,rp=29;DEL,44927780-44928982,sa=0,rp=14	SM,ARP_RF,MS,ARP_LARGE_INSERT,ARP_RF,MS,SM,ARP_LARGE_INSERT	9+9-,0+29-,14+6-,15+0-,29+0-,8+8-,9+9-,0+22-
chr10	57496913	57498588	INV,DEL	ARP_Self	cxs=30;BND,57497918-57498228,sa=11,rp=0;INV,57498101-57498224,sa=2,rp=0;INV,57497938-57498588,sa=3,rp=51;INV,57496913-57498082,sa=0,rp=77;DEL,57496935-57497899,sa=0,rp=11	ARP_FF,ARP_LARGE_INSERT,MS,SM,ARP_LARGE_INSERT,ARP_RR,ARP_LARGE_INSERT,MS,SMS,ARP_FF,MS,SM,ARP_LARGE_INSERT,ARP_RR	88+0-,98+0-,0+13-,26+29-,11+0-,0+104-,77+0-,4+2-,9+2-,94+0-,14+17-,28+26-,0+52-,0+103-
chr10	60469258	60469364	DUP,INS	ARP_Self	cxs=3;DUP,60469258-60469364,sa=0,rp=45	MS,ARP_SMALL_INSERT,ARP_RF,ARP_SMALL_INSERT,ARP_RF	7+2-,0+29-,0+67-,27+0-,67+0-
chr10	79556740	79614998	INV,DEL	ARP_Self	cxs=8;DEL,79556740-79614873,sa=0,rp=16;INV,79556740-79614998,sa=0,rp=16	ARP_LARGE_INSERT,ARP_RR,SM,SM,SM,ARP_LARGE_INSERT,MS,SM,MS,SM,SM,ARP_LARGE_INSERT,ARP_RR	0+19-,0+18-,1+4-,0+5-,19+9-,0+5-,5+1-,11+3-,6+5-,0+7-,11+4-,0+16-,0+16-
chr10	95447029	95448567	DEL,DUP	ARP_Self	cxs=20;BND,95447029-95448269,sa=8,rp=0;BND,95447130-95448271,sa=7,rp=0;DEL,95447298-95448271,sa=7,rp=0;DEL,95447296-95448567,sa=0,rp=29;DUP,95447130-95448023,sa=0,rp=62	SM,ARP_RF,ARP_LARGE_INSERT,MS,ARP_RF,MS,SM,ARP_LARGE_INSERT	17+14-,0+62-,31+0-,17+26-,63+0-,13+14-,13+23-,0+31-
chr10	103196950	103206226	INV,DEL	ARP_Self	cxs=20;BND,103196950-103206000,sa=9,rp=0;BND,103197101-103206000,sa=6,rp=0;INV,103197098-103206226,sa=0,rp=69;DEL,103197105-103206103,sa=0,rp=66	SM,SM,ARP_RR,ARP_LARGE_INSERT,SM,MS,MS,ARP_FF,MS,SM,ARP_LARGE_INSERT,ARP_RR	0+8-,14+13-,0+70-,0+76-,1+15-,8+0-,15+1-,63+0-,7+5-,11+8-,0+67-,0+70-
chr10	111430657	111432127	DEL,DUP	ARP_Self;Split	cxs=15;BND,111431716-111432127,sa=5,rp=0;BND,111431806-111432101,sa=9,rp=0;DEL,111430657-111431595,sa=0,rp=7	ARP_LARGE_INSERT,ARP_LARGE_INSERT,ARP_LARGE_INSERT,SMS,ARP_RF,MS,SM,ARP_RF	16+0-,0+8-,5+0-,4+8-,0+10-,5+10-,8+20-,10+0-
chr10	123254394	123255170	DUP,INS	ARP_Self	cxs=10;DUP,123254394-123254596,sa=0,rp=41;DUP,123255046-123255170,sa=0,rp=6	ARP_RF,ARP_SMALL_INSERT,SM,SM,MS,MS,SM,ARP_SMALL_INSERT,MS,ARP_RF,SMS,MS,MS,SM,SM,ARP_RF,ARP_SMALL_INSERT,MS,ARP_RF,MS,ARP_SMALL_INSERT,SM	0+56-,0+31-,0+8-,0+5-,13+0-,5+0-,2+4-,42+0-,12+3-,56+0-,4+2-,5+0-,7+0-,0+5-,0+5-,0+9-,0+8-,6+0-,8+0-,11+6-,9+0-,2+3-
chr10	124227125	124227273	DUP,INS	ARP_Self	cxs=5;DUP,124227125-124227273,sa=0,rp=29	ARP_LARGE_INSERT,MS,MS,SM,ARP_SMALL_INSERT,ARP_RF,ARP_LARGE_INSERT,ARP_SMALL_INSERT,ARP_RF,SM	17+0-,11+5-,11+11-,6+9-,0+16-,0+45-,0+13-,14+0-,45+0-,8+10-
chr10	125501894	125512533	INV,DEL	ARP_Span;ARP_Self	cxs=36;DEL,125508471-125512533,sa=0,rp=14;INV,125501894-125502501,sa=0,rp=44;INV,125502075-125508339,sa=0,rp=39;DEL,125502105-125508471,sa=1,rp=14;DEL,125502534-125508471,sa=0,rp=9;INV,125502099-125508654,sa=7,rp=0	ARP_RR,ARP_FF,ARP_LARGE_INSERT,MS,ARP_RR,ARP_RF,ARP_LARGE_INSERT,ARP_FF,ARP_LARGE_INSERT,MS,SM<>SM,ARP_LARGE_INSERT	0+51-,39+0-,35+0-,12+10-,0+44-,0+14-,0+18-,39+0-,56+0-,9+14-,8+10-,7+12-,0+19-
chr10	125824895	125825164	DUP,INS	ARP_Self	cxs=4;BND,125824895-125825164,sa=1,rp=7	ARP_SMALL_INSERT,ARP_RF,ARP_RF,MS,ARP_SMALL_INSERT,SM,MS,SM,SM	0+11-,0+21-,21+0-,14+19-,10+0-,11+16-,9+0-,0+10-,0+6-
chr10	126251646	126251969	DUP,INS	ARP_Self	cxs=4;DUP,126251646-126251969,sa=0,rp=30	SM,MS,SM,MS,SM,ARP_RF,ARP_SMALL_INSERT,ARP_RF,ARP_SMALL_INSERT	20+18-,7+0-,1+4-,16+12-,2+4-,0+75-,0+24-,75+0-,16+0-
chr10	127797498	127797602	DUP,INS	ARP_Self	cxs=5;DUP,127797498-127797602,sa=1,rp=33	SM,SM,MS,ARP_RF,SMS,SM,ARP_SMALL_INSERT,SMS,SM,SM,SMS,SM,ARP_SMALL_INSERT,ARP_RF,MS,MS	0+5-,0+6-,5+6-,0+69-,8+3-,0+9-,0+56-,12+16-,2+9-,0+5-,7+9-,18+8-,49+0-,68+0-,8+6-,3+6-
chr10	128464484	128464594	DUP,INS	ARP_Self	cxs=5;DUP,128464484-128464594,sa=0,rp=258	SM,SMS,SM,SM,SM,SM,SM,MS,SM,ARP_RF,SM,ARP_SMALL_INSERT,SM,SM,SM,MS,SM,SM,SM,MS,ARP_SMALL_INSERT,ARP_RF,MS,MS,MS	0+29-,16+1-,11+19-,1+4-,0+30-,0+18-,0+14-,13+0-,1+130-,0+324-,0+97-,0+378-,0+55-,0+56-,0+40-,162+2-,0+47-,0+42-,0+40-,62+0-,291+0-,324+0-,74+0-,14+0-,10+1-
chr10	130790080	130790697	DUP,INS	ARP_Self	cxs=15;DUP,130790080-130790697,sa=0,rp=24;INS,130790461-130790591,sa=0,rp=26;DUP,130790468-130790697,sa=0,rp=54	MS,ARP_RF,ARP_SMALL_INSERT,ARP_RF,SM,ARP_SMALL_INSERT,MS,ARP_RF,MS,MS,MS,SMS,SM	2+4-,0+27-,0+27-,0+57-,1+22-,29+0-,12+9-,78+0-,12+5-,11+5-,4+3-,5+3-,0+7-
chr10	131176490	131176898	DUP,INS	ARP_Self	cxs=10;DUP,131176490-131176898,sa=1,rp=60;INS,131176497-131176714,sa=0,rp=24	SM,ARP_SMALL_INSERT,ARP_RF,ARP_SMALL_INSERT,SM,MS,ARP_RF,SM,ARP_OEM	10+12-,0+25-,0+120-,26+0-,7+14-,3+3-,122+0-,4+2-,16+0-
chr10	131486500	131486696	DUP,INS	ARP_Self	cxs=4;DUP,131486500-131486696,sa=0,rp=14	SM,ARP_SMALL_INSERT,ARP_RF,ARP_SMALL_INSERT,ARP_RF,SM,MS,SM	13+14-,0+12-,0+16-,17+0-,16+0-,4+5-,20+15-,7+15-
chr10	132364374	132364814	DUP,INS	ARP_Self	cxs=15;BND,132364374-132364814,sa=8,rp=32;DUP,132364409-132364479,sa=16,rp=87;INS,132364481-132364776,sa=3,rp=0	MS,SMS,SM,SMS,SM,SMS,SM,MS,SMS,SMS,SM,SM,SMS,SM,SMS,SM,ARP_RF,SM,SMS,SM,SMS,SM,SM,SM,SMS,SM,ARP_SMALL_INSERT,SMS,SM,MS,ARP_SMALL_INSERT,MS,SMS,MS,ARP_RF,MS,MS,MS,MS,MS,SM,SMS,SM,SMS,SM,SMS,SM,ARP_SMALL_INSERT,ARP_RF,MS	6+0-,5+1-,10+10-,4+1-,8+8-,6+0-,10+15-,11+9-,5+2-,13+7-,1+24-,0+12-,0+20-,0+57-,23+12-,19+42-,0+344-,7+11-,11+5-,10+26-,10+6-,7+5-,5+8-,2+8-,144+43-,1+48-,0+376-,18+13-,0+20-,19+0-,257+0-,16+6-,11+2-,12+0-,253+0-,9+6-,159+38-,33+5-,14+1-,9+2-,3+11-,46+100-,7+60-,10+40-,0+23-,11+35-,1+17-,108+0-,91+0-,88+31-
chr10	132820153	132824176	DEL,DUP	ARP_Self	cxs=20;BND,132820153-132820268,sa=4,rp=0;DEL,132821838-132824170,sa=0,rp=6;DUP,132822784-132822911,sa=0,rp=3;DUP,132824074-132824176,sa=0,rp=3	SM,SM,MS,MS,ARP_LARGE_INSERT,ARP_RF,MS,SM,ARP_LARGE_INSERT,MS,MS,ARP_LARGE_INSERT,MS,SM,MS,SM,ARP_RF,ARP_RF,MS,ARP_LARGE_INSERT,SM,MS,MS,SM,SM,ARP_SMALL_INSERT,ARP_RF,ARP_LARGE_INSERT,ARP_RF,SM,ARP_LARGE_INSERT,MS	0+7-,6+9-,5+9-,5+0-,0+22-,0+21-,4+4-,0+6-,5+0-,5+0-,8+0-,7+0-,6+0-,0+6-,5+0-,0+7-,0+4-,6+0-,12+3-,0+9-,0+7-,5+0-,6+1-,0+10-,0+7-,0+3-,0+3-,15+0-,12+0-,0+6-,0+9-,5+2-
chr10	133010210	133011617	DUP,INS	ARP_Self	cxs=12;DUP,133010210-133010348,sa=0,rp=14;INS,133011140-133011142,sa=0,rp=5;DUP,133011395-133011617,sa=0,rp=36	ARP_RF,SM,ARP_RF,ARP_SMALL_INSERT,ARP_SMALL_INSERT,MS,SM,SM,ARP_SMALL_INSERT,ARP_RF,SM,ARP_RF,ARP_SMALL_INSERT	0+14-,2+7-,14+0-,6+0-,0+10-,1+4-,5+13-,2+3-,0+18-,0+59-,15+12-,59+0-,20+0-
chr10	133066182	133066276	DUP,INS	ARP_Self	cxs=4;DUP,133066182-133066276,sa=0,rp=9	SM,SM,ARP_LARGE_INSERT,SM,SM,ARP_SMALL_INSERT,ARP_RF,SM,ARP_RF,ARP_SMALL_INSERT,ARP_SMALL_INSERT,ARP_SMALL_INSERT,ARP_RF	0+5-,0+5-,5+0-,0+7-,0+7-,0+10-,0+12-,0+7-,11+0-,7+0-,0+5-,3+0-,3+0-
chr10	133290814	133292455	DEL,DUP,INS	ARP_Self	cxs=15;DEL,133290814-133292455,sa=0,rp=7;DUP,133291907-133292074,sa=0,rp=5;INS,133292027-133292028,sa=0,rp=6	SM,SM,MS,MS,SM,ARP_LARGE_INSERT,MS,ARP_RF,MS,MS,ARP_SMALL_INSERT,ARP_SMALL_INSERT,ARP_RF,MS,ARP_LARGE_INSERT,SM	2+6-,3+7-,2+4-,4+3-,0+5-,13+0-,6+0-,0+5-,6+0-,8+0-,0+12-,15+0-,5+0-,6+0-,0+8-,1+4-
chr10	133686970	133690177	DEL,DUP,INS	ARP_Self	cxs=36;DEL,133686970-133687788,sa=0,rp=49;DEL,133687877-133688713,sa=0,rp=26;DUP,133687766-133687903,sa=0,rp=16;DEL,133688808-133689725,sa=0,rp=8;DEL,133689285-133690177,sa=0,rp=16;DUP,133689346-133689503,sa=0,rp=110	ARP_LARGE_INSERT,SM,SM,ARP_SMALL_INSERT,ARP_RF,ARP_LARGE_INSERT,ARP_LARGE_INSERT,ARP_SMALL_INSERT,ARP_RF,MS,ARP_LARGE_INSERT,SM,SM,ARP_LARGE_INSERT,ARP_LARGE_INSERT,SM,SMS,ARP_LARGE_INSERT,ARP_SMALL_INSERT,ARP_RF,ARP_SMALL_INSERT,ARP_RF,SM,ARP_LARGE_INSERT,ARP_LARGE_INSERT	74+0-,6+1-,5+0-,0+13-,0+20-,0+61-,40+0-,12+0-,20+0-,4+46-,0+27-,8+55-,96+170-,0+27-,10+0-,17+26-,18+89-,30+0-,0+122-,0+134-,89+0-,134+0-,18+8-,0+11-,0+22-
chr11	1170978	1171296	DUP,INS	ARP_Self	cxs=10;DUP,1171018-1171296,sa=0,rp=29;INS,1170978-1170980,sa=0,rp=12	SM,ARP_LARGE_INSERT,SM,SM,ARP_SMALL_INSERT,MS,ARP_SMALL_INSERT,MS,ARP_RF,ARP_SMALL_INSERT,ARP_RF,SM,SM	0+5-,0+5-,3+8-,6+1-,13+0-,12+2-,0+25-,6+0-,0+45-,15+0-,45+0-,0+10-,0+13-
chr11	3096979	3097064	DUP,INS	ARP_Self	cxs=6;DUP,3096979-3097064,sa=0,rp=8	SM,SMS,ARP_RF,ARP_SMALL_INSERT,SM,ARP_SMALL_INSERT,ARP_RF,ARP_OEM,MS,MS,SM	0+12-,5+1-,0+7-,12+0-,7+3-,0+15-,7+0-,0+3-,6+0-,7+1-,0+13-
chr11	24918873	24919036	DUP,INS	ARP_Self	cxs=3;DUP,24918873-24919036,sa=0,rp=44	SMS,ARP_SMALL_INSERT,ARP_RF,ARP_RF,ARP_SMALL_INSERT,SMS,ARP_RF	5+28-,0+24-,0+66-,84+0-,41+0-,6+0-,0+18-
chr11	36309611	36309970	INV,INS	ARP_Self	cxs=21;INV,36309631-36309970,sa=5,rp=1;INS,36309611-36309666,sa=0,rp=9;INS,36309951-36309951,sa=0,rp=40	ARP_FF,SMS,SM,ARP_SMALL_INSERT,MS,ARP_SMALL_INSERT,SMS,SM,ARP_SMALL_INSERT,ARP_SMALL_INSERT,ARP_RF,SMS,ARP_RR,ARP_FF,SM,MS	13+0-,25+15-,12+27-,0+19-,37+7-,16+0-,69+51-,3+13-,93+0-,0+80-,0+10-,5+12-,0+30-,16+0-,0+9-,6+0-
chr11	59277818	59282964	INV,DEL	ARP_Self	cxs=18;BND,59282651-59282735,sa=3,rp=0;DEL,59277818-59282839,sa=0,rp=28;INV,59277818-59282964,sa=0,rp=28	SM,MS,ARP_LARGE_INSERT,ARP_RR,MS,SM,SM,SMS,ARP_SMALL_INSERT,SM,MS,MS,ARP_LARGE_INSERT,ARP_RR	1+7-,8+0-,0+28-,0+28-,20+25-,25+18-,2+7-,1+14-,3+0-,26+7-,1+13-,0+8-,0+32-,0+28-
chr11	61099653	61099916	DUP,INS	ARP_Self	cxs=5;DUP,61099653-61099916,sa=0,rp=74	SM,MS,SM,ARP_SMALL_INSERT,ARP_RF,ARP_SMALL_INSERT,ARP_RF,MS,ARP_LARGE_INSERT	2+3-,2+3-,3+22-,0+45-,0+111-,41+0-,111+0-,5+2-,0+23-
chr11	63930944	63934473	DEL,DUP	ARP_Self	cxs=24;BND,63931437-63934212,sa=4,rp=0;BND,63931435-63934473,sa=2,rp=0;DEL,63930944-63934274,sa=0,rp=12;DEL,63931255-63934274,sa=0,rp=29;DEL,63931624-63934377,sa=0,rp=40;DEL,63931640-63934182,sa=0,rp=11	MS,ARP_LARGE_INSERT,ARP_LARGE_INSERT,SM,MS,ARP_RF,ARP_LARGE_INSERT,MS,SM,ARP_LARGE_INSERT,ARP_LARGE_INSERT,ARP_RF,ARP_LARGE_INSERT,MS,MS,MS,MS,MS,SM,MS,SM,MS	5+0-,12+0-,32+0-,6+12-,13+17-,0+45-,0+52-,7+0-,11+13-,11+0-,0+45-,45+0-,36+0-,9+16-,5+0-,5+0-,11+0-,9+1-,0+18-,5+0-,0+7-,7+0-
chr11	68515223	68644820	DEL,DUP	ARP_Span;ARP_Self	cxs=6;DEL,68515223-68643739,sa=0,rp=20;DUP,68644672-68644820,sa=0,rp=6	ARP_LARGE_INSERT,ARP_RF<>SM,ARP_RF,ARP_LARGE_INSERT,ARP_RF,SM,ARP_RF,SM	0+22-,0+22-,0+5-,22+0-,20+0-,0+6-,19+18-,6+0-,0+6-
chr11	68963986	68964114	DUP,INS	ARP_Self	cxs=5;DUP,68963986-68964114,sa=0,rp=24	SM,SMS,SM,ARP_SMALL_INSERT,ARP_RF,ARP_SMALL_INSERT,MS,ARP_RF,SM	1+6-,10+14-,68+53-,0+16-,0+37-,15+0-,26+21-,37+0-,0+10-
chr11	71066026	71066104	DUP,INS	ARP_Self	cxs=4;DUP,71066026-71066104,sa=0,rp=5	SM,SM,SM,ARP_RF,ARP_SMALL_INSERT,SM,SM,MS,ARP_SMALL_INSERT,ARP_RF,SM	0+8-,0+6-,0+5-,0+6-,0+4-,0+5-,0+7-,9+0-,6+0-,7+0-,0+5-
chr11	92705384	92705891	DUP,INS	ARP_Self	cxs=10;DUP,92705384-92705541,sa=0,rp=6;DUP,92705761-92705891,sa=0,rp=7	ARP_RF,SMS,ARP_SMALL_INSERT,ARP_RF,MS,MS,SM,ARP_SMALL_INSERT,ARP_RF,SMS,ARP_SMALL_INSERT,ARP_RF	0+6-,9+0-,7+0-,6+0-,6+0-,5+0-,0+7-,0+15-,0+7-,4+1-,9+0-,7+0-
chr11	95633307	95634471	INV,DEL	ARP_Self	cxs=10;DEL,95633307-95634361,sa=0,rp=17;INV,95633312-95634471,sa=0,rp=31	MS,SM,ARP_LARGE_INSERT,ARP_LARGE_INSERT,ARP_RR,ARP_FF,SM,ARP_LARGE_INSERT,ARP_RR	9+5-,13+9-,12+0-,0+23-,0+31-,76+0-,18+19-,0+41-,0+31-
chr11	99819490	99820566	INV,DEL	ARP_Self	cxs=12;DEL,99819753-99820566,sa=4,rp=0;DEL,99819490-99820566,sa=0,rp=17;INV,99819578-99820392,sa=0,rp=113	SM,MS,MS,ARP_LARGE_INSERT,ARP_FF,MS,SM,ARP_FF,ARP_LARGE_INSERT	0+10-,17+0-,0+12-,17+0-,115+0-,11+7-,18+0-,113+0-,22+0-
chr11	102731115	102731273	DUP,INS	ARP_Self	cxs=5;DUP,102731115-102731273,sa=0,rp=45	SMS,MS,SM,SM,SMS,SM,SM,SM,ARP_RF,ARP_SMALL_INSERT,SM,ARP_SMALL_INSERT,ARP_RF	5+0-,6+2-,3+2-,3+7-,6+3-,4+4-,1+18-,1+11-,0+63-,0+40-,0+18-,34+0-,63+0-
chr11	107280885	107299471	INV,DEL	ARP_Self	cxs=15;DEL,107280885-107299333,sa=0,rp=19;INV,107280885-107299471,sa=0,rp=20;INV,107281092-107298383,sa=0,rp=44	SM,ARP_LARGE_INSERT,ARP_RR,ARP_FF,ARP_LARGE_INSERT,SM,MS,MS,MS,SM,MS,SM,SM,MS,MS,ARP_LARGE_INSERT,ARP_FF,ARP_LARGE_INSERT,ARP_RR	4+7-,0+24-,0+21-,45+0-,44+0-,0+5-,5+0-,13+0-,4+3-,10+3-,3+4-,3+3-,2+3-,1+8-,10+1-,66+0-,44+0-,0+22-,0+20-
chr11	120328683	120328976	DUP,INS	ARP_Self	cxs=6;DUP,120328683-120328976,sa=0,rp=30;INS,120328783-120328966,sa=0,rp=13	SM,ARP_RF,ARP_SMALL_INSERT,ARP_SMALL_INSERT,ARP_RF	12+12-,0+30-,0+20-,22+0-,30+0-
chr11	122016499	122017716	DEL,DUP,INS	ARP_Self	cxs=10;DEL,122016499-122017451,sa=0,rp=22;DUP,122017469-122017716,sa=0,rp=20	SM,MS,ARP_LARGE_INSERT,ARP_LARGE_INSERT,ARP_SMALL_INSERT,ARP_RF,ARP_RF,ARP_SMALL_INSERT,SM,MS	8+2-,7+1-,42+0-,0+22-,0+12-,0+33-,33+0-,19+0-,3+4-,3+11-
chr11	124250404	124251532	DEL,DUP	ARP_Self;Split;Cross	cxs=16;cr=23;DEL,124250404-124251390,sa=11,rp=0;DUP,124250541-124251407,sa=12,rp=0;BND,124250541-124251532,sa=11,rp=0;DEL,124250404-124251532,sa=0,rp=88	MS,ARP_LARGE_INSERT,MS,SM,ARP_RF,ARP_LARGE_INSERT	0+5-,100+0-,28+29-,30+31-,3+0-,0+102-
chr11	128930543	128930892	DUP,INS	ARP_Self	cxs=10;INS,128930543-128930590,sa=0,rp=8;DUP,128930832-128930892,sa=0,rp=3	MS,SMS,SM,ARP_SMALL_INSERT,MS,ARP_SMALL_INSERT,MS,MS,MS,ARP_SMALL_INSERT,ARP_RF,ARP_RF,SM	8+0-,27+4-,1+11-,0+10-,5+0-,16+0-,8+0-,3+2-,7+0-,0+3-,0+3-,3+0-,0+11-
chr11	131680439	131680801	DUP,INS	ARP_Self	cxs=8;INS,131680453-131680801,sa=0,rp=7;DUP,131680439-131680675,sa=0,rp=21	ARP_RF,ARP_SMALL_INSERT,ARP_RF,ARP_SMALL_INSERT,MS,MS,ARP_LARGE_INSERT	0+21-,0+17-,21+0-,29+0-,3+2-,19+4-,0+12-
chr11	132054374	132060411	DEL,DUP	ARP_Self	cxs=12;BND,132054524-132060411,sa=3,rp=0;BND,132054374-132060411,sa=6,rp=0;DEL,132054524-132060276,sa=0,rp=52	SM,MS,ARP_RF,ARP_LARGE_INSERT,ARP_RF,ARP_LARGE_INSERT,MS	3+4-,5+1-,0+53-,0+55-,53+0-,53+0-,11+12-
chr11	133354203	133354263	DUP,INS	ARP_Self	cxs=5;DUP,133354203-133354263,sa=0,rp=12	SMS,SM,SMS,SM,ARP_SMALL_INSERT,ARP_RF,SM,MS,ARP_SMALL_INSERT,SMS,ARP_RF	7+1-,17+7-,3+2-,19+14-,0+11-,0+15-,8+2-,15+10-,19+0-,4+2-,15+0-
chr11	134308286	134308429	DUP,INS	ARP_Self	cxs=4;DUP,134308286-134308395,sa=0,rp=3;INS,134308415-134308429,sa=0,rp=3	ARP_RF,ARP_RF,ARP_SMALL_INSERT,ARP_SMALL_INSERT	0+3-,3+0-,0+4-,3+0-
chr12	10004	10304	DUP,INS	ARP_Self	cxs=8;INS,10004-10296,sa=0,rp=4;DUP,10185-10304,sa=0,rp=6	ARP_SMALL_INSERT,ARP_RF,MS,ARP_RF,SM,ARP_SMALL_INSERT,ARP_SMALL_INSERT,MS,ARP_RF,MS,MS	0+4-,0+4-,5+0-,0+7-,0+6-,0+15-,40+0-,7+0-,7+0-,5+1-,7+0-
chr12	1574361	1574528	DUP,INS	ARP_Self	cxs=10;INS,1574361-1574416,sa=0,rp=2;DUP,1574385-1574528,sa=0,rp=5	SMS,SM,SM,ARP_SMALL_INSERT,ARP_RF,MS,MS,ARP_SMALL_INSERT,MS,SM,ARP_RF	7+4-,1+6-,0+6-,0+5-,0+5-,1+5-,14+0-,11+0-,5+3-,2+3-,5+0-
chr12	7083327	7084730	DEL,DUP,INS	ARP_Self	cxs=18;BND,7083334-7083651,sa=6,rp=0;DUP,7083327-7083512,sa=0,rp=15;DEL,7083576-7084730,sa=0,rp=63	ARP_SMALL_INSERT,ARP_RF,ARP_RF,ARP_SMALL_INSERT,ARP_LARGE_INSERT,MS,SM,ARP_LARGE_INSERT,SMS	0+10-,0+20-,20+0-,11+0-,67+0-,23+13-,12+13-,0+67-,16+0-
chr12	9405673	9408641	DEL,DUP	ARP_Self	cxs=10;DUP,9405673-9405900,sa=0,rp=2;DEL,9406324-9408641,sa=0,rp=7	ARP_LARGE_INSERT,SM,SM,ARP_SMALL_INSERT,MS,ARP_LARGE_INSERT,ARP_LARGE_INSERT,ARP_RF,ARP_RF,ARP_LARGE_INSERT,MS,SM,ARP_LARGE_INSERT,SM	15+0-,2+4-,2+3-,0+4-,6+0-,7+0-,6+0-,0+3-,4+0-,35+0-,6+2-,6+3-,0+8-,6+2-
chr12	9998195	10039007	INV,DEL	ARP_Self	cxs=18;INV,9998195-10039001,sa=0,rp=14;DEL,9998986-10038885,sa=0,rp=21;INV,9998986-10039007,sa=0,rp=21	ARP_LARGE_INSERT,ARP_FF,SM,MS,ARP_LARGE_INSERT,ARP_RR,MS,ARP_OEM,MS,SM,ARP_OEM,MS,SM,MS,SM,SM,MS,ARP_LARGE_INSERT,ARP_LARGE_INSERT,ARP_FF,ARP_RR	15+0-,14+0-,4+3-,1+5-,0+22-,0+21-,14+3-,12+0-,18+24-,11+13-,0+11-,6+6-,12+11-,7+7-,3+3-,0+7-,12+0-,0+24-,16+0-,16+0-,0+24-
chr12	12391734	12393944	INV,DEL	ARP_Self	cxs=15;INV,12391734-12393471,sa=0,rp=64;DEL,12392106-12393823,sa=0,rp=44;INV,12392106-12393944,sa=0,rp=44	ARP_LARGE_INSERT,ARP_FF,SM,SM,SM,ARP_LARGE_INSERT,ARP_RR,ARP_LARGE_INSERT,ARP_FF,SM,MS,ARP_LARGE_INSERT,ARP_RR,SM,SM	64+0-,64+0-,1+6-,4+4-,0+9-,0+55-,0+52-,65+0-,64+0-,7+1-,0+14-,0+51-,0+45-,0+5-,0+5-
chr12	13011476	13011919	DUP,INS	ARP_Self	cxs=8;BND,13011476-13011919,sa=5,rp=0;DUP,13011490-13011779,sa=1,rp=46	SM,MS,SM,ARP_SMALL_INSERT,ARP_RF,ARP_SMALL_INSERT,ARP_RF,MS,SM,MS	0+18-,8+3-,27+24-,0+45-,0+97-,48+0-,97+0-,29+17-,0+6-,14+0-
chr12	25106390	25107673	INV,DEL	ARP_Self	cxs=18;INV,25106390-25107673,sa=0,rp=13;DEL,25106515-25107620,sa=0,rp=13;INV,25106887-25107673,sa=0,rp=20	SM,ARP_FF,ARP_LARGE_INSERT,MS,SM,ARP_RR,SMS,ARP_LARGE_INSERT,ARP_FF,ARP_RR,SM,MS	0+6-,13+0-,14+0-,15+12-,16+9-,0+20-,11+14-,14+0-,13+0-,0+21-,8+12-,5+0-
chr12	40480640	40490425	DEL,DUP	ARP_Self	cxs=28;DEL,40482927-40483956,sa=3,rp=0;DEL,40488916-40490425,sa=3,rp=0;DEL,40480640-40482493,sa=0,rp=24;DUP,40482378-40485017,sa=0,rp=57;DEL,40482927-40484074,sa=0,rp=16;DEL,40482493-40485038,sa=0,rp=57;DEL,40486027-40488916,sa=0,rp=6	ARP_LARGE_INSERT,ARP_LARGE_INSERT,SM,ARP_RF,ARP_LARGE_INSERT,ARP_LARGE_INSERT,ARP_LARGE_INSERT,ARP_RF,ARP_LARGE_INSERT,MS,ARP_RF,ARP_LARGE_INSERT,ARP_LARGE_INSERT,ARP_LARGE_INSERT,ARP_LARGE_INSERT,MS,SM	24+0-,12+0-,9+5-,0+57-,0+91-,35+0-,0+21-,58+0-,68+0-,12+2-,0+17-,0+24-,23+0-,0+63-,13+0-,4+3-,4+4-
chr12	49877510	49880191	DEL,DUP	ARP_Self	cxs=12;BND,49877510-49877622,sa=10,rp=0;DEL,49878058-49879678,sa=0,rp=30;DUP,49879269-49880191,sa=0,rp=9	SM,MS,ARP_LARGE_INSERT,MS,MS,MS,ARP_RF,SM,ARP_LARGE_INSERT,MS,SM,ARP_RF,MS,MS	22+19-,22+18-,31+0-,3+2-,4+3-,6+6-,0+9-,6+14-,0+31-,6+5-,5+3-,9+0-,2+4-,3+2-
chr12	65424697	65425168	INV,INS	ARP_Self	cxs=18;BND,65425013-65425067,sa=7,rp=6;INV,65424697-65425046,sa=0,rp=55;INV,65425045-65425168,sa=0,rp=49	SMS,SM,ARP_SMALL_INSERT,MS,ARP_FF,ARP_RR,MS	25+16-,44+30-,0+27-,4+7-,111+0-,0+99-,21+15-
chr12	71315482	71316928	INV,DEL	ARP_Self	cxs=20;BND,71315482-71316539,sa=6,rp=0;INV,71315787-71316538,sa=9,rp=0;BND,71315623-71316928,sa=6,rp=0;INV,71315483-71316918,sa=0,rp=30	SM,ARP_LARGE_INSERT,ARP_RR,MS,ARP_FF,MS,SM,ARP_LARGE_INSERT,ARP_RR	13+17-,0+32-,0+35-,16+11-,114+0-,10+14-,11+13-,0+26-,0+34-
chr12	77989900	77994324	INV,DEL	ARP_Self	cxs=35;INV,77989900-77994301,sa=0,rp=57;DEL,77990109-77994064,sa=9,rp=0;BND,77990109-77994190,sa=9,rp=0;INV,77990101-77994324,sa=4,rp=0;INV,77990288-77994315,sa=0,rp=59;DEL,77990301-77994190,sa=0,rp=64;DEL,77989914-77994064,sa=0,rp=9	ARP_FF,ARP_LARGE_INSERT,MS,SM,ARP_RR,ARP_LARGE_INSERT,SM,ARP_LARGE_INSERT,ARP_LARGE_INSERT,ARP_RR,ARP_FF,ARP_LARGE_INSERT	93+0-,92+0-,21+10-,13+13-,0+59-,0+64-,18+18-,17+0-,0+74-,0+60-,95+0-,86+0-
chr12	80454384	80462119	INV,DEL	ARP_Self	cxs=15;INV,80454384-80461719,sa=0,rp=23;INV,80454664-80462119,sa=0,rp=30;DEL,80454682-80461994,sa=0,rp=32	ARP_LARGE_INSERT,ARP_FF,SM,ARP_RR,ARP_LARGE_INSERT,MS,ARP_FF,ARP_LARGE_INSERT,SM,MS,ARP_LARGE_INSERT,ARP_RR	23+0-,23+0-,2+3-,0+30-,0+34-,6+0-,23+0-,25+0-,16+3-,3+3-,0+32-,0+32-
chr12	86810684	86812040	DEL,DUP	ARP_Self	cxs=8;DEL,86810684-86811907,sa=0,rp=33;DUP,86811345-86812040,sa=0,rp=14	ARP_LARGE_INSERT,SM,ARP_RF,MS,MS,ARP_LARGE_INSERT,ARP_RF	34+0-,0+5-,0+14-,4+1-,14+0-,0+33-,15+0-
chr12	109661571	109661755	DUP,INS	ARP_Self	cxs=2;DUP,109661571-109661755,sa=0,rp=38	ARP_RF,ARP_SMALL_INSERT,ARP_SMALL_INSERT,ARP_RF	0+61-,0+18-,21+0-,59+0-
chr12	110387241	110387430	DUP,INS	ARP_Self	cxs=4;DUP,110387241-110387430,sa=0,rp=8;INS,110387249-110387312,sa=0,rp=5	ARP_RF,ARP_SMALL_INSERT,ARP_SMALL_INSERT,ARP_RF	0+8-,0+5-,5+0-,8+0-
chr12	115639648	115642432	DEL,DUP	ARP_Self	cxs=15;BND,115639677-115642100,sa=9,rp=0;DEL,115639721-115642432,sa=0,rp=13;DEL,115639648-115641748,sa=0,rp=17	SMS,SM,ARP_LARGE_INSERT,ARP_RF,MS,ARP_LARGE_INSERT,SM,ARP_RF,ARP_LARGE_INSERT,MS,SM,ARP_LARGE_INSERT	7+4-,6+6-,0+23-,0+23-,10+13-,22+0-,0+5-,22+0-,12+0-,15+15-,15+20-,0+13-
chr12	120927507	120928364	INV,DUP,INS	ARP_Self	cxs=15;INV,120927507-120928197,sa=1,rp=5;INS,120928129-120928250,sa=0,rp=44;DUP,120928135-120928364,sa=0,rp=73	ARP_RR,SM,ARP_SMALL_INSERT,ARP_RF,ARP_RR,ARP_SMALL_INSERT,ARP_RF,MS	0+11-,32+44-,0+60-,0+73-,0+11-,49+0-,73+0-,8+0-
chr12	124438819	124439422	DUP,INS	ARP_Self	cxs=6;DUP,124438819-124438922,sa=0,rp=18;DUP,124439221-124439422,sa=0,rp=18	ARP_SMALL_INSERT,ARP_RF,ARP_RF,ARP_SMALL_INSERT,ARP_RF,ARP_SMALL_INSERT,ARP_RF,MS	0+10-,0+25-,18+0-,0+15-,0+25-,16+0-,32+0-,8+0-
chr12	127697075	127697231	DUP,INS	ARP_Self	cxs=4;DUP,127697075-127697231,sa=0,rp=23	MS,MS,SM,ARP_SMALL_INSERT,ARP_RF,ARP_SMALL_INSERT,ARP_RF,SM,MS	10+7-,3+5-,2+11-,0+15-,0+33-,15+0-,33+0-,1+13-,4+3-
chr12	127906184	127907400	INV,DEL	ARP_Self	cxs=20;INV,127906184-127907399,sa=2,rp=12;BND,127906521-127907286,sa=2,rp=0;DEL,127906522-127907400,sa=8,rp=0;INV,127906837-127907395,sa=0,rp=19	ARP_FF,ARP_LARGE_INSERT,SM,MS,ARP_RR,ARP_RR,ARP_FF,MS,ARP_LARGE_INSERT	29+0-,20+0-,8+11-,14+18-,0+19-,0+21-,17+0-,18+15-,25+0-
chr12	128708600	128708803	DUP,INS	ARP_Self	cxs=2;DUP,128708600-128708803,sa=0,rp=28	ARP_RF,ARP_SMALL_INSERT,ARP_RF,ARP_SMALL_INSERT	0+39-,0+18-,39+0-,24+0-
chr12	131046207	131046337	DUP,INS	ARP_Self	cxs=5;DUP,131046207-131046337,sa=0,rp=6	SMS,MS,ARP_RF,ARP_SMALL_INSERT,MS,ARP_SMALL_INSERT,ARP_RF,MS,SM	5+0-,4+1-,0+7-,0+6-,5+0-,6+0-,7+0-,5+0-,0+6-
chr12	131918765	131918869	DUP,INS	ARP_Self	cxs=3;DUP,131918765-131918869,sa=0,rp=4	ARP_SMALL_INSERT,ARP_SMALL_INSERT,MS,ARP_RF,ARP_SMALL_INSERT,ARP_RF	5+0-,0+5-,6+0-,0+4-,6+0-,4+0-
chr12	132349922	132350045	DUP,INS	ARP_Self	cxs=8;DUP,132349922-132350045,sa=0,rp=11;INS,132349960-132349960,sa=0,rp=6	SM,MS,ARP_RF,ARP_SMALL_INSERT,ARP_SMALL_INSERT,ARP_RF	6+4-,12+4-,0+11-,10+0-,0+12-,11+0-
chr12	132387869	132387963	DUP,INS	ARP_Self	cxs=4;DUP,132387869-132387963,sa=0,rp=4	MS,ARP_SMALL_INSERT,ARP_RF,ARP_SMALL_INSERT,ARP_RF,SM,MS	3+3-,0+3-,0+9-,3+0-,5+0-,0+7-,7+0-
chr12	132397390	132397584	DUP,INS	ARP_Self	cxs=2;DUP,132397390-132397584,sa=0,rp=24	ARP_RF,ARP_SMALL_INSERT,ARP_RF,ARP_SMALL_INSERT	0+33-,0+16-,34+0-,16+0-
chr12	132463913	132464505	DUP,INS	ARP_Self	cxs=6;DUP,132463913-132464125,sa=0,rp=14;DUP,132464303-132464505,sa=0,rp=43	ARP_RF,ARP_SMALL_INSERT,ARP_SMALL_INSERT,ARP_RF,ARP_RF,ARP_RF,ARP_SMALL_INSERT,ARP_SMALL_INSERT,SM,ARP_RF	7+0-,4+0-,0+8-,0+20-,14+0-,0+61-,0+26-,33+0-,0+5-,65+0-
chr13	35956622	35958426	DEL,DUP,INS	ARP_Self	cxs=36;BND,35956622-35958200,sa=1,rp=5;BND,35957906-35958286,sa=7,rp=0;BND,35958007-35958168,sa=6,rp=16;INS,35958139-35958278,sa=6,rp=0;DEL,35956622-35958426,sa=0,rp=12;DUP,35957980-35958245,sa=0,rp=114	ARP_LARGE_INSERT,ARP_LARGE_INSERT,ARP_RF,SM,ARP_RF,ARP_SMALL_INSERT,SM,SM,SMS,SM,SM,ARP_SMALL_INSERT,SM,ARP_LARGE_INSERT,ARP_RF,SM,MS,ARP_LARGE_INSERT,SM	12+0-,0+14-,0+12-,12+15-,0+114-,0+59-,0+7-,10+9-,8+0-,12+15-,4+14-,62+0-,6+10-,11+0-,126+0-,4+2-,28+20-,0+13-,3+3-
chr13	38956678	38956810	DUP,INS	ARP_Self	cxs=10;DUP,38956678-38956810,sa=0,rp=33;INS,38956689-38956701,sa=0,rp=8	SM,ARP_RF,SM,ARP_SMALL_INSERT,ARP_SMALL_INSERT,ARP_RF,MS,ARP_OEM	4+1-,0+33-,13+7-,0+29-,40+0-,33+0-,53+22-,0+10-
chr13	42371525	42373519	DEL,DUP,INS	ARP_Self	cxs=20;BND,42371947-42372243,sa=8,rp=0;BND,42373133-42373519,sa=12,rp=0;DEL,42371525-42372393,sa=0,rp=22;DUP,42373204-42373421,sa=0,rp=20	ARP_LARGE_INSERT,MS,MS,SM,ARP_LARGE_INSERT,MS,SM,ARP_RF,ARP_SMALL_INSERT,ARP_RF,ARP_SMALL_INSERT,MS,SM,MS,MS	22+0-,6+5-,19+6-,28+9-,0+22-,10+1-,25+31-,0+29-,0+13-,29+0-,13+0-,18+30-,1+5-,8+0-,6+0-
chr13	60977009	60978048	DEL,DUP,INS	ARP_Self	cxs=12;DEL,60977009-60977904,sa=0,rp=28;DUP,60977887-60978048,sa=0,rp=15;INS,60977890-60977943,sa=0,rp=9	ARP_LARGE_INSERT,ARP_RF,ARP_SMALL_INSERT,ARP_RF,ARP_LARGE_INSERT,SMS,ARP_SMALL_INSERT,ARP_RF	49+0-,0+19-,0+10-,4+0-,0+28-,1+8-,14+0-,15+0-
chr13	71118063	71118136	DUP,INS	ARP_Self;Split	cxs=5;DUP,71118063-71118136,sa=3,rp=2	SMS,SM,ARP_SMALL_INSERT,ARP_SMALL_INSERT,MS,ARP_RF,SM,MS	18+21-,15+23-,0+13-,12+0-,6+3-,8+0-,1+5-,6+0-
chr13	74340759	74342810	DEL,DUP	ARP_Self	cxs=15;BND,74341160-74342613,sa=7,rp=0;DEL,74340759-74342613,sa=0,rp=10;DEL,74341380-74342810,sa=0,rp=17	ARP_LARGE_INSERT,ARP_LARGE_INSERT,SM,MS,ARP_LARGE_INSERT,ARP_RF,SM,ARP_LARGE_INSERT,ARP_RF,ARP_LARGE_INSERT,SM,SMS,MS	10+0-,13+0-,8+12-,11+23-,0+21-,0+20-,10+16-,0+17-,20+0-,15+0-,0+5-,6+0-,7+0-
chr13	88458439	88460627	INV,DEL	ARP_Self	cxs=42;INV,88458439-88460627,sa=3,rp=0;DEL,88458680-88460609,sa=6,rp=0;DEL,88458711-88460348,sa=3,rp=0;BND,88458681-88460495,sa=4,rp=0;INV,88458462-88460551,sa=0,rp=61;INV,88458890-88460536,sa=0,rp=66;DEL,88458485-88460348,sa=0,rp=18	SM,SM,ARP_FF,ARP_LARGE_INSERT,MS,SMS,SM,MS,SM,ARP_LARGE_INSERT,ARP_RR,SM,ARP_LARGE_INSERT,ARP_LARGE_INSERT,ARP_FF,ARP_LARGE_INSERT,ARP_RR,MS	0+9-,0+5-,75+0-,72+0-,6+3-,3+4-,8+9-,8+3-,4+2-,0+68-,0+65-,25+11-,22+0-,0+88-,70+0-,58+0-,0+66-,17+41-
chr13	111568050	111568256	DUP,INS	ARP_Self	cxs=8;DUP,111568050-111568256,sa=0,rp=29;INS,111568124-111568215,sa=0,rp=18	SM,ARP_RF,ARP_SMALL_INSERT,MS,ARP_SMALL_INSERT,ARP_RF	0+12-,0+29-,0+27-,7+0-,26+0-,29+0-
chr13	113176451	113176522	DUP,INS	ARP_Self	cxs=5;DUP,113176451-113176522,sa=6,rp=14	SMS,SM,ARP_SMALL_INSERT,ARP_RF,ARP_SMALL_INSERT,MS,ARP_RF,MS	53+42-,43+107-,0+62-,0+19-,60+0-,57+34-,19+0-,18+13-
chr13	113345937	113347871	DEL,DUP	ARP_Self	cxs=12;DUP,113346138-113346278,sa=0,rp=4;DUP,113347576-113347854,sa=0,rp=20;DEL,113345937-113347871,sa=0,rp=9	SM,MS,ARP_LARGE_INSERT,MS,ARP_RF,SM,ARP_RF,MS,MS,ARP_RF,ARP_RF,ARP_RF,ARP_LARGE_INSERT	0+10-,5+0-,29+0-,4+4-,0+5-,4+1-,4+0-,4+3-,9+0-,8+0-,0+24-,20+0-,0+10-
chr13	113419003	113419055	DUP,INS	ARP_Self	cxs=3;DUP,113419003-113419055,sa=0,rp=9	ARP_SMALL_INSERT,ARP_RF,MS,ARP_SMALL_INSERT,ARP_RF,MS,MS,MS	0+10-,0+10-,11+0-,9+0-,10+0-,5+1-,6+1-,7+0-
chr13	113435956	113437202	DEL,DUP,INS	ARP_Self	cxs=6;DUP,113435956-113436165,sa=0,rp=23;DEL,113436246-113437202,sa=0,rp=21	ARP_RF,ARP_SMALL_INSERT,ARP_RF,ARP_SMALL_INSERT,ARP_LARGE_INSERT,ARP_LARGE_INSERT	0+35-,0+12-,35+0-,12+0-,32+0-,0+28-
chr13	114198570	114199832	DEL,DUP	ARP_Self	cxs=4;DEL,114198570-114199684,sa=0,rp=11;DUP,114199691-114199832,sa=0,rp=17	ARP_LARGE_INSERT,ARP_LARGE_INSERT,ARP_LARGE_INSERT,ARP_RF,ARP_RF	63+0-,0+6-,0+11-,0+17-,17+0-
chr14	23973708	24024111	DEL,DUP	ARP_Self	cxs=9;DEL,23973708-24016683,sa=0,rp=22;DEL,23974142-24016199,sa=0,rp=10;DEL,23981083-24024111,sa=0,rp=14	ARP_LARGE_INSERT,ARP_LARGE_INSERT,ARP_RF,ARP_LARGE_INSERT,SM,SM,SM,ARP_LARGE_INSERT,SM,ARP_RF,ARP_LARGE_INSERT,ARP_LARGE_INSERT,ARP_LARGE_INSERT	22+0-,0+11-,0+11-,16+0-,0+8-,0+5-,0+5-,0+7-,0+10-,10+0-,10+0-,0+23-,0+15-
chr14	25141909	25144901	INV,DEL	ARP_Self	cxs=25;BND,25143202-25144531,sa=5,rp=0;DEL,25142254-25143364,sa=1,rp=5;BND,25143205-25144744,sa=2,rp=14;INV,25141909-25143345,sa=0,rp=19;INV,25143222-25144901,sa=0,rp=23	ARP_FF,SM,ARP_LARGE_INSERT,MS,SM,ARP_LARGE_INSERT,ARP_RR,ARP_FF,ARP_LARGE_INSERT,MS,MS,SM,ARP_RR,ARP_LARGE_INSERT,ARP_RR	19+0-,0+9-,26+0-,7+5-,10+10-,0+31-,0+30-,19+0-,23+0-,7+8-,4+1-,9+11-,0+7-,0+44-,0+23-
chr14	35948113	35949836	DEL,DUP	ARP_Self	cxs=16;DUP,35948113-35948355,sa=0,rp=33;DEL,35948488-35949392,sa=0,rp=9;DUP,35948355-35948458,sa=0,rp=20;DEL,35948488-35949836,sa=0,rp=1	ARP_SMALL_INSERT,ARP_RF,ARP_RF,ARP_RF,ARP_LARGE_INSERT,MS,ARP_SMALL_INSERT,ARP_LARGE_INSERT,ARP_LARGE_INSERT	0+12-,0+35-,53+0-,0+21-,20+0-,6+12-,10+0-,0+10-,0+14-
chr14	39644680	39645896	DEL,DUP	ARP_Self	cxs=16;BND,39644680-39645474,sa=8,rp=0;DEL,39644800-39645503,sa=9,rp=0;DUP,39644680-39645101,sa=0,rp=14;DEL,39644800-39645896,sa=0,rp=18	SM,ARP_RF,MS,ARP_LARGE_INSERT,ARP_RF,MS,SM,ARP_LARGE_INSERT	20+9-,0+16-,19+9-,31+0-,14+0-,19+11-,17+9-,0+18-
chr14	40906700	40907954	INV,DEL	ARP_Self	cxs=15;BND,40906700-40907552,sa=10,rp=0;INV,40906860-40907548,sa=5,rp=0;INV,40906700-40907954,sa=2,rp=19	SM,ARP_LARGE_INSERT,ARP_RR,MS,ARP_FF,SM,MS,MS,SM,MS,ARP_RR,ARP_LARGE_INSERT	34+17-,0+32-,0+35-,26+13-,136+0-,1+12-,11+3-,11+24-,17+34-,4+2-,0+34-,0+24-
chr14	47854498	47856278	INV,DEL	ARP_Self	cxs=30;INV,47854498-47856259,sa=4,rp=22;DEL,47854765-47856059,sa=8,rp=0;BND,47854766-47856278,sa=7,rp=0;BND,47854766-47856160,sa=2,rp=0;INV,47855018-47856184,sa=0,rp=23;DEL,47854509-47856059,sa=0,rp=11	ARP_FF,ARP_LARGE_INSERT,SM,MS,ARP_LARGE_INSERT,ARP_RR,SM,ARP_LARGE_INSERT,ARP_LARGE_INSERT,ARP_RR,ARP_FF,ARP_LARGE_INSERT,MS,SM,MS	61+0-,44+0-,19+14-,16+13-,0+21-,0+25-,15+18-,15+0-,0+23-,0+25-,36+0-,39+0-,15+13-,2+10-,7+2-
chr14	60447122	60474966	INV,DEL	ARP_Self	cxs=15;INV,60447229-60474039,sa=0,rp=26;INV,60447131-60474966,sa=0,rp=19;DEL,60447122-60474841,sa=0,rp=19	ARP_LARGE_INSERT,ARP_RR,ARP_LARGE_INSERT,ARP_FF,SM,SM,MS,MS,SM,SM,MS,SM,MS,ARP_LARGE_INSERT,ARP_FF,ARP_LARGE_INSERT,ARP_RR	0+46-,0+22-,31+0-,26+0-,0+13-,2+10-,4+1-,6+5-,10+7-,8+6-,2+5-,0+26-,17+1-,29+0-,26+0-,0+19-,0+19-
chr14	65375836	65376948	INV,DEL	ARP_Self	cxs=15;INV,65375836-65376418,sa=7,rp=0;DEL,65375904-65376933,sa=0,rp=14;INV,65376091-65376948,sa=0,rp=42	MS,ARP_FF,ARP_LARGE_INSERT,ARP_RR,MS,ARP_LARGE_INSERT,ARP_LARGE_INSERT,ARP_RR,SM,MS	12+15-,155+0-,0+14-,0+42-,17+11-,13+0-,0+21-,0+42-,0+8-,7+0-
chr14	65791578	65791692	DUP,INS	ARP_Self	cxs=10;INS,65791578-65791578,sa=0,rp=22;DUP,65791578-65791692,sa=0,rp=17	SMS,SMS,SM,ARP_SMALL_INSERT,ARP_SMALL_INSERT,ARP_RF,MS,SMS,SM,ARP_RF	2+4-,6+0-,11+15-,56+0-,0+55-,0+17-,12+25-,4+3-,0+7-,17+0-
chr14	76564724	76564880	DUP,INS	ARP_Self	cxs=4;INS,76564724-76564769,sa=0,rp=3;DUP,76564724-76564880,sa=0,rp=3	ARP_SMALL_INSERT,ARP_RF,ARP_SMALL_INSERT,ARP_RF	0+3-,0+3-,3+0-,3+0-
chr14	91293420	91293512	DUP,INS	ARP_Self	cxs=5;DUP,91293420-91293512,sa=0,rp=16	MS,SM,SM,SM,SM,SMS,ARP_RF,ARP_SMALL_INSERT,MS,SMS,SM,MS,ARP_SMALL_INSERT,ARP_RF	9+0-,0+7-,0+5-,0+7-,0+5-,8+2-,0+18-,0+19-,5+0-,10+10-,1+17-,15+6-,19+0-,19+0-
chr14	99927890	99928038	DUP,INS	ARP_Self	cxs=10;DUP,99927890-99928038,sa=0,rp=172;INS,99927915-99927965,sa=0,rp=79	ARP_RF,ARP_SMALL_INSERT,SMS,ARP_SMALL_INSERT,SMS,SM,ARP_RF,MS,MS	0+172-,0+95-,13+1-,93+0-,0+6-,3+3-,172+0-,5+26-,0+10-
chr14	100526791	100526935	DUP,INS	ARP_Self	cxs=5;DUP,100526791-100526935,sa=0,rp=57	SM,ARP_RF,ARP_SMALL_INSERT,ARP_SMALL_INSERT,SM,MS,MS,ARP_RF,MS,ARP_OEM,MS	6+38-,0+67-,0+51-,56+0-,22+14-,4+12-,13+23-,67+0-,30+14-,0+10-,7+1-
chr14	100873355	100873423	DUP,INS	ARP_Self	cxs=6;DUP,100873355-100873423,sa=0,rp=5	ARP_OEM,SMS,ARP_SMALL_INSERT,ARP_RF,MS,ARP_SMALL_INSERT,SM,ARP_RF	5+0-,0+5-,0+12-,0+4-,4+1-,12+0-,11+2-,4+0-
chr14	103896624	103897749	DUP,INS	ARP_Self	cxs=10;DUP,103896624-103896728,sa=6,rp=31;BND,103897687-103897749,sa=6,rp=0	SM,MS,SM,SM,MS,SM,ARP_RF,ARP_SMALL_INSERT,MS,MS,SMS,MS,MS,SMS,SM,ARP_SMALL_INSERT,MS,SMS,SM,SMS,SMS,MS,ARP_RF,SM,MS	0+6-,8+0-,6+11-,5+11-,17+19-,11+19-,0+83-,0+109-,3+6-,2+7-,31+5-,10+13-,12+12-,7+3-,9+6-,102+0-,23+22-,19+10-,7+4-,23+17-,3+7-,20+7-,83+0-,4+11-,4+12-
chr14	104215330	104215464	DUP,INS	ARP_Self	cxs=5;DUP,104215330-104215464,sa=0,rp=15	MS,ARP_RF,ARP_SMALL_INSERT,MS,MS,ARP_SMALL_INSERT,ARP_RF,MS,MS,SMS,MS,SM	5+0-,0+17-,0+15-,7+0-,5+1-,19+0-,17+0-,7+0-,5+0-,13+2-,6+0-,1+6-
chr14	105162481	105162665	DUP,INS	ARP_Self	cxs=5;DUP,105162481-105162665,sa=2,rp=21	ARP_OEM,MS,SM,ARP_RF,ARP_SMALL_INSERT,ARP_RF,ARP_SMALL_INSERT,MS,MS	15+0-,5+0-,33+38-,0+68-,0+41-,68+0-,42+0-,21+7-,21+15-
chr14	105349868	105350042	DUP,INS	ARP_Self	cxs=2;DUP,105349868-105350042,sa=0,rp=23	ARP_SMALL_INSERT,ARP_RF,ARP_SMALL_INSERT,ARP_RF	0+15-,0+34-,18+0-,34+0-
chr15	24121492	24516236	DEL,DUP	ARP_Span	cxs=8;DEL,24121492-24284600,sa=0,rp=16;DUP,24209722-24516236,sa=0,rp=17	MS,ARP_LARGE_INSERT,ARP_RF<>ARP_RF,ARP_LARGE_INSERT<>ARP_RF,ARP_LARGE_INSERT,SM,MS,MS,SM,MS,SM,SM,MS,MS,SM,MS,ARP_LARGE_INSERT,MS,SM,MS,SM,MS,SM,MS,SM,MS,MS,ARP_RF,ARP_LARGE_INSERT,SM,MS,SM,SM,MS,ARP_LARGE_INSERT,SM,MS,MS,SM,MS,MS,MS,SM,SM,MS,MS,SM,MS,MS,SM,SM,MS,SM,SM,MS	4+1-,0+16-,0+16-,17+0-,19+0-,0+20-,0+26-,10+4-,13+7-,2+4-,0+5-,11+0-,3+3-,0+7-,7+0-,11+0-,0+19-,11+0-,20+0-,4+2-,7+12-,10+0-,0+7-,10+1-,4+1-,7+3-,0+9-,6+0-,5+3-,16+0-,16+0-,1+4-,4+3-,0+10-,0+6-,6+3-,0+11-,0+9-,5+0-,5+1-,3+10-,4+1-,8+5-,15+0-,3+3-,4+6-,2+7-,8+0-,4+7-,9+9-,5+0-,5+4-,1+5-,5+2-,0+5-,0+23-,5+0-
chr15	30173122	30173230	DUP,INS	ARP_Self	cxs=10;DUP,30173122-30173230,sa=0,rp=15;INS,30173126-30173126,sa=0,rp=9	ARP_RF,SMS,SM,ARP_SMALL_INSERT,ARP_SMALL_INSERT,ARP_RF,MS	0+15-,16+0-,7+12-,12+0-,0+16-,15+0-,10+5-
chr15	37003075	37005371	INV,DEL	ARP_Self	cxs=20;BND,37003075-37004960,sa=7,rp=0;INV,37003169-37004939,sa=4,rp=0;DEL,37003078-37005371,sa=0,rp=10;INV,37003181-37004614,sa=0,rp=30	SM,ARP_LARGE_INSERT,ARP_RR,ARP_LARGE_INSERT,MS,ARP_FF,ARP_FF,ARP_LARGE_INSERT,MS,SM,ARP_RR,ARP_LARGE_INSERT	16+9-,0+21-,0+20-,34+0-,13+7-,35+0-,33+0-,27+0-,9+7-,10+12-,0+12-,0+10-
chr15	70302866	70303145	DUP,INS	ARP_Self	cxs=3;DUP,70302866-70303145,sa=0,rp=32	SM,ARP_RF,ARP_SMALL_INSERT,ARP_RF,ARP_SMALL_INSERT	11+5-,0+50-,0+14-,50+0-,14+0-
chr15	71199689	71199869	DUP,INS	ARP_Self	cxs=4;DUP,71199689-71199869,sa=1,rp=7	SM,ARP_RF,ARP_SMALL_INSERT,SM,MS,ARP_SMALL_INSERT,ARP_RF,MS,MS,MS	3+2-,0+16-,0+7-,3+6-,13+3-,7+0-,16+0-,5+0-,6+0-,4+3-
chr15	91437836	91446359	DEL,DUP	ARP_Self	cxs=24;BND,91438351-91446036,sa=9,rp=0;DEL,91440231-91446359,sa=8,rp=0;DEL,91437836-91446036,sa=0,rp=15;DEL,91438351-91440394,sa=0,rp=26;DEL,91440407-91446282,sa=0,rp=102;DEL,91440394-91446036,sa=0,rp=26	ARP_LARGE_INSERT,MS,ARP_LARGE_INSERT,SM,ARP_LARGE_INSERT,ARP_RF,SM,MS,SM,ARP_LARGE_INSERT,ARP_LARGE_INSERT,ARP_RF,ARP_LARGE_INSERT,MS,SM,MS,MS	16+0-,33+23-,27+0-,27+29-,0+139-,0+107-,0+6-,1+5-,29+23-,26+0-,0+21-,107+0-,103+0-,20+24-,0+9-,10+0-,10+0-
chr15	91749460	91749774	DUP,INS	ARP_Self	cxs=8;INS,91749460-91749774,sa=0,rp=4;DUP,91749588-91749756,sa=0,rp=14	ARP_SMALL_INSERT,SM,MS,ARP_RF,ARP_RF,ARP_SMALL_INSERT,MS,ARP_RF,MS	0+6-,0+6-,9+0-,0+14-,15+0-,10+0-,14+11-,0+5-,7+4-
chr15	95148202	95149527	INV,DEL	ARP_Self	cxs=30;BND,95149102-95149305,sa=6,rp=0;BND,95148846-95149192,sa=2,rp=0;DEL,95148445-95149527,sa=3,rp=0;INV,95148202-95149526,sa=0,rp=26;DEL,95148223-95149192,sa=0,rp=14	SM,ARP_FF,ARP_LARGE_INSERT,MS,SM,ARP_LARGE_INSERT,SM,ARP_SMALL_INSERT,ARP_RR,ARP_FF,MS,ARP_LARGE_INSERT	0+11-,34+0-,45+0-,8+9-,12+12-,0+15-,8+12-,0+17-,0+64-,27+0-,16+10-,29+0-
chr15	100058267	100058336	DUP,INS	ARP_Self	cxs=4;DUP,100058267-100058336,sa=0,rp=4	MS,MS,SM,SM,ARP_SMALL_INSERT,ARP_RF,MS,SM,ARP_SMALL_INSERT,SM,ARP_RF	6+1-,11+0-,0+5-,0+9-,0+5-,0+5-,11+1-,0+5-,7+0-,0+6-,5+0-
chr15	100710334	100710411	DUP,INS	ARP_Self	cxs=4;DUP,100710334-100710411,sa=0,rp=30	ARP_SMALL_INSERT,ARP_RF,SMS,ARP_SMALL_INSERT,SMS,MS,ARP_RF	0+23-,0+46-,6+1-,29+0-,3+2-,4+3-,46+0-
chr15	101981029	101981119	DUP,INS	ARP_Self	cxs=4;DUP,101981029-101981119,sa=0,rp=14	ARP_SMALL_INSERT,ARP_RF,SM,ARP_SMALL_INSERT,MS,MS,ARP_RF	0+3-,0+25-,0+5-,3+0-,6+0-,5+0-,25+0-
chr16	818762	818876	DUP,INS	ARP_Self	cxs=4;DUP,818762-818876,sa=0,rp=30	SM,ARP_RF,ARP_SMALL_INSERT,MS,ARP_SMALL_INSERT,SM,SM,MS,ARP_RF,MS,MS	11+0-,0+41-,0+22-,4+5-,23+0-,1+6-,8+12-,4+1-,41+0-,5+5-,5+0-
chr16	894258	894382	DUP,INS	ARP_Self	cxs=4;DUP,894258-894382,sa=0,rp=8	MS,ARP_RF,ARP_SMALL_INSERT,SM,ARP_SMALL_INSERT,ARP_RF	5+0-,0+10-,0+11-,0+6-,7+0-,10+0-
chr16	954959	955110	DUP,INS	ARP_Self	cxs=4;DUP,954959-955110,sa=0,rp=9	MS,SM,ARP_SMALL_INSERT,ARP_RF,ARP_SMALL_INSERT,ARP_RF,SM	5+3-,8+19-,0+10-,0+14-,11+0-,11+0-,0+6-
chr16	1025314	1025497	DUP,INS	ARP_Self	cxs=2;DUP,1025314-1025497,sa=0,rp=79	ARP_SMALL_INSERT,ARP_RF,ARP_RF,ARP_SMALL_INSERT	0+54-,0+111-,112+0-,59+0-
chr16	1185592	1186068	DUP,INS	ARP_Self	cxs=20;INS,1185607-1185649,sa=0,rp=11;DUP,1185592-1185811,sa=0,rp=8;DUP,1185811-1185954,sa=0,rp=4;INS,1185956-1186068,sa=0,rp=3	SM,ARP_RF,SM,ARP_SMALL_INSERT,MS,MS,ARP_SMALL_INSERT,SMS,MS,MS,MS,SM,ARP_RF,MS,ARP_RF,ARP_SMALL_INSERT,MS,ARP_SMALL_INSERT	0+5-,0+8-,0+6-,0+19-,5+1-,10+0-,15+0-,6+0-,10+0-,5+0-,5+0-,0+5-,14+0-,7+0-,0+4-,0+3-,7+0-,4+0-
chr16	1842677	1842743	DUP,INS	ARP_Self	cxs=4;DUP,1842677-1842743,sa=0,rp=3	MS,SM,SM,ARP_SMALL_INSERT,ARP_RF,ARP_RF,ARP_SMALL_INSERT,SM,MS	7+0-,0+6-,3+5-,0+3-,0+3-,3+0-,3+0-,0+8-,5+0-
chr16	3632626	3634285	DEL,DUP	ARP_Self	cxs=8;BND,3632626-3634285,sa=2,rp=0;DEL,3632821-3634152,sa=0,rp=93	SM,ARP_LARGE_INSERT,ARP_RF,ARP_RF,ARP_LARGE_INSERT,MS,SM	25+11-,0+80-,0+112-,112+0-,75+0-,8+8-,0+6-
chr16	7008935	7009091	DUP,INS	ARP_Self	cxs=4;DUP,7008935-7009091,sa=0,rp=4	ARP_SMALL_INSERT,ARP_RF,ARP_SMALL_INSERT,ARP_RF,SM,MS,MS	0+7-,0+4-,6+0-,4+0-,0+6-,9+0-,7+0-
chr16	8562755	8565066	DEL,DUP	ARP_Self	cxs=16;BND,8562755-8562986,sa=3,rp=0;DEL,8562755-8564137,sa=0,rp=52;DEL,8563774-8564949,sa=0,rp=8;DEL,8562755-8565066,sa=0,rp=11	ARP_LARGE_INSERT,ARP_RF,SM,ARP_LARGE_INSERT,ARP_RF,ARP_LARGE_INSERT,MS,ARP_LARGE_INSERT,ARP_LARGE_INSERT,ARP_RF,SM,SM,MS	0+65-,0+75-,8+7-,13+0-,62+0-,52+0-,5+11-,0+12-,12+0-,11+0-,2+8-,0+5-,6+0-
chr16	10040023	10040092	DUP,INS	ARP_Self	cxs=6;BND,10040023-10040092,sa=0,rp=6	ARP_OEM,SMS,SM,ARP_RF,MS,ARP_SMALL_INSERT,SMS,ARP_SMALL_INSERT,ARP_OEM,ARP_RF	4+0-,7+0-,16+7-,0+12-,19+9-,0+17-,12+3-,11+0-,0+10-,13+0-
chr16	23981983	23982098	DUP,INS	ARP_Self	cxs=3;DUP,23981983-23982098,sa=0,rp=3	ARP_SMALL_INSERT,ARP_RF,MS,ARP_SMALL_INSERT,ARP_RF,MS	0+3-,0+4-,6+0-,3+0-,5+0-,10+0-
chr16	27139102	27139213	DUP,INS	ARP_Self	cxs=4;DUP,27139102-27139213,sa=0,rp=13	SM,MS,ARP_RF,ARP_SMALL_INSERT,MS,ARP_RF,ARP_SMALL_INSERT	7+9-,2+14-,0+21-,0+6-,5+0-,21+0-,8+0-
chr16	34571515	34596056	INV,DEL,DUP,INS	ARP_Self	cxs=483;BND,34583048-34594605,sa=4,rp=0;DUP,34586256-34586907,sa=1,rp=11;BND,34586259-34587046,sa=10,rp=220;BND,34586256-34587239,sa=5,rp=0;INV,34586256-34587414,sa=11,rp=0;DUP,34586256-34587734,sa=3,rp=0;BND,34580236-34594581,sa=2,rp=0;INV,34571515-34590981,sa=0,rp=17;DEL,34571836-34572634,sa=0,rp=50;DUP,34571746-34574713,sa=0,rp=20;DEL,34571989-34586903,sa=0,rp=1;DEL,34572125-34573046,sa=0,rp=2…	SM,ARP_RR,ARP_LARGE_INSERT,ARP_RF,ARP_LARGE_INSERT,ARP_LARGE_INSERT,ARP_LARGE_INSERT,ARP_LARGE_INSERT,ARP_SMALL_INSERT,ARP_RF,ARP_LARGE_INSERT,ARP_LARGE_INSERT,ARP_RF,ARP_SMALL_INSERT,ARP_LARGE_INSERT,MS,ARP_RF,ARP_RF,ARP_SMALL_INSERT,ARP_SMALL_INSERT,SM,ARP_LARGE_INSERT,ARP_LARGE_INSERT,ARP_RF,ARP_RF,ARP_RR,ARP_RR,ARP_LARGE_INSERT,ARP_FF,ARP_LARGE_INSERT,ARP_RF,ARP_LARGE_INSERT,ARP_RF,ARP_LARGE_…	568+241-,0+18-,0+212-,0+21-,83+0-,0+341-,50+0-,0+95-,0+25-,0+32-,0+92-,1528+0-,31+0-,26+0-,962+0-,99+0-,0+13-,13+0-,12+0-,0+23-,2983+2890-,1106+0-,0+4246-,0+748-,0+13-,0+66-,0+42-,2247+0-,14+0-,973+0-,26+0-,0+38-,0+16-,92+0-,0+261-,22+0-,1+119-,231+1-,0+35-,308+0-,11+0-,110+70-,90+0-,0+19-,51+8-,71+38-,0+12-,627+0-,12+0-,0+13-,11+0-,270+0-,0+224-,0+276-,0+1343-,218+0-,276+0-,17+0-,0+200-,0+234-,2…
chr16	48247039	48247465	DUP,INS	ARP_Self	cxs=15;BND,48247039-48247465,sa=5,rp=0;INS,48247053-48247320,sa=0,rp=22;DUP,48247081-48247256,sa=0,rp=54	SM,ARP_OEM,MS,SM,ARP_SMALL_INSERT,ARP_RF,MS,MS,ARP_RF,ARP_SMALL_INSERT,MS,SM,SM	7+9-,25+0-,11+0-,24+20-,0+26-,0+54-,7+4-,6+0-,54+0-,22+0-,18+19-,0+6-,0+5-
chr16	48871190	48872586	INV,DEL	ARP_Self	cxs=25;INV,48871190-48872311,sa=1,rp=6;DEL,48871383-48872311,sa=5,rp=0;BND,48871931-48872325,sa=6,rp=0;INV,48871946-48872586,sa=1,rp=33;INV,48871211-48872152,sa=0,rp=44	ARP_LARGE_INSERT,ARP_FF,MS,SM,ARP_RR,ARP_FF,ARP_LARGE_INSERT,MS,SM,ARP_RR	29+0-,48+0-,6+13-,13+13-,0+67-,44+0-,24+0-,8+13-,10+16-,0+67-
chr16	69727976	69729327	INV,DEL	ARP_Self	cxs=25;BND,69727977-69728991,sa=3,rp=0;INV,69728197-69728987,sa=4,rp=0;DEL,69727976-69729226,sa=0,rp=26;INV,69727979-69729327,sa=0,rp=32;INV,69728133-69728787,sa=0,rp=30	ARP_LARGE_INSERT,ARP_RR,ARP_FF,MS,ARP_FF,MS,SM,ARP_LARGE_INSERT,ARP_RR,SM,SM,MS,MS,MS,MS,MS,SM,MS,SM,SM,MS,MS,MS	0+28-,0+32-,30+0-,6+8-,30+0-,11+8-,5+12-,0+26-,0+32-,0+7-,0+12-,9+0-,4+1-,4+1-,4+1-,11+0-,1+7-,6+0-,0+5-,4+9-,22+11-,10+0-,9+3-
chr16	78004459	78007456	DEL,DUP	ARP_Self	cxs=16;BND,78004635-78007302,sa=4,rp=0;DEL,78004639-78007456,sa=5,rp=0;DEL,78004459-78007322,sa=0,rp=17;DEL,78004987-78007441,sa=0,rp=15	ARP_LARGE_INSERT,MS,MS,SM,ARP_LARGE_INSERT,ARP_RF,SM,ARP_LARGE_INSERT,ARP_LARGE_INSERT,ARP_RF,MS,SM	17+0-,1+4-,13+7-,11+11-,0+20-,0+10-,10+8-,0+24-,27+0-,13+0-,7+0-,7+2-
chr16	81765054	81765622	DUP,INS	ARP_Self	cxs=16;BND,81765054-81765622,sa=13,rp=0;BND,81765186-81765622,sa=6,rp=0;INS,81765054-81765412,sa=3,rp=0;DUP,81765186-81765437,sa=0,rp=65	SM,ARP_RF,ARP_SMALL_INSERT,ARP_SMALL_INSERT,ARP_RF,MS,SM,MS	16+21-,0+87-,0+50-,47+0-,87+0-,13+26-,5+2-,6+0-
chr16	83950511	83950871	DUP,INS	ARP_Self	cxs=8;DUP,83950511-83950671,sa=0,rp=10;DUP,83950731-83950871,sa=0,rp=4	MS,ARP_RF,ARP_SMALL_INSERT,ARP_RF,ARP_SMALL_INSERT,ARP_RF,ARP_RF,SM,MS	4+4-,0+18-,0+12-,13+0-,10+0-,0+4-,9+0-,0+7-,2+3-
chr16	84050534	84051508	DEL,DUP	ARP_Self	cxs=6;DEL,84050534-84051405,sa=0,rp=8;DUP,84051300-84051508,sa=0,rp=8	ARP_LARGE_INSERT,ARP_RF,ARP_LARGE_INSERT,ARP_RF,SM	11+0-,0+8-,0+8-,8+0-,1+6-
chr16	85154906	85156457	INV,DEL	ARP_Self	cxs=20;BND,85155108-85156196,sa=3,rp=0;BND,85155108-85156452,sa=2,rp=0;DEL,85154906-85156048,sa=0,rp=25;INV,85155003-85155993,sa=0,rp=46;INV,85155233-85156457,sa=0,rp=36	ARP_LARGE_INSERT,ARP_FF,SM,ARP_LARGE_INSERT,ARP_RR,ARP_FF,ARP_LARGE_INSERT,SM,ARP_RR,ARP_LARGE_INSERT	26+0-,46+0-,11+5-,0+29-,0+44-,46+0-,25+0-,4+9-,0+44-,0+30-
chr16	86345178	86352050	INV,DEL	ARP_Self	cxs=5;INV,86345178-86352050,sa=0,rp=16	SM,MS,ARP_LARGE_INSERT,ARP_FF,ARP_LARGE_INSERT,ARP_FF,ARP_RR,ARP_LARGE_INSERT	2+7-,17+0-,17+0-,16+0-,0+10-,17+0-,0+10-,17+0-
chr16	86464399	86464597	DUP,INS	ARP_Self	cxs=4;DUP,86464399-86464597,sa=0,rp=22	ARP_RF,ARP_SMALL_INSERT,SM,ARP_RF,MS,ARP_SMALL_INSERT	0+28-,0+17-,11+10-,28+0-,12+15-,25+0-
chr16	87145221	87145335	DUP,INS	ARP_Self	cxs=2;DUP,87145221-87145335,sa=0,rp=15	ARP_SMALL_INSERT,ARP_RF,ARP_SMALL_INSERT,ARP_RF	0+13-,0+20-,11+0-,20+0-
chr16	88053190	88054673	DEL,DUP	ARP_Self	cxs=9;DUP,88053190-88053457,sa=0,rp=11;DEL,88053811-88054673,sa=0,rp=13;DUP,88053190-88053799,sa=0,rp=7	ARP_RF,ARP_RF,ARP_RF,ARP_LARGE_INSERT,MS,ARP_LARGE_INSERT,MS	0+18-,11+0-,10+0-,13+0-,2+3-,0+26-,7+0-
chr16	88277110	88279107	DEL,DUP	ARP_Self	cxs=4;DEL,88277110-88277985,sa=0,rp=11;DUP,88278926-88279107,sa=0,rp=10	ARP_LARGE_INSERT,ARP_LARGE_INSERT,ARP_RF,ARP_RF,ARP_LARGE_INSERT	15+0-,0+11-,0+10-,14+0-,0+10-
chr16	89907490	89908760	DEL,DUP	ARP_Self	cxs=12;DEL,89907490-89908566,sa=0,rp=31;DEL,89907667-89908760,sa=0,rp=11	ARP_LARGE_INSERT,MS,MS,ARP_SMALL_INSERT,ARP_LARGE_INSERT,ARP_RF,ARP_LARGE_INSERT,SM,ARP_RF,ARP_RF,ARP_LARGE_INSERT,SM,SM,MS,MS,SMS,ARP_LARGE_INSERT,ARP_SMALL_INSERT,SM,SM,MS	6+0-,2+3-,5+0-,0+3-,0+10-,0+54-,15+0-,0+6-,0+5-,64+0-,11+0-,0+5-,0+5-,5+0-,3+3-,3+3-,0+13-,4+0-,0+5-,0+5-,5+0-
chr17	314701	316802	DEL,DUP,INS	ARP_Self	cxs=25;DUP,314701-314859,sa=0,rp=37;DUP,315391-315698,sa=0,rp=18;INS,315400-315605,sa=0,rp=3;DEL,315972-316802,sa=0,rp=10;DUP,315391-316028,sa=0,rp=10	MS,ARP_LARGE_INSERT,ARP_SMALL_INSERT,ARP_RF,ARP_SMALL_INSERT,ARP_RF,ARP_LARGE_INSERT,MS,MS,SM,ARP_RF,ARP_SMALL_INSERT,ARP_SMALL_INSERT,ARP_RF,ARP_LARGE_INSERT,ARP_LARGE_INSERT,ARP_SMALL_INSERT,ARP_RF,ARP_LARGE_INSERT,ARP_LARGE_INSERT	7+0-,14+0-,0+30-,0+55-,29+0-,54+0-,11+0-,6+0-,10+0-,4+1-,0+33-,0+20-,15+0-,18+0-,16+0-,0+11-,10+0-,12+0-,0+12-,11+0-
chr17	488993	489058	DUP,INS	ARP_Self	cxs=6;DUP,488993-489058,sa=0,rp=40	SMS,SM,ARP_SMALL_INSERT,ARP_RF,SM,ARP_SMALL_INSERT,ARP_RF,ARP_OEM,ARP_OEM,MS,SM	4+2-,1+7-,0+79-,0+34-,0+7-,55+0-,34+0-,0+12-,65+0-,7+15-,6+1-
chr17	809815	810302	DUP,INS	ARP_Self	cxs=10;BND,809815-809878,sa=5,rp=0;DUP,810184-810302,sa=0,rp=28	MS,SM,MS,SMS,SM,MS,SM,MS,ARP_SMALL_INSERT,ARP_RF,SM,SM,ARP_SMALL_INSERT,ARP_RF,MS	10+3-,0+10-,10+0-,7+2-,2+7-,10+14-,1+4-,9+1-,0+23-,0+38-,0+13-,1+8-,26+0-,38+0-,8+0-
chr17	841437	841560	DUP,INS	ARP_Self	cxs=4;DUP,841437-841560,sa=0,rp=27	MS,SM,SM,ARP_RF,SM,ARP_SMALL_INSERT,MS,MS,MS,MS,ARP_RF,ARP_SMALL_INSERT,MS,SM	7+0-,1+4-,5+3-,0+32-,0+6-,0+29-,16+0-,10+0-,5+1-,3+2-,32+0-,31+0-,11+1-,3+6-
chr17	952712	952801	DUP,INS	ARP_Self	cxs=4;DUP,952712-952801,sa=0,rp=10	SM,SM,ARP_SMALL_INSERT,ARP_RF,ARP_SMALL_INSERT,ARP_RF,MS	0+6-,0+5-,0+10-,0+10-,11+0-,10+0-,5+0-
chr17	1062811	1063799	DEL,DUP	ARP_Self	cxs=6;DEL,1062811-1063565,sa=0,rp=8;DUP,1063609-1063799,sa=0,rp=12	ARP_LARGE_INSERT,ARP_LARGE_INSERT,ARP_LARGE_INSERT,ARP_RF,ARP_RF,ARP_LARGE_INSERT,MS,MS	14+0-,16+0-,0+17-,0+12-,13+0-,0+21-,7+3-,10+0-
chr17	1159495	1159678	DUP,INS	ARP_Self	cxs=4;DUP,1159495-1159678,sa=0,rp=13	SM,ARP_SMALL_INSERT,ARP_RF,MS,SM,ARP_RF,ARP_SMALL_INSERT	1+5-,0+15-,0+18-,7+8-,5+11-,18+0-,11+0-
chr17	5982183	5983857	INV,DEL	ARP_Self	cxs=15;INV,5982183-5983338,sa=0,rp=18;DEL,5982610-5983741,sa=0,rp=20;INV,5982625-5983857,sa=0,rp=23	ARP_LARGE_INSERT,ARP_FF,ARP_LARGE_INSERT,ARP_RR,ARP_LARGE_INSERT,ARP_FF,ARP_LARGE_INSERT,ARP_RR,SM,MS	20+0-,20+0-,0+20-,0+23-,20+0-,17+0-,0+20-,0+23-,0+8-,7+0-
chr17	6194135	6194242	DUP,INS	ARP_Self	cxs=4;DUP,6194135-6194242,sa=0,rp=8	MS,ARP_RF,SM,ARP_SMALL_INSERT,ARP_SMALL_INSERT,MS,ARP_RF,ARP_SMALL_INSERT	4+1-,0+13-,0+6-,0+5-,5+0-,5+0-,13+0-,3+0-
chr17	17460134	17460311	DUP,INS	ARP_Self	cxs=3;DUP,17460134-17460311,sa=0,rp=9	ARP_RF,ARP_SMALL_INSERT,ARP_RF,ARP_SMALL_INSERT,SM	0+10-,0+10-,10+0-,11+0-,0+5-
chr17	27644741	27751953	DEL,DUP	ARP_Self	cxs=8;BND,27703402-27703474,sa=9,rp=0;DEL,27644741-27751953,sa=0,rp=15	ARP_LARGE_INSERT,ARP_RF,SM,SM,MS,MS,MS,SM,MS,SM,MS,SM,MS,MS,SM,MS,ARP_RF,ARP_LARGE_INSERT	0+19-,0+19-,0+5-,1+4-,6+0-,5+0-,8+0-,5+1-,18+16-,11+16-,9+0-,4+1-,6+0-,6+0-,1+6-,5+0-,15+0-,15+0-
chr17	34854438	34855851	INV,DEL	ARP_Self	cxs=30;INV,34854438-34855840,sa=2,rp=20;DEL,34854679-34855851,sa=6,rp=0;BND,34854687-34855410,sa=3,rp=0;BND,34854843-34855410,sa=2,rp=0;INV,34854459-34855714,sa=0,rp=44;INV,34854843-34855666,sa=0,rp=46	ARP_LARGE_INSERT,ARP_FF,MS,SM,ARP_RR,SM,ARP_RR,ARP_FF,ARP_LARGE_INSERT,MS,SM	42+0-,50+0-,14+19-,11+7-,0+46-,6+11-,0+46-,44+0-,44+0-,11+17-,0+5-
chr17	41632760	41633721	DUP,INS	ARP_Self	cxs=10;DUP,41632760-41632981,sa=0,rp=12;DUP,41633601-41633721,sa=0,rp=26	ARP_RF,ARP_RF,MS,MS,SM,ARP_SMALL_INSERT,ARP_RF,SMS,ARP_SMALL_INSERT,MS,ARP_RF	0+13-,12+0-,1+5-,2+13-,2+16-,0+26-,0+37-,5+0-,16+0-,9+0-,37+0-
chr17	48538270	48540171	DEL,DUP	ARP_Self	cxs=20;BND,48538270-48539859,sa=19,rp=0;BND,48538442-48539859,sa=10,rp=0;DEL,48538270-48540171,sa=0,rp=10;DEL,48538294-48539590,sa=0,rp=34;DEL,48538442-48540171,sa=0,rp=15	SM,MS,SM,SM,SM,SM,ARP_LARGE_INSERT,ARP_RF,ARP_LARGE_INSERT,MS,ARP_LARGE_INSERT,ARP_RF,ARP_LARGE_INSERT,MS,SM,ARP_LARGE_INSERT,MS,MS	1+7-,5+0-,0+6-,0+5-,4+1-,19+16-,11+0-,0+41-,0+29-,14+16-,15+0-,40+0-,31+0-,25+26-,15+27-,0+28-,5+0-,6+0-
chr17	49151034	49151859	DEL,DUP	ARP_Self;Split	cxs=8;BND,49151092-49151434,sa=8,rp=0;DEL,49151034-49151859,sa=0,rp=21	ARP_LARGE_INSERT,MS,SM,ARP_LARGE_INSERT,ARP_RF,SM,ARP_LARGE_INSERT	24+0-,22+16-,23+15-,0+8-,9+0-,0+11-,0+22-
chr17	56792755	56792881	DUP,INS	ARP_Self	cxs=4;DUP,56792755-56792881,sa=0,rp=22	SM,MS,ARP_SMALL_INSERT,ARP_RF,ARP_SMALL_INSERT,ARP_RF	0+13-,2+6-,0+13-,0+34-,10+0-,34+0-
chr17	56872923	56875086	DEL,DUP	ARP_Self	cxs=6;DEL,56872923-56875086,sa=0,rp=15;DEL,56872923-56874934,sa=0,rp=10	MS,ARP_LARGE_INSERT,ARP_RF,MS,ARP_LARGE_INSERT,ARP_RF,ARP_LARGE_INSERT,MS	6+0-,0+20-,0+20-,11+0-,10+0-,20+0-,10+0-,9+0-
chr17	65499952	65500292	DUP,INS	ARP_Self	cxs=15;BND,65500031-65500212,sa=2,rp=0;DUP,65499952-65500090,sa=0,rp=9;DUP,65500223-65500292,sa=0,rp=9	SM,ARP_RF,MS,ARP_RF,SM,MS,ARP_SMALL_INSERT,SMS,ARP_RF,ARP_SMALL_INSERT,MS,ARP_RF	4+12-,0+12-,5+0-,9+0-,7+7-,6+4-,0+22-,8+9-,0+8-,16+0-,6+5-,11+0-
chr17	66798674	66798865	DUP,INS	ARP_Self	cxs=2;DUP,66798674-66798865,sa=0,rp=39	ARP_SMALL_INSERT,ARP_RF,ARP_SMALL_INSERT,ARP_RF	0+36-,0+53-,34+0-,53+0-
chr17	73219884	73221595	INV,DEL	ARP_Self	cxs=20;BND,73219884-73221557,sa=3,rp=2;INV,73220026-73220506,sa=4,rp=0;BND,73219884-73220506,sa=11,rp=0;DEL,73220145-73221595,sa=0,rp=23	SM,MS,ARP_LARGE_INSERT,ARP_RR,ARP_FF,ARP_LARGE_INSERT,MS,MS,SM,ARP_LARGE_INSERT,MS,SM	0+11-,6+0-,0+13-,0+13-,27+0-,23+0-,8+13-,11+0-,8+14-,0+34-,8+0-,1+9-
chr17	74732756	74733512	DUP,INS	ARP_Self	cxs=18;INS,74733464-74733512,sa=1,rp=6;DUP,74732756-74733495,sa=0,rp=12;DUP,74732756-74732824,sa=0,rp=6	MS,ARP_SMALL_INSERT,ARP_RF,ARP_RF,ARP_RF,SMS,ARP_SMALL_INSERT,SMS,SM,ARP_SMALL_INSERT,ARP_RF,MS,MS,MS,ARP_LARGE_INSERT	9+5-,0+21-,0+18-,9+0-,0+7-,5+10-,0+23-,2+18-,2+17-,19+0-,25+0-,12+5-,7+6-,6+1-,0+10-
chr17	79555509	79555782	DUP,INS	ARP_Self	cxs=8;DUP,79555509-79555782,sa=0,rp=34;INS,79555525-79555680,sa=0,rp=11	MS,ARP_RF,ARP_SMALL_INSERT,ARP_SMALL_INSERT,ARP_RF,SM	16+29-,0+34-,0+13-,12+0-,34+0-,0+5-
chr17	80024327	80024606	DUP,INS	ARP_Self	cxs=8;BND,80024327-80024606,sa=4,rp=10;INS,80024328-80024451,sa=0,rp=14	SM,ARP_SMALL_INSERT,ARP_RF,ARP_SMALL_INSERT,SM,ARP_RF,SM,ARP_SMALL_INSERT,MS,MS,MS,SM,SM	4+15-,0+27-,0+54-,16+0-,4+6-,58+0-,4+13-,11+0-,5+0-,14+11-,14+0-,1+4-,3+6-
chr17	80497958	80498077	DUP,INS	ARP_Self	cxs=4;DUP,80497958-80498077,sa=0,rp=25	MS,SM,ARP_SMALL_INSERT,ARP_RF,MS,ARP_SMALL_INSERT,ARP_RF,MS	10+0-,7+24-,0+27-,0+33-,2+6-,28+0-,33+0-,11+2-
chr17	80743782	80744966	DEL,DUP	ARP_Self	cxs=6;DEL,80743782-80744966,sa=0,rp=7;DUP,80744255-80744448,sa=0,rp=11;DUP,80744705-80744860,sa=0,rp=13	ARP_LARGE_INSERT,ARP_RF,ARP_RF,ARP_RF,ARP_RF,ARP_LARGE_INSERT	15+0-,0+13-,11+0-,0+13-,16+0-,0+11-
chr17	81249381	81249456	DUP,INS	ARP_Self	cxs=5;DUP,81249381-81249456,sa=0,rp=80	MS,SMS,SM,ARP_RF,SMS,SM,ARP_SMALL_INSERT,SMS,SM,SMS,SM,SMS,ARP_SMALL_INSERT,MS,MS,MS,MS,MS,SM,MS,ARP_RF	12+0-,32+18-,0+23-,0+70-,0+13-,0+6-,0+157-,2+3-,0+6-,2+12-,1+6-,4+4-,145+0-,9+0-,11+0-,7+0-,7+0-,6+0-,8+7-,3+3-,70+0-
chr17	81425588	81426317	DUP,INS	ARP_Self	cxs=10;DUP,81425588-81426317,sa=0,rp=7;DUP,81426137-81426317,sa=0,rp=15	MS,ARP_LARGE_INSERT,MS,ARP_RF,MS,SM,ARP_SMALL_INSERT,ARP_RF,ARP_RF,ARP_SMALL_INSERT,SM	6+0-,3+0-,5+0-,0+9-,7+0-,0+6-,0+15-,0+17-,24+0-,16+0-,0+5-
chr17	82148266	82149258	DEL,DUP	ARP_Self	cxs=6;DEL,82148266-82149258,sa=0,rp=7;DUP,82148512-82148940,sa=0,rp=2	SM,ARP_LARGE_INSERT,ARP_RF,ARP_RF,SM,ARP_LARGE_INSERT,SM	0+15-,7+0-,0+3-,4+0-,1+4-,0+12-,0+7-
chr17	83101838	83103572	DEL,DUP,INS	ARP_Self	cxs=18;BND,83102020-83103108,sa=2,rp=0;DEL,83101838-83103166,sa=0,rp=19;DUP,83103433-83103572,sa=0,rp=3	SM,ARP_OEM,ARP_LARGE_INSERT,MS,SM,ARP_LARGE_INSERT,ARP_SMALL_INSERT,ARP_RF,ARP_RF,ARP_SMALL_INSERT	0+5-,0+8-,23+0-,3+4-,5+8-,0+19-,0+3-,0+4-,4+0-,3+0-
chr18	4510874	4510952	DUP,INS	ARP_Self	cxs=5;DUP,4510874-4510952,sa=0,rp=34	MS,SM,MS,SMS,ARP_RF,ARP_SMALL_INSERT,MS,ARP_SMALL_INSERT,ARP_RF,MS	11+0-,0+7-,5+0-,4+1-,0+28-,0+98-,6+0-,76+0-,28+0-,6+0-
chr18	11508929	11511476	INV,DEL	ARP_Self	cxs=40;DEL,11509064-11511288,sa=1,rp=7;DEL,11509265-11511288,sa=6,rp=0;INV,11509275-11511471,sa=4,rp=0;INV,11509503-11511472,sa=4,rp=3;DEL,11509677-11511476,sa=2,rp=8;INV,11508929-11511431,sa=0,rp=33;DEL,11509064-11511458,sa=0,rp=29;INV,11508929-11509275,sa=0,rp=5	ARP_FF,ARP_LARGE_INSERT,SM,ARP_FF,MS,ARP_LARGE_INSERT,ARP_RR,ARP_LARGE_INSERT,MS,SM,ARP_LARGE_INSERT,ARP_FF,ARP_LARGE_INSERT,ARP_RR,MS,SM,ARP_LARGE_INSERT,SM	38+0-,60+0-,20+12-,10+0-,10+13-,0+15-,0+11-,18+0-,4+10-,16+14-,17+0-,38+0-,30+0-,0+29-,10+15-,5+16-,0+56-,1+10-
chr18	13262154	13262356	DUP,INS	ARP_Self	cxs=3;DUP,13262154-13262356,sa=0,rp=65	ARP_SMALL_INSERT,ARP_RF,ARP_SMALL_INSERT,ARP_RF,MS	0+49-,0+91-,42+0-,91+0-,6+1-
chr18	22232227	22232573	DUP,INS	ARP_Self	cxs=6;DUP,22232233-22232455,sa=0,rp=22;INS,22232227-22232573,sa=0,rp=8	MS,MS,ARP_SMALL_INSERT,ARP_RF,ARP_RF,ARP_SMALL_INSERT	9+7-,2+5-,0+20-,0+31-,22+0-,16+0-
chr18	25033597	25033695	DUP,INS	ARP_Self	cxs=2;DUP,25033597-25033695,sa=0,rp=2	ARP_RF,ARP_SMALL_INSERT,ARP_SMALL_INSERT,ARP_RF	0+3-,0+3-,3+0-,3+0-
chr18	36463341	36463429	DUP,INS	ARP_Self	cxs=4;DUP,36463341-36463429,sa=0,rp=43	SM,ARP_RF,ARP_SMALL_INSERT,MS,ARP_SMALL_INSERT,MS,SM,MS,ARP_RF	25+37-,0+76-,0+16-,4+4-,14+0-,12+3-,5+1-,10+25-,76+0-
chr18	49067249	49067378	DUP,INS	ARP_Self	cxs=6;DUP,49067249-49067378,sa=0,rp=30;INS,49067302-49067329,sa=0,rp=19	MS,ARP_RF,ARP_SMALL_INSERT,ARP_SMALL_INSERT,ARP_RF,MS,MS,MS,MS	22+1-,0+30-,0+20-,25+0-,30+0-,6+0-,8+0-,6+0-,7+11-
chr18	54536365	54538291	DEL,DUP,INS	ARP_Self	cxs=15;DEL,54536489-54537753,sa=0,rp=26;DUP,54536365-54536533,sa=0,rp=14;DUP,54537726-54538291,sa=0,rp=66	ARP_SMALL_INSERT,ARP_RF,ARP_LARGE_INSERT,ARP_RF,ARP_SMALL_INSERT,MS,SM,SM,ARP_RF,ARP_LARGE_INSERT,ARP_RF,MS	0+11-,0+19-,49+0-,18+0-,15+0-,25+30-,1+5-,36+3-,0+67-,0+56-,70+0-,22+22-
chr18	72044575	72045937	DEL,DUP	ARP_Self	cxs=16;BND,72044575-72045651,sa=7,rp=0;DEL,72044781-72045654,sa=6,rp=0;DUP,72044595-72045381,sa=0,rp=48;DEL,72044781-72045937,sa=0,rp=31	SM,ARP_RF,MS,ARP_LARGE_INSERT,ARP_RF,MS,SM,ARP_LARGE_INSERT	12+18-,0+53-,23+15-,38+0-,48+0-,10+12-,18+13-,0+31-
chr18	74616915	74617116	DUP,INS	ARP_Self	cxs=5;DUP,74616915-74617116,sa=0,rp=36	ARP_SMALL_INSERT,ARP_RF,MS,SM,MS,SMS,SM,ARP_SMALL_INSERT,MS,SMS,SM,SMS,ARP_RF	0+33-,0+47-,17+2-,5+7-,8+0-,3+9-,0+25-,37+0-,22+3-,0+5-,0+5-,0+5-,47+0-
chr18	76585300	76586173	DEL,DUP,INS	ARP_Self	cxs=15;DEL,76585300-76586173,sa=0,rp=14;DUP,76585450-76585562,sa=0,rp=5;DUP,76585462-76585821,sa=0,rp=1	ARP_LARGE_INSERT,MS,ARP_SMALL_INSERT,ARP_RF,ARP_SMALL_INSERT,ARP_RF,ARP_RF,SM,SM,ARP_LARGE_INSERT	14+0-,3+5-,0+3-,0+9-,4+0-,8+0-,3+0-,3+6-,1+4-,0+21-
chr18	76967411	76967555	DUP,INS	ARP_Self	cxs=5;DUP,76967411-76967555,sa=0,rp=32	SMS,SM,MS,ARP_RF,ARP_SMALL_INSERT,ARP_SMALL_INSERT,ARP_RF,MS,MS	8+3-,12+21-,13+2-,0+49-,0+24-,17+0-,49+0-,30+4-,3+3-
chr18	77252887	77252989	DUP,INS	ARP_Self	cxs=2;DUP,77252887-77252989,sa=0,rp=8	ARP_SMALL_INSERT,ARP_RF,ARP_SMALL_INSERT,ARP_RF	0+3-,0+14-,4+0-,14+0-
chr18	78010192	78010318	DUP,INS	ARP_Self	cxs=5;DUP,78010192-78010318,sa=0,rp=9	MS,ARP_RF,ARP_SMALL_INSERT,SMS,SM,ARP_SMALL_INSERT,ARP_RF,MS	3+2-,0+14-,0+16-,6+8-,1+8-,5+0-,14+0-,9+0-
chr18	78238512	78238581	DUP,INS	ARP_Self	cxs=5;DUP,78238512-78238581,sa=0,rp=12	MS,SM,SM,MS,MS,ARP_SMALL_INSERT,ARP_RF,SMS,SM,ARP_SMALL_INSERT,ARP_RF	6+3-,5+6-,2+5-,4+2-,5+18-,0+16-,0+14-,5+2-,0+5-,11+0-,14+0-
chr18	79200704	79200757	DUP,INS	ARP_Self	cxs=5;BND,79200704-79200757,sa=17,rp=11	SM,SMS,SM,ARP_SMALL_INSERT,ARP_SMALL_INSERT,ARP_RF,MS,ARP_RF,MS,MS,MS	1+4-,148+118-,28+80-,169+0-,0+162-,0+39-,16+2-,39+0-,13+3-,35+26-,3+8-
chr18	80262893	80263175	DUP,INS	ARP_Self	cxs=4;DUP,80262893-80263133,sa=0,rp=4;DUP,80263145-80263175,sa=0,rp=3	ARP_RF,ARP_RF,ARP_RF,ARP_SMALL_INSERT,ARP_SMALL_INSERT	0+4-,8+0-,0+3-,0+5-,4+0-
chr19	350906	351902	DUP,INS	ARP_Self	cxs=6;DUP,350906-351417,sa=0,rp=31;DUP,351671-351902,sa=0,rp=52	ARP_RF,MS,MS,ARP_RF,ARP_RF,ARP_SMALL_INSERT,ARP_RF,ARP_SMALL_INSERT	0+33-,3+2-,14+20-,34+0-,0+70-,0+39-,71+0-,35+0-
chr19	835416	835497	DUP,INS	ARP_Self	cxs=4;DUP,835416-835497,sa=0,rp=4	SM,MS,ARP_RF,ARP_SMALL_INSERT,ARP_SMALL_INSERT,ARP_RF	0+9-,6+0-,0+3-,0+7-,9+0-,3+0-
chr19	879672	879791	DUP,INS	ARP_Self	cxs=6;DUP,879672-879791,sa=0,rp=10	SMS,SM,MS,ARP_LARGE_INSERT,ARP_SMALL_INSERT,SM,ARP_LARGE_INSERT,MS,SM,ARP_LARGE_INSERT,SM,SM,MS,MS,MS,SM,SM,SM,ARP_LARGE_INSERT,MS,SM,ARP_RF,SM,SM,ARP_SMALL_INSERT,ARP_RF,ARP_SMALL_INSERT,SM,SM	5+0-,3+8-,7+11-,0+3-,0+4-,0+7-,0+4-,6+0-,0+9-,0+7-,0+7-,0+5-,5+0-,12+0-,6+0-,0+9-,0+5-,0+5-,0+9-,8+6-,1+8-,0+11-,1+4-,4+5-,0+11-,11+0-,24+0-,7+4-,0+7-
chr19	1142124	1142241	DUP,INS	ARP_Self	cxs=5;DUP,1142124-1142241,sa=0,rp=5	SMS,SM,ARP_RF,ARP_SMALL_INSERT,ARP_SMALL_INSERT,SM,MS,ARP_RF	4+5-,1+8-,0+7-,0+15-,25+0-,0+6-,5+0-,7+0-
chr19	1164394	1166232	DUP,INS	ARP_Self	cxs=20;BND,1166112-1166232,sa=3,rp=0;DUP,1164394-1164538,sa=0,rp=6;DUP,1164670-1164824,sa=0,rp=3;DUP,1165762-1166051,sa=0,rp=3;DUP,1165968-1166051,sa=0,rp=4	ARP_RF,ARP_SMALL_INSERT,ARP_RF,MS,ARP_SMALL_INSERT,ARP_RF,ARP_RF,ARP_SMALL_INSERT,ARP_RF,SM,ARP_RF,ARP_SMALL_INSERT,ARP_RF,MS,ARP_RF,SM,MS,ARP_RF	0+10-,0+5-,9+0-,8+0-,3+0-,0+3-,4+0-,0+3-,0+3-,0+5-,0+4-,9+0-,7+0-,7+1-,0+3-,6+9-,4+1-,3+0-
chr19	2347117	2349108	DEL,DUP	ARP_Self	cxs=6;DEL,2347117-2347983,sa=0,rp=27;DUP,2348931-2349108,sa=0,rp=18	ARP_LARGE_INSERT,ARP_LARGE_INSERT,ARP_RF,ARP_LARGE_INSERT,ARP_RF,ARP_SMALL_INSERT	34+0-,0+27-,0+18-,10+0-,18+0-,13+0-
chr19	3332439	3332577	DUP,INS	ARP_Self	cxs=4;DUP,3332439-3332577,sa=0,rp=13	ARP_RF,ARP_SMALL_INSERT,ARP_RF,ARP_SMALL_INSERT,MS,SM	0+21-,0+6-,21+0-,10+0-,6+0-,0+6-
chr19	4035778	4035935	DUP,INS	ARP_Self	cxs=4;DUP,4035778-4035935,sa=0,rp=12	ARP_RF,ARP_SMALL_INSERT,MS,ARP_SMALL_INSERT,ARP_RF,MS,ARP_SMALL_INSERT,ARP_RF,SM	0+16-,0+10-,8+0-,23+0-,19+0-,12+1-,0+3-,0+3-,1+12-
chr19	6070065	6070188	DUP,INS	ARP_Self	cxs=4;DUP,6070065-6070188,sa=0,rp=3	MS,ARP_RF,ARP_SMALL_INSERT,MS,ARP_RF,SM,ARP_SMALL_INSERT,MS	3+10-,0+4-,0+6-,6+0-,4+0-,7+2-,12+0-,6+0-
chr19	7153130	7153347	DUP,INS	ARP_Self	cxs=8;DUP,7153130-7153347,sa=0,rp=18;INS,7153229-7153292,sa=0,rp=13	MS,SM,SM,MS,ARP_RF,MS,SM,ARP_SMALL_INSERT,ARP_SMALL_INSERT,ARP_RF,MS,SM,SM,SM,MS,SM,MS,MS,MS	7+1-,4+3-,1+6-,4+1-,0+18-,6+0-,5+2-,0+16-,25+0-,18+0-,7+1-,0+5-,10+18-,4+11-,9+0-,1+13-,8+0-,5+0-,11+0-
chr19	7321664	7322821	INV,DEL	ARP_Self	cxs=15;DEL,7321664-7322581,sa=0,rp=40;INV,7321672-7322316,sa=0,rp=11;INV,7322199-7322821,sa=0,rp=18	SM,ARP_LARGE_INSERT,ARP_FF,ARP_RR,ARP_FF,SM,ARP_LARGE_INSERT,ARP_RR,MS	0+8-,47+0-,11+0-,0+19-,14+0-,4+2-,0+40-,0+18-,1+4-
chr19	7331323	7331681	DUP,INS	ARP_Self	cxs=15;DUP,7331327-7331537,sa=1,rp=13;BND,7331323-7331681,sa=2,rp=0;BND,7331343-7331432,sa=2,rp=0	SMS,SM,ARP_SMALL_INSERT,MS,ARP_RF,SMS,SM,ARP_SMALL_INSERT,ARP_RF,SM	4+4-,10+23-,0+23-,37+33-,0+50-,3+2-,2+3-,20+0-,50+0-,1+4-
chr19	7450388	7450641	DUP,INS	ARP_Self	cxs=3;DUP,7450388-7450641,sa=0,rp=28	ARP_RF,ARP_SMALL_INSERT,ARP_RF,ARP_SMALL_INSERT,ARP_SMALL_INSERT,ARP_SMALL_INSERT,SM	0+41-,0+17-,41+0-,23+0-,0+16-,10+0-,0+5-
chr19	11643544	11747007	INV,DEL	ARP_Self	cxs=8;BND,11643544-11746567,sa=2,rp=0;INV,11643544-11747007,sa=0,rp=10	MS,SM,ARP_LARGE_INSERT,ARP_RR,MS,SM,MS,SM,MS,SM,MS,SM,SM,SM,SM,MS,MS,SM,SM,MS,SM,MS,SM,SM,SM,SM,MS,SM,MS,MS,MS,MS,SM,MS,SM,SM,MS,SM,MS,SM,SM,MS,SM,SM,SM,MS,MS,ARP_RR,ARP_LARGE_INSERT,ARP_RR,SM,MS	5+0-,3+7-,0+13-,0+13-,9+0-,0+6-,12+0-,0+11-,5+0-,0+6-,3+4-,4+3-,3+5-,0+10-,0+7-,11+0-,7+0-,0+6-,0+9-,6+0-,2+7-,5+0-,0+7-,0+7-,3+2-,0+9-,7+0-,0+6-,6+0-,6+0-,6+0-,6+0-,0+8-,10+0-,5+7-,0+9-,9+0-,0+10-,11+1-,0+18-,0+6-,5+0-,1+6-,0+18-,0+8-,7+0-,7+5-,0+3-,0+10-,0+10-,2+8-,11+0-
chr19	12989496	12989651	DUP,INS	ARP_Self	cxs=6;DUP,12989496-12989651,sa=0,rp=21	MS,ARP_RF,ARP_SMALL_INSERT,SMS,MS,ARP_RF,ARP_SMALL_INSERT,SMS,MS,SM,ARP_LARGE_INSERT,MS	6+0-,0+26-,0+18-,6+11-,4+8-,26+0-,25+0-,0+7-,0+6-,11+18-,0+6-,7+0-
chr19	15673724	15779274	INV,DEL,DUP	ARP_Self	cxs=30;DEL,15673724-15674663,sa=0,rp=11;INV,15674840-15777696,sa=0,rp=12;DEL,15675617-15777575,sa=0,rp=21;INV,15675617-15777700,sa=0,rp=21;DUP,15779097-15779274,sa=0,rp=8	ARP_LARGE_INSERT,MS,SM,SM,ARP_LARGE_INSERT,MS,MS,ARP_LARGE_INSERT,ARP_FF,MS,ARP_LARGE_INSERT,ARP_RR,ARP_LARGE_INSERT,ARP_LARGE_INSERT,SM,MS,SM,MS,SM,SM,MS,SM,MS,SM,MS,SM,MS,MS,SM,MS,SM,MS,SM,ARP_LARGE_INSERT,ARP_FF,ARP_LARGE_INSERT,ARP_RR,MS,SM,ARP_RF,ARP_RF,MS	34+0-,8+1-,5+4-,4+16-,0+35-,11+6-,9+3-,14+0-,12+0-,5+4-,0+22-,0+21-,43+0-,0+6-,3+3-,1+4-,0+10-,5+0-,0+5-,4+1-,5+0-,2+5-,8+1-,0+9-,7+4-,0+7-,5+0-,4+4-,0+10-,5+0-,0+6-,6+0-,0+9-,0+21-,13+0-,13+0-,0+21-,4+1-,2+5-,0+9-,8+0-,1+6-
chr19	20618021	20701056	INV,DEL	ARP_Self	cxs=25;DEL,20618021-20700897,sa=0,rp=13;INV,20618245-20700917,sa=0,rp=75;DEL,20619531-20700401,sa=0,rp=109;INV,20619531-20700505,sa=0,rp=109;DEL,20618233-20701056,sa=0,rp=14	ARP_LARGE_INSERT,MS,SM,ARP_LARGE_INSERT,MS,ARP_FF,ARP_LARGE_INSERT,ARP_RR,MS,MS,MS,SM,SM,SM,MS,SM,MS,MS,SM,SM,SM,SM,SM,MS,SM,MS,SM,MS,MS,SM,MS,SM,SM,MS,SM,SM,SM,MS,SM,SM,MS,MS,MS,SM,SM,MS,MS,SM,MS,SM,MS,SM,MS,SM,ARP_LARGE_INSERT,ARP_RR,ARP_LARGE_INSERT,ARP_FF,ARP_LARGE_INSERT	28+0-,4+2-,8+8-,78+0-,4+5-,96+0-,0+110-,0+109-,7+1-,5+0-,3+3-,4+2-,0+16-,1+14-,10+0-,18+10-,5+3-,2+4-,9+15-,4+9-,0+5-,4+3-,2+4-,1+4-,0+7-,16+3-,0+9-,5+0-,8+0-,5+6-,6+3-,0+7-,0+8-,5+0-,0+5-,0+7-,0+12-,1+5-,3+6-,0+6-,2+6-,2+3-,4+2-,0+8-,0+6-,21+1-,10+0-,3+4-,6+6-,0+5-,13+1-,5+1-,5+2-,3+3-,0+147-,0+110-,75+0-,90+0-,17+0-
chr19	21650249	21733696	INV,DEL	ARP_Self	cxs=8;DEL,21650249-21733571,sa=0,rp=16;INV,21650249-21733696,sa=0,rp=16	ARP_LARGE_INSERT,ARP_RR,SM,SM,SM,MS,SM,MS,SM,MS,SM,MS,MS,MS,SM,MS,SM,MS,MS,SM,SM,SM,MS,SM,ARP_LARGE_INSERT,ARP_RR,SM	0+16-,0+16-,2+4-,5+2-,1+5-,6+2-,0+5-,11+0-,0+10-,7+0-,19+22-,14+11-,4+2-,8+0-,0+13-,7+0-,0+7-,9+0-,6+0-,0+13-,0+18-,0+8-,7+0-,2+8-,0+18-,0+18-,0+5-
chr19	23753361	23753583	DUP,INS	ARP_Self	cxs=4;DUP,23753361-23753583,sa=0,rp=32	SM,MS,SM,SM,ARP_RF,ARP_SMALL_INSERT,ARP_RF,ARP_SMALL_INSERT,SM,MS,SM,MS	2+6-,5+0-,0+13-,0+7-,0+46-,0+21-,46+0-,19+0-,1+11-,11+0-,0+6-,4+1-
chr19	28888385	28888515	DUP,INS	ARP_Self	cxs=10;INS,28888430-28888443,sa=0,rp=4;DUP,28888385-28888515,sa=0,rp=6	SMS,SM,MS,SM,ARP_RF,SM,ARP_SMALL_INSERT,ARP_SMALL_INSERT,ARP_RF	5+1-,0+5-,5+4-,0+5-,0+6-,1+9-,0+4-,5+0-,6+0-
chr19	32596203	32596440	DUP,INS	ARP_Self	cxs=4;DUP,32596203-32596440,sa=0,rp=27	ARP_RF,ARP_SMALL_INSERT,ARP_RF,ARP_SMALL_INSERT,MS,MS,SM,SM	0+40-,0+15-,40+0-,16+0-,13+0-,3+7-,4+1-,4+1-
chr19	33249731	33250285	DUP,INS	ARP_Self	cxs=10;BND,33249731-33250285,sa=4,rp=10;DUP,33250088-33250285,sa=0,rp=22	ARP_RF,ARP_SMALL_INSERT,ARP_RF,ARP_SMALL_INSERT,MS,ARP_RF,SMS,SM,ARP_SMALL_INSERT,MS,MS	0+20-,11+0-,0+28-,0+20-,16+16-,48+0-,15+14-,3+15-,28+0-,10+6-,29+22-
chr19	35105945	35106010	DUP,INS	ARP_Self	cxs=5;DUP,35105945-35106010,sa=0,rp=5	SM,SMS,ARP_SMALL_INSERT,ARP_RF,ARP_SMALL_INSERT,MS,ARP_RF	1+8-,7+0-,0+10-,0+6-,13+0-,8+1-,6+0-
chr19	41803069	41807384	DEL,DUP	ARP_Self	cxs=24;BND,41803728-41807218,sa=6,rp=0;DEL,41803756-41807384,sa=7,rp=0;DEL,41803069-41807230,sa=0,rp=8;DEL,41803359-41807230,sa=0,rp=18;DEL,41804047-41807369,sa=0,rp=21;DEL,41804053-41807207,sa=0,rp=12	ARP_LARGE_INSERT,ARP_LARGE_INSERT,MS,SM,ARP_RF,ARP_LARGE_INSERT,MS,SM,ARP_LARGE_INSERT,ARP_LARGE_INSERT,ARP_RF,MS,ARP_LARGE_INSERT	8+0-,18+0-,11+7-,20+10-,0+23-,0+34-,4+1-,13+10-,12+0-,0+31-,23+0-,15+14-,27+0-
chr19	43679529	43679806	DUP,INS	ARP_Self	cxs=4;DUP,43679529-43679806,sa=0,rp=42	SM,ARP_RF,ARP_SMALL_INSERT,ARP_RF,ARP_SMALL_INSERT,MS,SM,MS	0+7-,0+57-,0+29-,57+0-,28+0-,4+2-,5+3-,1+6-
chr19	50980990	50981240	DUP,INS	ARP_Self	cxs=6;DUP,50980990-50981240,sa=0,rp=20;INS,50981077-50981203,sa=0,rp=7	ARP_RF,ARP_SMALL_INSERT,ARP_SMALL_INSERT,ARP_RF,MS,MS	0+20-,0+9-,7+0-,20+0-,5+0-,5+0-
chr19	52888651	52915984	DEL,DUP	ARP_Self	cxs=8;DUP,52888651-52915984,sa=0,rp=26;DEL,52888707-52915944,sa=0,rp=26	MS,ARP_LARGE_INSERT,MS,SM,SM,ARP_RF,ARP_LARGE_INSERT,SM,MS,SM,SM,MS,SM,SM,SM,MS,SM,ARP_LARGE_INSERT,ARP_RF	4+5-,30+0-,3+9-,4+5-,7+5-,0+28-,0+53-,0+11-,6+0-,3+2-,0+5-,5+0-,0+6-,0+10-,0+5-,15+0-,14+14-,32+0-,31+0-
chr19	53271707	53312216	INV,DEL	ARP_Self	cxs=20;INV,53271707-53312216,sa=0,rp=16;DEL,53272505-53312085,sa=0,rp=15;INV,53272505-53312210,sa=0,rp=15;INV,53285340-53298322,sa=0,rp=12	MS,ARP_LARGE_INSERT,ARP_FF,ARP_LARGE_INSERT,ARP_RR,ARP_LARGE_INSERT,ARP_FF,MS,SM,MS,ARP_FF,ARP_LARGE_INSERT,MS,SM,SM,ARP_LARGE_INSERT,ARP_RR,ARP_FF,ARP_LARGE_INSERT	5+0-,16+0-,16+0-,0+15-,0+15-,14+0-,14+0-,10+0-,1+11-,10+0-,12+0-,12+0-,7+3-,3+2-,7+8-,0+15-,0+15-,17+0-,17+0-
chr19	54109797	54109852	DUP,INS	ARP_Self	cxs=5;BND,54109797-54109852,sa=1,rp=3	SMS,SM,SMS,SM,ARP_SMALL_INSERT,SMS,SM,ARP_SMALL_INSERT,ARP_RF,MS,ARP_RF,MS,SM,SM	1+12-,0+16-,7+23-,0+8-,0+12-,15+3-,3+13-,13+0-,0+8-,9+4-,8+0-,12+4-,0+5-,0+6-
chr19	54133743	54133869	DUP,INS	ARP_Self	cxs=4;DUP,54133743-54133869,sa=0,rp=54	SM,SM,SM,ARP_RF,ARP_SMALL_INSERT,SM,MS,ARP_SMALL_INSERT,MS,MS,ARP_RF,MS,MS	0+7-,5+23-,0+13-,0+68-,0+80-,0+17-,11+0-,91+0-,5+0-,5+0-,68+0-,24+0-,11+1-
chr19	55670439	55670523	DUP,INS	ARP_Self	cxs=4;DUP,55670439-55670523,sa=0,rp=24	SM,ARP_RF,SM,ARP_SMALL_INSERT,SM,SM,MS,MS,ARP_SMALL_INSERT,MS,MS,ARP_RF,SM,MS	4+11-,0+23-,0+9-,0+35-,0+5-,0+5-,17+0-,6+0-,33+0-,7+0-,6+0-,23+0-,0+9-,8+0-
chr19	55761607	55771377	DEL,DUP	ARP_Self	cxs=4;DEL,55761607-55771377,sa=0,rp=10	SM,ARP_LARGE_INSERT,ARP_RF,MS,ARP_LARGE_INSERT,ARP_RF,MS,MS,ARP_RF,ARP_LARGE_INSERT	1+10-,0+5-,0+5-,8+0-,0+14-,0+14-,8+0-,7+1-,12+0-,12+0-
chr19	56942922	56942975	DUP,INS	ARP_Self	cxs=5;DUP,56942922-56942975,sa=0,rp=11	ARP_OEM,SM,ARP_RF,MS,SM,ARP_SMALL_INSERT,SM,ARP_SMALL_INSERT,ARP_RF,MS	10+0-,0+6-,0+7-,8+0-,0+6-,0+30-,0+7-,32+0-,7+0-,16+7-
chr19	58607527	58607594	DUP,INS	ARP_Self	cxs=2;DUP,58607527-58607594,sa=0,rp=3	ARP_SMALL_INSERT,ARP_RF,ARP_SMALL_INSERT,ARP_RF	0+3-,0+4-,5+0-,4+0-
chr2	1106532	1106732	DUP,INS	ARP_Self	cxs=2;DUP,1106532-1106732,sa=0,rp=13	ARP_RF,ARP_SMALL_INSERT,ARP_RF,ARP_SMALL_INSERT	0+17-,0+11-,17+0-,10+0-
chr2	1281271	1281469	DUP,INS	ARP_Self	cxs=8;INS,1281271-1281344,sa=0,rp=5;DUP,1281271-1281469,sa=0,rp=9	MS,ARP_SMALL_INSERT,ARP_RF,ARP_SMALL_INSERT,SM,ARP_RF	8+3-,0+5-,0+9-,7+0-,1+4-,11+0-
chr2	1525703	1532509	DEL,DUP	ARP_Self	cxs=24;DEL,1525703-1532395,sa=0,rp=4;DUP,1525703-1532509,sa=0,rp=4;DEL,1525999-1532395,sa=0,rp=3;DUP,1525999-1532509,sa=0,rp=3	ARP_OEM,MS,MS,ARP_OEM,ARP_LARGE_INSERT,ARP_LARGE_INSERT,ARP_RF,ARP_OEM,ARP_LARGE_INSERT,ARP_RF,ARP_OEM,MS,MS,ARP_OEM,SM,MS,ARP_OEM,ARP_OEM,ARP_LARGE_INSERT,SM,ARP_LARGE_INSERT,ARP_LARGE_INSERT,ARP_LARGE_INSERT,ARP_LARGE_INSERT,ARP_LARGE_INSERT,MS,ARP_OEM,ARP_OEM,ARP_LARGE_INSERT,ARP_RF,ARP_SMALL_INSERT,MS,MS,MS,MS,ARP_OEM,ARP_LARGE_INSERT	5+0-,5+0-,7+0-,8+0-,6+0-,0+4-,0+4-,3+0-,0+3-,0+3-,4+0-,5+0-,5+0-,3+0-,0+5-,6+0-,6+0-,7+0-,3+0-,0+6-,7+0-,0+12-,3+0-,0+8-,0+3-,5+0-,4+0-,3+0-,11+0-,8+0-,3+0-,5+0-,5+0-,7+0-,4+1-,6+0-,0+4-
chr2	1750529	1750651	DUP,INS	ARP_Self	cxs=2;DUP,1750529-1750651,sa=0,rp=5	ARP_SMALL_INSERT,ARP_RF,ARP_SMALL_INSERT,ARP_RF	0+3-,0+8-,6+0-,8+0-
chr2	1861782	1861968	DUP,INS	ARP_Self	cxs=2;DUP,1861782-1861968,sa=0,rp=70	ARP_SMALL_INSERT,ARP_RF,ARP_RF,ARP_SMALL_INSERT	0+49-,0+101-,101+0-,50+0-
chr2	3057865	3057980	DUP,INS	ARP_Self	cxs=4;DUP,3057865-3057980,sa=2,rp=4	SM,SM,MS,SM,ARP_SMALL_INSERT,ARP_RF,SM,SM,ARP_RF,MS,ARP_SMALL_INSERT,SM,MS,SM,MS	1+11-,0+5-,4+2-,7+14-,0+7-,0+10-,0+6-,3+2-,10+0-,14+11-,12+0-,0+6-,6+0-,0+8-,7+1-
chr2	4733721	4739939	DEL,DUP	ARP_Self;Split	cxs=8;DEL,4733721-4739786,sa=11,rp=0;BND,4733721-4739939,sa=2,rp=14	SM,MS,MS,SM,SM,MS,MS,ARP_LARGE_INSERT,SM,ARP_RF,ARP_LARGE_INSERT	13+6-,5+9-,3+14-,7+10-,0+5-,5+0-,27+12-,40+0-,27+8-,4+0-,0+41-
chr2	4974106	4974189	DUP,INS	ARP_Self	cxs=5;DUP,4974106-4974189,sa=0,rp=5	ARP_SMALL_INSERT,ARP_RF,SMS,SMS,SM,MS,ARP_SMALL_INSERT,ARP_RF,MS,SM,MS,SM,MS,SM	0+9-,0+6-,4+4-,6+1-,3+5-,6+2-,7+0-,6+0-,9+2-,3+12-,8+0-,7+11-,0+5-,0+9-
chr2	10011727	10015474	DEL,DUP	ARP_Self	cxs=12;DEL,10011727-10013233,sa=0,rp=17;DUP,10011732-10013084,sa=0,rp=18;DEL,10013052-10015057,sa=0,rp=60;DEL,10013233-10015474,sa=0,rp=4	MS,ARP_LARGE_INSERT,ARP_RF,MS,ARP_LARGE_INSERT,ARP_RF,ARP_RF,ARP_LARGE_INSERT,ARP_RF,ARP_LARGE_INSERT,MS,ARP_LARGE_INSERT	7+2-,0+33-,0+29-,8+0-,0+66-,0+63-,21+0-,40+0-,73+0-,77+0-,4+8-,0+15-
chr2	10399253	10399369	DUP,INS	ARP_Self	cxs=4;INS,10399354-10399358,sa=0,rp=6;DUP,10399253-10399369,sa=0,rp=11	ARP_RF,ARP_SMALL_INSERT,ARP_SMALL_INSERT,ARP_RF	0+11-,9+0-,0+8-,11+0-
chr2	11113534	11113628	DUP,INS	ARP_Self	cxs=5;DUP,11113534-11113628,sa=0,rp=10	MS,ARP_LARGE_INSERT,SM,SM,SM,SM,SM,SM,SM,ARP_RF,ARP_SMALL_INSERT,ARP_SMALL_INSERT,ARP_RF	9+1-,0+11-,0+5-,0+6-,0+6-,3+2-,2+3-,2+3-,0+5-,0+19-,0+4-,3+0-,19+0-
chr2	13288455	13288641	DUP,INS	ARP_Self	cxs=4;INS,13288455-13288515,sa=0,rp=5;DUP,13288455-13288641,sa=0,rp=8	ARP_SMALL_INSERT,ARP_RF,ARP_SMALL_INSERT,ARP_RF	0+6-,0+8-,5+0-,8+0-
chr2	16224687	16226666	INV,DEL,DUP	ARP_Self	cxs=42;BND,16225125-16226625,sa=5,rp=0;BND,16225175-16225814,sa=2,rp=0;BND,16225143-16225238,sa=5,rp=0;INV,16224687-16225237,sa=0,rp=17;DEL,16224942-16226506,sa=0,rp=26;DEL,16225331-16226666,sa=0,rp=35	ARP_FF,ARP_LARGE_INSERT,SM,SM,MS,ARP_SMALL_INSERT,MS,ARP_RR,ARP_FF,MS,ARP_LARGE_INSERT,ARP_RF,SM,ARP_LARGE_INSERT,ARP_LARGE_INSERT,MS,ARP_RF	17+0-,26+0-,29+15-,4+6-,14+10-,0+14-,9+6-,0+32-,18+0-,2+5-,0+35-,0+36-,11+11-,0+26-,35+0-,14+4-,38+0-
chr2	17946491	17946593	DUP,INS	ARP_Self	cxs=2;DUP,17946491-17946593,sa=0,rp=3	ARP_SMALL_INSERT,ARP_RF,ARP_SMALL_INSERT,ARP_RF	0+5-,0+4-,5+0-,4+0-
chr2	32915886	32918453	DEL,INS	ARP_Self	cxs=14;DEL,32915886-32918453,sa=0,rp=24;INS,32916257-32916264,sa=0,rp=14	SM,MS,MS,MS,ARP_LARGE_INSERT,MS,SMS,SM,SM,SMS,SM,SMS,SMS,SM,SMS,SM,SMS,ARP_OEM,ARP_LARGE_INSERT,ARP_RR,ARP_SMALL_INSERT,ARP_SMALL_INSERT,MS,MS,MS,MS,MS,MS,MS,MS,MS,MS,MS,MS,MS,MS,MS,MS,MS,MS,MS,MS,MS,MS,MS,SM,ARP_LARGE_INSERT,MS,MS,SM	0+8-,5+0-,5+0-,8+0-,24+0-,0+5-,1+46-,17+2-,6+0-,1+6-,8+0-,0+6-,3+17-,9+2-,3+9-,3+2-,3+6-,0+59-,0+4-,0+10-,0+122-,55+0-,0+11-,0+9-,0+5-,0+7-,0+13-,0+8-,0+6-,0+11-,0+14-,0+9-,0+39-,0+7-,0+8-,0+7-,0+5-,0+7-,0+10-,0+21-,0+10-,0+12-,0+10-,0+5-,0+10-,7+5-,0+24-,6+0-,5+0-,4+1-
chr2	36184130	36184311	DUP,INS	ARP_Self	cxs=4;DUP,36184130-36184311,sa=0,rp=20	SM,ARP_SMALL_INSERT,ARP_RF,ARP_RF,ARP_SMALL_INSERT,MS,SM	6+1-,0+12-,0+28-,28+0-,20+0-,19+21-,3+3-
chr2	51805321	51805434	DUP,INS	ARP_Self	cxs=4;DUP,51805321-51805434,sa=0,rp=3;INS,51805343-51805353,sa=0,rp=3	ARP_RF,ARP_SMALL_INSERT,ARP_SMALL_INSERT,ARP_RF	0+3-,3+0-,0+3-,3+0-
chr2	57190781	57191832	DEL,DUP	ARP_Self	cxs=12;DEL,57190781-57191711,sa=0,rp=15;DUP,57191396-57191583,sa=0,rp=17;DUP,57191396-57191832,sa=0,rp=11	ARP_LARGE_INSERT,SM,ARP_RF,ARP_SMALL_INSERT,ARP_RF,ARP_LARGE_INSERT,ARP_RF	22+0-,2+4-,0+28-,0+20-,17+0-,0+15-,11+0-
chr2	60467724	60468110	DUP,INS	ARP_Self	cxs=6;DUP,60467724-60467928,sa=0,rp=4;DUP,60467897-60467928,sa=0,rp=3;INS,60467984-60468110,sa=0,rp=3	ARP_RF,ARP_RF,ARP_RF,ARP_SMALL_INSERT,ARP_SMALL_INSERT	0+4-,0+3-,7+0-,0+5-,3+0-
chr2	61473303	61476318	INV,DEL	ARP_Self	cxs=25;INV,61473406-61476292,sa=1,rp=10;DEL,61473619-61476318,sa=6,rp=0;DEL,61473303-61476306,sa=0,rp=21;DEL,61473831-61476129,sa=0,rp=49;INV,61473833-61476234,sa=0,rp=45	ARP_LARGE_INSERT,ARP_FF,SM,MS,MS,SM,ARP_LARGE_INSERT,ARP_RR,MS,ARP_LARGE_INSERT,ARP_RR,ARP_FF,ARP_LARGE_INSERT,MS,MS	22+0-,26+0-,0+5-,5+0-,10+9-,3+6-,0+49-,0+45-,9+1-,0+50-,0+45-,21+0-,28+0-,10+12-,7+0-
chr2	64376016	64376165	DUP,INS	ARP_Self	cxs=3;DUP,64376016-64376165,sa=0,rp=11	ARP_SMALL_INSERT,ARP_RF,SM,ARP_SMALL_INSERT,ARP_RF,SM	0+7-,0+17-,0+9-,12+0-,16+0-,3+6-
chr2	65600866	65601053	DUP,INS	ARP_Self	cxs=4;DUP,65600866-65601053,sa=0,rp=14	SM,MS,ARP_RF,ARP_SMALL_INSERT,ARP_RF,ARP_SMALL_INSERT	0+17-,5+3-,0+20-,0+9-,20+0-,12+0-
chr2	71618111	71618577	DUP,INS	ARP_Self	cxs=8;DUP,71618111-71618169,sa=0,rp=3;DUP,71618462-71618577,sa=0,rp=31	SM,MS,ARP_SMALL_INSERT,ARP_RF,MS,ARP_SMALL_INSERT,ARP_RF,SM,SM,ARP_SMALL_INSERT,MS,SM,SM,ARP_RF,SM,ARP_SMALL_INSERT,MS,ARP_RF	0+7-,8+1-,0+7-,0+4-,6+0-,4+0-,3+0-,3+6-,0+15-,0+45-,6+0-,0+5-,0+6-,0+32-,0+6-,34+0-,10+0-,33+0-
chr2	74561081	74561217	DUP,INS	ARP_Self	cxs=3;DUP,74561081-74561217,sa=0,rp=67	ARP_SMALL_INSERT,ARP_RF,ARP_SMALL_INSERT,ARP_RF,MS	0+39-,0+98-,41+0-,98+0-,9+0-
chr2	83342525	83342578	DUP,INS	ARP_Self	cxs=5;DUP,83342525-83342578,sa=25,rp=12	SMS,MS,MS,SM,SMS,SM,ARP_SMALL_INSERT,ARP_SMALL_INSERT,ARP_RF,SMS,ARP_RF,MS,MS	0+9-,1+6-,1+25-,19+1-,117+70-,44+26-,137+0-,0+77-,0+40-,12+4-,40+0-,58+11-,3+11-
chr2	85315896	85343753	INV,DEL	ARP_Self	cxs=20;INV,85315896-85343753,sa=0,rp=10;INV,85316193-85343317,sa=0,rp=4;DEL,85316683-85343147,sa=0,rp=8;INV,85316683-85343272,sa=0,rp=8	ARP_FF,ARP_LARGE_INSERT,ARP_FF,ARP_LARGE_INSERT,ARP_LARGE_INSERT,ARP_RR,MS,MS,MS,SM,MS,MS,SM,ARP_LARGE_INSERT,ARP_RR,ARP_FF,ARP_LARGE_INSERT,ARP_LARGE_INSERT,ARP_FF	19+0-,17+0-,5+0-,4+0-,0+10-,0+10-,4+3-,11+0-,5+0-,0+5-,10+1-,5+0-,4+7-,0+14-,0+14-,12+0-,12+0-,13+0-,13+0-
chr2	86914292	86914444	DUP,INS	ARP_Self	cxs=4;DUP,86914292-86914444,sa=0,rp=4	MS,ARP_SMALL_INSERT,ARP_RF,ARP_SMALL_INSERT,ARP_RF,SM	5+0-,0+3-,0+5-,3+0-,5+0-,2+5-
chr2	87406882	87431206	DEL,DUP,INS	ARP_Span;ARP_Self	cxs=84;DEL,87406882-87419082,sa=0,rp=1;DEL,87414658-87415639,sa=0,rp=4;DEL,87414892-87415639,sa=0,rp=2;DEL,87412212-87415868,sa=0,rp=1;INS,87416104-87416247,sa=0,rp=2;DUP,87416104-87419081,sa=0,rp=2;DEL,87418339-87424996,sa=0,rp=2;DEL,87418810-87425550,sa=0,rp=1;DUP,87418816-87419081,sa=0,rp=1;DEL,87419023-87425550,sa=0,rp=1;DUP,87425324-87425496,sa=0,rp=3;DEL,87424996-87425869,sa=0,rp=5;INS,8742…	ARP_LARGE_INSERT,SM,MS,SM,SM,SM,MS,SM,MS,SM,ARP_LARGE_INSERT,SM,SM,SM,MS,SM,MS,SM,MS,SM,SM,MS,ARP_LARGE_INSERT,ARP_RF,ARP_LARGE_INSERT,MS<>ARP_LARGE_INSERT,ARP_LARGE_INSERT,MS,SM,ARP_LARGE_INSERT,ARP_LARGE_INSERT,ARP_LARGE_INSERT,ARP_LARGE_INSERT,ARP_LARGE_INSERT,SM,ARP_SMALL_INSERT,ARP_RF,ARP_SMALL_INSERT,ARP_LARGE_INSERT,ARP_LARGE_INSERT,ARP_LARGE_INSERT,ARP_LARGE_INSERT,SM,SM,SM,ARP_LARGE_INSE…	0+3-,0+5-,7+0-,0+8-,0+5-,0+5-,8+0-,0+5-,5+0-,0+9-,0+23-,0+7-,0+9-,0+10-,7+0-,0+6-,5+0-,0+10-,5+0-,0+10-,0+9-,16+0-,0+4-,0+3-,3+0-,4+1-,0+5-,6+0-,5+0-,0+5-,0+5-,10+0-,4+0-,0+7-,5+0-,0+9-,0+3-,0+5-,3+0-,4+0-,0+4-,8+0-,0+6-,4+7-,0+7-,0+6-,0+36-,12+0-,6+0-,0+8-,0+3-,6+0-,14+0-,7+0-,5+0-,0+10-,4+0-,6+0-,0+7-,0+9-,0+11-,0+6-,0+5-,0+6-,0+16-,0+8-,7+0-,0+5-,0+5-,9+0-,14+0-,0+13-,0+7-,0+8-,0+5-,0+3-,0+7-,…
chr2	88861332	88898030	INV,DEL	ARP_Self	cxs=20;BND,88861923-88897814,sa=3,rp=0;INV,88861332-88897563,sa=0,rp=14;INV,88862137-88898030,sa=0,rp=19;DEL,88862137-88897869,sa=0,rp=21	ARP_FF,ARP_LARGE_INSERT,MS,SM,ARP_LARGE_INSERT,ARP_RR,ARP_FF,ARP_LARGE_INSERT,SM,SM,ARP_LARGE_INSERT,ARP_RR	22+0-,58+0-,8+9-,6+1-,0+24-,0+22-,14+0-,15+0-,1+4-,3+5-,0+29-,0+22-
chr2	95544970	95546071	INV,DEL,INS	ARP_Self	cxs=24;BND,95544971-95545593,sa=10,rp=0;INV,95545147-95545593,sa=5,rp=0;DEL,95544970-95546071,sa=0,rp=11;INV,95544973-95545963,sa=0,rp=50	SM,ARP_LARGE_INSERT,ARP_RR,ARP_SMALL_INSERT,ARP_FF,MS,SM,ARP_RR,ARP_LARGE_INSERT	44+25-,0+15-,0+50-,28+0-,148+0-,12+9-,24+24-,0+50-,0+11-
chr2	97123189	97580016	INV,DEL	ARP_Span;ARP_Self	cxs=30;INV,97123189-97580016,sa=0,rp=22;DEL,97152056-97156868,sa=0,rp=14;DEL,97188271-97190438,sa=0,rp=21;INV,97194848-97546171,sa=0,rp=57;DEL,97267380-97490222,sa=0,rp=9;DEL,97292515-97293369,sa=0,rp=12	ARP_FF,SM,ARP_LARGE_INSERT,ARP_RR,MS,ARP_LARGE_INSERT,ARP_LARGE_INSERT,SM,MS,SM,SM,SM,MS,SM,ARP_LARGE_INSERT,ARP_LARGE_INSERT,ARP_LARGE_INSERT,ARP_RR,MS,SM,ARP_LARGE_INSERT,SM,SM,MS,SM,MS,MS,SM,ARP_LARGE_INSERT,MS,ARP_LARGE_INSERT,ARP_LARGE_INSERT,ARP_LARGE_INSERT,SM,MS,SM,MS,SM,MS,SM,MS,ARP_LARGE_INSERT,ARP_RR,ARP_LARGE_INSERT,ARP_RR,MS,SM,MS,SM,SM,SM,MS,SM<>SM,MS,ARP_LARGE_INSERT,ARP_FF,ARP_LAR…	22+0-,4+4-,0+41-,0+41-,4+2-,17+0-,0+16-,6+7-,6+4-,16+10-,30+6-,26+6-,8+1-,0+14-,22+0-,0+21-,0+67-,0+57-,4+3-,2+3-,19+0-,9+5-,0+28-,8+0-,0+17-,21+0-,22+0-,0+9-,0+4-,12+0-,0+10-,12+0-,0+17-,3+12-,6+0-,8+11-,9+7-,10+11-,9+2-,0+11-,10+0-,0+11-,0+10-,0+130-,0+59-,6+3-,9+5-,6+14-,3+2-,0+6-,0+9-,10+5-,16+4-,9+8-,6+6-,0+49-,26+0-,26+0-,0+43-
chr2	116216764	116224735	INV,DEL,DUP	ARP_Self	cxs=60;BND,116216787-116224329,sa=4,rp=5;BND,116216919-116220728,sa=3,rp=0;BND,116217059-116220733,sa=5,rp=0;INV,116220485-116224693,sa=2,rp=20;BND,116220724-116224735,sa=7,rp=0;BND,116220767-116220897,sa=2,rp=0;DUP,116216764-116220694,sa=0,rp=18;INV,116216919-116224523,sa=0,rp=22;INV,116220767-116224523,sa=0,rp=24;DEL,116220743-116224402,sa=0,rp=31	SM,MS,SM,SM,ARP_RF,ARP_LARGE_INSERT,ARP_RR,MS,SM,MS,ARP_LARGE_INSERT,ARP_FF,ARP_RF,MS,SM,ARP_LARGE_INSERT,ARP_RR,SM,ARP_LARGE_INSERT,ARP_RR,ARP_FF,ARP_LARGE_INSERT,MS	7+6-,4+3-,8+5-,9+10-,0+18-,0+45-,0+27-,15+12-,7+34-,32+14-,64+0-,49+0-,18+0-,9+7-,13+13-,0+33-,0+29-,9+11-,0+54-,0+46-,40+0-,43+0-,7+7-
chr2	119444283	119445298	DEL,DUP,INS	ARP_Self	cxs=8;DEL,119444339-119445298,sa=0,rp=37;DUP,119444283-119444467,sa=0,rp=21	SM,ARP_SMALL_INSERT,ARP_RF,ARP_LARGE_INSERT,ARP_RF,ARP_SMALL_INSERT,SM,ARP_LARGE_INSERT	4+1-,0+11-,0+32-,37+0-,32+0-,15+0-,2+4-,0+45-
chr2	119659504	119661322	DEL,DUP	ARP_Self	cxs=16;BND,119659504-119660920,sa=2,rp=0;DEL,119659625-119660920,sa=5,rp=0;DUP,119659504-119660573,sa=0,rp=14;DEL,119659625-119661322,sa=0,rp=11	SM,SM,ARP_RF,MS,ARP_LARGE_INSERT,ARP_RF,SM,ARP_LARGE_INSERT,SM,SM	0+5-,13+7-,0+14-,15+6-,19+0-,14+0-,13+2-,0+11-,0+5-,3+2-
chr2	122612259	122613019	INV,DUP,INS	ARP_Self	cxs=30;INV,122612259-122612703,sa=1,rp=4;BND,122612415-122612655,sa=8,rp=0;BND,122612419-122612766,sa=6,rp=0;DUP,122612452-122613019,sa=0,rp=8;DUP,122612768-122613013,sa=0,rp=16	ARP_FF,SM,MS,ARP_RF,MS,SM,SM,SM,ARP_FF,ARP_RR,MS,ARP_SMALL_INSERT,MS,SM,ARP_RF,ARP_SMALL_INSERT,ARP_RF	12+0-,7+10-,6+10-,0+12-,8+1-,9+0-,10+7-,2+4-,8+0-,0+25-,7+7-,0+16-,8+1-,7+12-,0+20-,13+0-,28+0-
chr2	124293968	124295664	INV,DEL	ARP_Self	cxs=25;INV,124293968-124295664,sa=2,rp=5;BND,124294180-124295664,sa=7,rp=0;BND,124294183-124295338,sa=5,rp=0;INV,124293968-124295525,sa=0,rp=29;INV,124294330-124295538,sa=0,rp=42	ARP_FF,ARP_LARGE_INSERT,MS,SM,ARP_LARGE_INSERT,ARP_RR,SM,ARP_LARGE_INSERT,ARP_LARGE_INSERT,ARP_FF,ARP_RR,ARP_LARGE_INSERT	43+0-,43+0-,11+8-,9+17-,0+36-,0+50-,10+11-,24+0-,0+36-,38+0-,0+51-,12+0-
chr2	125008685	125010825	DEL,DUP	ARP_Self	cxs=20;BND,125008985-125010677,sa=6,rp=0;DEL,125008985-125010825,sa=6,rp=0;DEL,125008685-125010696,sa=0,rp=28;DEL,125009300-125010824,sa=0,rp=28;DEL,125009301-125010671,sa=0,rp=16	ARP_LARGE_INSERT,MS,SM,ARP_RF,ARP_LARGE_INSERT,SM,ARP_LARGE_INSERT,ARP_LARGE_INSERT,ARP_RF,MS,ARP_LARGE_INSERT	28+0-,17+15-,34+21-,0+31-,0+42-,22+13-,20+0-,0+33-,32+0-,25+16-,31+0-
chr2	128340267	128341395	DEL,DUP,INS	ARP_Self	cxs=18;DEL,128340267-128341229,sa=0,rp=8;DUP,128340410-128340522,sa=0,rp=5;DUP,128341258-128341395,sa=0,rp=10	ARP_LARGE_INSERT,SM,ARP_SMALL_INSERT,ARP_RF,MS,ARP_RF,MS,ARP_SMALL_INSERT,SMS,ARP_LARGE_INSERT,ARP_RF,ARP_RF	14+0-,6+9-,0+4-,0+7-,6+0-,6+0-,7+4-,4+0-,5+1-,0+8-,0+10-,11+0-
chr2	128945940	128965235	INV,DEL	ARP_Self	cxs=4;INV,128946059-128964468,sa=0,rp=58;DEL,128945940-128965235,sa=0,rp=8	ARP_LARGE_INSERT,ARP_LARGE_INSERT,ARP_FF,ARP_LARGE_INSERT,ARP_FF,ARP_LARGE_INSERT	0+23-,58+0-,58+0-,69+0-,58+0-,0+11-
chr2	161074754	161075236	DUP,INS	ARP_Self	cxs=8;BND,161074795-161075236,sa=5,rp=0;DUP,161074754-161074955,sa=0,rp=16	ARP_SMALL_INSERT,ARP_RF,MS,ARP_SMALL_INSERT,ARP_RF,MS,SM	0+19-,0+18-,15+20-,14+0-,18+0-,17+18-,23+22-
chr2	195114371	195119918	INV,DEL	ARP_Self	cxs=25;INV,195114371-195119886,sa=2,rp=9;DEL,195114663-195119896,sa=7,rp=0;BND,195119561-195119712,sa=6,rp=0;BND,195119703-195119918,sa=14,rp=0;DEL,195114421-195119712,sa=0,rp=11	ARP_FF,ARP_LARGE_INSERT,MS,SM,MS,SM,ARP_LARGE_INSERT,ARP_RR,ARP_FF,MS,ARP_LARGE_INSERT,SM	33+0-,32+0-,17+14-,16+19-,25+13-,12+17-,12+0-,0+58-,21+0-,10+13-,21+0-,23+11-
chr2	217805487	217805794	DUP,INS	ARP_Self	cxs=20;INS,217805487-217805525,sa=0,rp=6;DUP,217805592-217805630,sa=0,rp=4;DUP,217805630-217805794,sa=0,rp=4;INS,217805525-217805748,sa=0,rp=3	ARP_SMALL_INSERT,MS,ARP_SMALL_INSERT,ARP_RF,SM,ARP_RF,SM,SMS,ARP_SMALL_INSERT,ARP_RF	11+0-,5+0-,0+12-,4+0-,13+14-,0+8-,2+5-,8+12-,3+0-,4+0-
chr2	232995035	232995577	DUP,INS	ARP_Self	cxs=8;DUP,232995035-232995205,sa=2,rp=0;DUP,232995512-232995577,sa=0,rp=8	SM,SM,SM,ARP_RF,MS,ARP_SMALL_INSERT,ARP_RF,SM,ARP_SMALL_INSERT,ARP_RF	15+10-,7+17-,5+1-,7+0-,2+11-,0+11-,0+12-,4+3-,7+0-,12+0-
chr2	238870308	238870448	DUP,INS	ARP_Self	cxs=6;DUP,238870308-238870448,sa=0,rp=8;INS,238870322-238870365,sa=0,rp=5	MS,ARP_RF,ARP_SMALL_INSERT,ARP_SMALL_INSERT,ARP_RF	6+1-,0+8-,0+9-,6+0-,8+0-
chr2	238909005	238909139	DUP,INS	ARP_Self	cxs=6;DUP,238909005-238909139,sa=0,rp=30	SMS,SM,ARP_RF,ARP_SMALL_INSERT,MS,ARP_SMALL_INSERT,MS,MS,ARP_RF,ARP_OEM	4+1-,5+6-,0+40-,0+24-,6+0-,24+0-,19+7-,7+2-,40+0-,0+9-
chr2	239642720	239643734	DEL,DUP	ARP_Self	cxs=12;BND,239642720-239643109,sa=4,rp=0;DUP,239642720-239642958,sa=0,rp=14;DEL,239642766-239643734,sa=0,rp=17	ARP_RF,ARP_LARGE_INSERT,ARP_RF,MS,SM,ARP_LARGE_INSERT,MS	0+14-,19+0-,14+0-,7+14-,29+13-,0+23-,9+0-
chr2	240158693	240158783	DUP,INS	ARP_Self	cxs=3;DUP,240158693-240158783,sa=0,rp=4	ARP_SMALL_INSERT,ARP_RF,ARP_SMALL_INSERT,ARP_RF,ARP_OEM	0+4-,0+5-,8+0-,5+0-,8+0-
chr2	240527386	240527609	DUP,INS	ARP_Self	cxs=3;DUP,240527386-240527609,sa=0,rp=45	ARP_RF,ARP_SMALL_INSERT,ARP_SMALL_INSERT,ARP_RF,MS	0+62-,0+31-,33+0-,62+0-,31+19-
chr2	240786636	240786828	DUP,INS	ARP_Self	cxs=8;DUP,240786636-240786828,sa=1,rp=7;INS,240786676-240786757,sa=0,rp=7	SM,SM,ARP_RF,ARP_SMALL_INSERT,MS,ARP_SMALL_INSERT,MS,ARP_RF,MS	1+4-,1+5-,0+15-,0+9-,6+0-,11+0-,5+2-,15+0-,3+8-
chr2	240872289	240872460	DUP,INS	ARP_Self	cxs=3;DUP,240872289-240872460,sa=0,rp=19	ARP_SMALL_INSERT,ARP_RF,MS,ARP_SMALL_INSERT,ARP_RF	0+9-,0+29-,13+0-,12+0-,29+0-
chr20	61381	66491	DEL,DUP,INS	ARP_Self	cxs=60;BND,61720-61935,sa=2,rp=0;DEL,61829-61935,sa=3,rp=0;INS,61381-61392,sa=0,rp=11;DUP,61700-62984,sa=0,rp=123;DEL,61720-63097,sa=0,rp=70;DEL,61829-64018,sa=0,rp=36;DUP,62649-62984,sa=0,rp=11;INS,62650-62659,sa=0,rp=8;DUP,65073-65132,sa=0,rp=40;INS,66487-66491,sa=0,rp=14	SM,SMS,SMS,SMS,ARP_SMALL_INSERT,ARP_SMALL_INSERT,SM,ARP_RF,ARP_LARGE_INSERT,ARP_LARGE_INSERT,MS,SMS,MS,SM,SMS,SMS,SMS,ARP_RF,ARP_SMALL_INSERT,SMS,ARP_SMALL_INSERT,ARP_RF,ARP_LARGE_INSERT,MS,SM,ARP_LARGE_INSERT,SMS,ARP_RF,ARP_SMALL_INSERT,SMS,ARP_SMALL_INSERT,ARP_RF,SMS,MS,SM,SMS,ARP_SMALL_INSERT,ARP_SMALL_INSERT	6+0-,31+25-,11+13-,11+9-,16+0-,0+16-,13+10-,0+129-,0+98-,45+0-,15+12-,16+14-,5+6-,4+5-,16+3-,4+2-,3+3-,0+11-,0+11-,6+1-,11+0-,141+0-,83+0-,9+10-,12+11-,0+86-,28+24-,0+43-,0+63-,9+11-,55+0-,43+0-,3+2-,15+13-,25+15-,12+2-,18+0-,0+14-
chr20	2236338	2236455	DUP,INS	ARP_Self	cxs=5;BND,2236338-2236455,sa=36,rp=18	SM,SMS,SM,ARP_SMALL_INSERT,ARP_RF,ARP_RF,MS,ARP_SMALL_INSERT	0+16-,4+5-,177+169-,0+148-,0+73-,73+0-,201+192-,125+0-
chr20	2379056	2380273	DEL,DUP	ARP_Self	cxs=12;BND,2379056-2379969,sa=8,rp=0;DUP,2379056-2379696,sa=0,rp=42;DEL,2379258-2380273,sa=0,rp=13	SM,ARP_RF,MS,ARP_LARGE_INSERT,ARP_RF,SM,MS,ARP_LARGE_INSERT	12+25-,0+43-,9+8-,13+0-,42+0-,6+12-,11+21-,0+16-
chr20	13934330	13934452	DUP,INS	ARP_Self	cxs=4;DUP,13934330-13934452,sa=0,rp=17	MS,SM,ARP_SMALL_INSERT,ARP_RF,ARP_SMALL_INSERT,ARP_RF,MS	7+3-,5+3-,0+14-,0+24-,14+0-,24+0-,5+1-
chr20	19924430	19924495	DUP,INS	ARP_Self	cxs=5;DUP,19924430-19924495,sa=0,rp=21	SM,SM,SM,SMS,SM,ARP_RF,SM,ARP_SMALL_INSERT,SMS,MS,SM,ARP_SMALL_INSERT,MS,ARP_RF,MS,SM,MS	6+1-,1+5-,1+8-,5+0-,0+13-,0+13-,0+12-,0+41-,8+0-,5+0-,0+7-,59+0-,8+0-,13+0-,5+0-,0+5-,10+0-
chr20	20337356	20337505	DUP,INS	ARP_Self	cxs=3;DUP,20337356-20337505,sa=0,rp=113	ARP_SMALL_INSERT,ARP_RF,MS,MS,ARP_SMALL_INSERT,MS,ARP_RF,MS	0+74-,0+170-,24+14-,20+3-,72+0-,20+0-,170+0-,3+2-
chr20	20356363	20357230	DUP,INS	ARP_Self	cxs=8;DUP,20356363-20356500,sa=0,rp=23;DUP,20356364-20357230,sa=0,rp=6	SM,SM,MS,SM,ARP_RF,MS,ARP_SMALL_INSERT,ARP_RF,ARP_RF,ARP_SMALL_INSERT,ARP_RF,MS	2+15-,4+7-,13+2-,1+6-,0+9-,7+1-,0+17-,0+36-,30+0-,21+0-,8+0-,11+0-
chr20	23702788	23765355	DEL,DUP	ARP_Self	cxs=10;DEL,23702788-23765232,sa=0,rp=10;DUP,23702788-23765355,sa=0,rp=10	ARP_LARGE_INSERT,ARP_RF,SM,MS,SM,MS,SM,ARP_OEM,ARP_LARGE_INSERT,ARP_RF,SM,MS	0+11-,0+10-,4+1-,6+0-,0+7-,9+0-,0+10-,16+0-,22+0-,10+0-,16+6-,13+8-
chr20	38463938	38464116	DUP,INS	ARP_Self	cxs=4;DUP,38463938-38464116,sa=0,rp=45	SM,SM,ARP_SMALL_INSERT,ARP_RF,MS,MS,ARP_SMALL_INSERT,ARP_RF,SM,MS,SM	17+4-,9+7-,0+35-,0+57-,6+1-,1+6-,41+0-,58+0-,0+5-,6+0-,0+6-
chr20	43696514	43697014	DUP,INS	ARP_Self	cxs=8;BND,43696514-43697014,sa=5,rp=1;DUP,43696554-43696760,sa=0,rp=50	SM,SM,MS,SM,ARP_SMALL_INSERT,ARP_RF,ARP_SMALL_INSERT,ARP_RF,MS,ARP_SMALL_INSERT,SM,MS,SM,MS	5+3-,0+6-,6+0-,20+27-,0+34-,0+81-,20+0-,81+0-,20+22-,14+0-,0+6-,8+0-,0+5-,6+0-
chr20	44404913	44405031	DUP,INS	ARP_Self	cxs=6;DUP,44404913-44405031,sa=0,rp=8	SM,MS,ARP_RF,ARP_OEM,ARP_SMALL_INSERT,SMS,SM,ARP_SMALL_INSERT,ARP_RF	6+10-,10+33-,0+9-,0+6-,0+19-,3+5-,5+6-,12+0-,9+0-
chr20	44676947	44683491	INV,DEL	ARP_Self	cxs=40;INV,44680264-44683274,sa=7,rp=0;BND,44680436-44683281,sa=3,rp=15;DEL,44677207-44683491,sa=2,rp=0;INV,44676947-44683444,sa=0,rp=21;DEL,44677048-44683491,sa=0,rp=16;INV,44676947-44680303,sa=0,rp=6;INV,44680506-44683456,sa=0,rp=26;DEL,44677048-44683268,sa=0,rp=13	ARP_FF,ARP_LARGE_INSERT,MS,SM,ARP_FF,ARP_LARGE_INSERT,ARP_RR,SM,ARP_LARGE_INSERT,ARP_LARGE_INSERT,ARP_FF,ARP_RR,ARP_LARGE_INSERT	27+0-,37+0-,5+6-,15+10-,6+0-,0+46-,0+26-,14+15-,13+0-,0+35-,25+0-,0+26-,21+0-
chr20	48506272	48514827	DEL,DUP	ARP_Span;ARP_Self	cxs=32;DEL,48506770-48514795,sa=0,rp=1;DEL,48506272-48507115,sa=0,rp=6;DEL,48506881-48507722,sa=0,rp=10;DUP,48507220-48507438,sa=0,rp=12;DEL,48509163-48510053,sa=0,rp=23;DUP,48509916-48510071,sa=0,rp=10;DUP,48514732-48514827,sa=0,rp=12;DEL,48513982-48514697,sa=0,rp=8	ARP_LARGE_INSERT,ARP_LARGE_INSERT,MS,ARP_LARGE_INSERT,ARP_LARGE_INSERT,ARP_LARGE_INSERT,ARP_LARGE_INSERT,ARP_LARGE_INSERT,ARP_LARGE_INSERT,ARP_RF,ARP_RF,ARP_LARGE_INSERT,ARP_LARGE_INSERT,ARP_RF,ARP_LARGE_INSERT,ARP_RF<>SM,ARP_LARGE_INSERT,ARP_LARGE_INSERT,ARP_LARGE_INSERT,ARP_RF,ARP_LARGE_INSERT,ARP_RF,SM,ARP_LARGE_INSERT,ARP_LARGE_INSERT	62+0-,15+0-,6+0-,6+0-,0+8-,8+0-,0+26-,29+0-,0+21-,0+14-,12+0-,0+10-,23+0-,0+10-,0+23-,10+0-,3+4-,0+5-,8+0-,0+24-,0+13-,15+0-,19+0-,0+7-,0+32-,0+17-
chr20	53204104	53204269	DUP,INS	ARP_Self	cxs=3;DUP,53204104-53204269,sa=0,rp=29	MS,ARP_SMALL_INSERT,MS,ARP_RF,ARP_SMALL_INSERT,ARP_RF	6+0-,0+18-,5+4-,0+48-,13+0-,48+0-
chr20	53837740	53837850	DUP,INS	ARP_Self	cxs=5;DUP,53837740-53837850,sa=0,rp=15	SM,SMS,SM,ARP_SMALL_INSERT,ARP_RF,SM,ARP_SMALL_INSERT,ARP_RF,MS	0+12-,5+4-,1+6-,0+7-,0+27-,1+5-,4+0-,27+0-,7+7-
chr20	58695019	58695331	DUP,INS	ARP_Self	cxs=16;INS,58695019-58695229,sa=2,rp=0;DUP,58695019-58695331,sa=6,rp=0;INS,58695141-58695229,sa=0,rp=25;DUP,58695123-58695331,sa=0,rp=52	SM,MS,ARP_RF,ARP_SMALL_INSERT,ARP_SMALL_INSERT,ARP_RF	12+23-,20+8-,0+52-,0+30-,27+0-,52+0-
chr20	60314368	60314789	DUP,INS	ARP_Self	cxs=15;BND,60314475-60314753,sa=1,rp=23;BND,60314368-60314789,sa=7,rp=0;INS,60314615-60314762,sa=0,rp=16	SM,SM,ARP_RF,SM,MS,ARP_SMALL_INSERT,SMS,ARP_RF,ARP_SMALL_INSERT,MS	1+7-,2+4-,0+46-,22+13-,6+2-,0+23-,6+2-,46+0-,18+0-,5+10-
chr20	61202088	61202234	DUP,INS	ARP_Self	cxs=4;DUP,61202088-61202234,sa=0,rp=6	SM,ARP_RF,SM,ARP_SMALL_INSERT,ARP_SMALL_INSERT,ARP_RF,MS,MS	0+5-,0+9-,0+5-,0+4-,5+0-,10+0-,5+0-,5+0-
chr20	61329291	61329439	DUP,INS	ARP_Self	cxs=4;DUP,61329291-61329439,sa=0,rp=63	SM,ARP_SMALL_INSERT,ARP_RF,ARP_SMALL_INSERT,ARP_RF,MS,MS,MS	64+53-,0+34-,0+93-,36+0-,93+0-,20+8-,9+8-,10+11-
chr20	61331578	61331692	DUP,INS	ARP_Self	cxs=5;DUP,61331578-61331692,sa=1,rp=11	SMS,SM,ARP_SMALL_INSERT,ARP_RF,MS,SM,MS,ARP_SMALL_INSERT,ARP_RF,MS,MS	17+9-,1+8-,0+28-,0+18-,3+4-,0+7-,23+0-,26+0-,18+0-,4+4-,9+3-
chr20	61375824	61375997	DUP,INS	ARP_Self	cxs=5;DUP,61375824-61375997,sa=0,rp=15	ARP_SMALL_INSERT,ARP_RF,SM,ARP_RF,ARP_SMALL_INSERT,MS,SMS	0+12-,0+19-,4+3-,21+0-,19+0-,5+9-,1+4-
chr20	63492299	63492537	DUP,INS	ARP_Self	cxs=8;DUP,63492299-63492537,sa=0,rp=53;INS,63492327-63492446,sa=0,rp=20	SM,MS,ARP_RF,ARP_SMALL_INSERT,ARP_SMALL_INSERT,ARP_RF,MS,MS,SM	17+12-,3+15-,0+55-,0+29-,23+0-,53+0-,10+10-,3+4-,0+11-
chr20	63693538	63693676	DUP,INS	ARP_Self	cxs=3;DUP,63693538-63693676,sa=0,rp=52	ARP_SMALL_INSERT,ARP_RF,ARP_SMALL_INSERT,MS,ARP_RF,MS,MS,MS,MS	0+73-,0+60-,75+0-,6+0-,60+0-,5+0-,7+0-,5+0-,10+0-
chr20	64088663	64088895	DUP,INS	ARP_Self	cxs=5;DUP,64088663-64088895,sa=0,rp=105	SMS,SM,ARP_RF,ARP_SMALL_INSERT,MS,MS,SMS,SM,SM,ARP_RF,ARP_SMALL_INSERT,MS	14+10-,34+29-,0+165-,0+54-,9+16-,30+19-,11+23-,21+49-,2+4-,165+0-,62+0-,14+11-
chr20	64096926	64097053	DUP,INS	ARP_Self	cxs=12;DUP,64096926-64097053,sa=0,rp=31;INS,64096972-64096972,sa=0,rp=23	ARP_OEM,ARP_RF,SMS,SM,ARP_SMALL_INSERT,ARP_SMALL_INSERT,SM,MS,SM,ARP_RF	0+12-,0+31-,28+29-,6+13-,42+0-,0+33-,13+17-,11+5-,3+4-,31+0-
chr21	24391466	24392454	INV,DEL	ARP_Self	cxs=8;DEL,24391559-24392454,sa=0,rp=19;INV,24391466-24391882,sa=0,rp=13	ARP_FF,ARP_LARGE_INSERT,MS,ARP_FF,SM,ARP_LARGE_INSERT	13+0-,21+0-,4+2-,15+0-,6+16-,0+19-
chr21	26001844	26002990	INV,DEL	ARP_Self	cxs=25;INV,26001849-26002389,sa=9,rp=0;BND,26002017-26002386,sa=5,rp=0;BND,26001844-26002656,sa=7,rp=0;DEL,26001844-26002990,sa=0,rp=10;INV,26002017-26002656,sa=0,rp=139	MS,SM,ARP_LARGE_INSERT,ARP_FF,ARP_RR,SM,MS,ARP_LARGE_INSERT,ARP_RR,ARP_LARGE_INSERT,MS,MS	21+29-,16+21-,0+12-,239+0-,0+139-,18+25-,23+27-,11+0-,0+139-,0+10-,6+0-,17+0-
chr21	26648006	26649689	INV,DEL	ARP_Self	cxs=24;BND,26648383-26649407,sa=6,rp=0;BND,26648558-26649407,sa=5,rp=0;BND,26648393-26649689,sa=1,rp=14;DEL,26648006-26649333,sa=0,rp=29;INV,26648153-26649213,sa=0,rp=51;INV,26648558-26649654,sa=0,rp=63	ARP_LARGE_INSERT,ARP_FF,SM,ARP_LARGE_INSERT,ARP_RR,ARP_FF,ARP_LARGE_INSERT,SM,ARP_RR,ARP_LARGE_INSERT	29+0-,52+0-,13+12-,0+35-,0+64-,52+0-,30+0-,19+10-,0+63-,0+29-
chr21	27627113	27627278	DUP,INS	ARP_Self	cxs=4;DUP,27627113-27627278,sa=0,rp=29	ARP_RF,ARP_SMALL_INSERT,ARP_SMALL_INSERT,ARP_RF,SM,MS,MS	0+39-,0+36-,23+0-,39+0-,18+17-,8+17-,4+4-
chr21	31784083	31785382	DEL,DUP,INS	ARP_Self	cxs=36;DEL,31784083-31785319,sa=0,rp=6;DEL,31784403-31785319,sa=0,rp=10;DUP,31784568-31785382,sa=0,rp=2;INS,31784570-31784573,sa=0,rp=2;DUP,31784801-31784921,sa=0,rp=45;INS,31785330-31785379,sa=0,rp=3	SM,SM,ARP_LARGE_INSERT,MS,ARP_LARGE_INSERT,ARP_RF,ARP_SMALL_INSERT,ARP_SMALL_INSERT,MS,SM,SM,ARP_RF,ARP_SMALL_INSERT,ARP_SMALL_INSERT,ARP_RF,MS,MS,ARP_LARGE_INSERT,SMS,ARP_SMALL_INSERT,ARP_SMALL_INSERT,ARP_RF	0+7-,1+5-,10+0-,9+7-,18+0-,0+3-,5+0-,0+3-,6+2-,7+3-,3+4-,0+73-,0+25-,40+0-,73+0-,1+4-,5+1-,0+19-,3+10-,0+4-,4+0-,4+0-
chr21	33322245	33322788	DUP,INS	ARP_Self	cxs=10;DUP,33322245-33322380,sa=0,rp=13;DUP,33322576-33322788,sa=0,rp=33	SM,SM,MS,ARP_RF,ARP_RF,ARP_RF,ARP_SMALL_INSERT,ARP_RF,ARP_SMALL_INSERT,ARP_LARGE_INSERT	0+8-,24+8-,8+14-,0+13-,13+0-,0+53-,0+16-,53+0-,15+0-,0+16-
chr21	36497141	36497270	DUP,INS	ARP_Self	cxs=3;DUP,36497141-36497270,sa=0,rp=9	SM,ARP_RF,ARP_SMALL_INSERT,ARP_RF,ARP_SMALL_INSERT	0+6-,0+13-,0+7-,13+0-,8+0-
chr21	37756595	37757598	DEL,DUP	ARP_Self	cxs=8;DEL,37756670-37757598,sa=0,rp=12;DUP,37756595-37756725,sa=0,rp=9	ARP_RF,ARP_LARGE_INSERT,ARP_RF,MS,SM,ARP_LARGE_INSERT	0+10-,17+0-,10+0-,14+5-,0+9-,0+16-
chr21	40348162	40348388	DUP,INS	ARP_Self	cxs=3;DUP,40348162-40348388,sa=0,rp=18	SM,ARP_SMALL_INSERT,ARP_RF,ARP_RF,ARP_SMALL_INSERT	0+12-,0+13-,0+29-,29+0-,16+0-
chr21	41805815	41806940	DEL,DUP,INS	ARP_Self	cxs=16;DEL,41805815-41806940,sa=0,rp=2;DEL,41806012-41806940,sa=0,rp=7;DUP,41806062-41806197,sa=0,rp=9;INS,41806359-41806368,sa=0,rp=3	MS,ARP_LARGE_INSERT,ARP_LARGE_INSERT,ARP_RF,ARP_RF,ARP_SMALL_INSERT,ARP_SMALL_INSERT,MS,ARP_LARGE_INSERT	13+0-,3+0-,7+0-,0+9-,9+0-,3+0-,0+3-,5+0-,0+11-
chr21	43262539	43262718	DUP,INS	ARP_Self	cxs=4;DUP,43262539-43262718,sa=0,rp=95	SM,SM,SM,SM,SM,ARP_SMALL_INSERT,ARP_RF,MS,MS,SM,MS,SM,SM,ARP_SMALL_INSERT,MS,ARP_RF,MS,MS,MS,SM,MS,MS,MS	9+25-,11+2-,2+5-,1+6-,0+18-,0+61-,0+144-,22+6-,17+3-,0+8-,8+0-,0+35-,12+14-,71+0-,6+0-,144+0-,4+1-,21+0-,6+2-,15+8-,5+0-,8+7-,8+0-
chr21	45055043	45055102	DUP,INS	ARP_Self	cxs=5;DUP,45055043-45055102,sa=9,rp=48	SMS,SM,ARP_SMALL_INSERT,ARP_SMALL_INSERT,ARP_RF,SMS,SMS,SM,SMS,SMS,SM,MS,MS,MS,ARP_RF,MS	170+111-,30+82-,294+0-,0+277-,0+53-,0+14-,0+8-,1+5-,0+13-,0+7-,0+5-,5+2-,8+3-,16+0-,53+0-,48+21-
chr21	45156103	45156277	DUP,INS	ARP_Self	cxs=5;DUP,45156103-45156277,sa=0,rp=50	MS,SMS,SM,ARP_RF,ARP_SMALL_INSERT,ARP_RF,ARP_SMALL_INSERT	6+0-,9+1-,9+7-,0+63-,0+40-,63+0-,39+0-
chr21	45797476	45798540	DUP,INS	ARP_Self	cxs=15;DUP,45797476-45797722,sa=0,rp=49;INS,45797535-45797680,sa=0,rp=17;DUP,45798008-45798540,sa=0,rp=46	ARP_RF,ARP_SMALL_INSERT,MS,ARP_SMALL_INSERT,ARP_RF,MS,SMS,ARP_RF,SM,ARP_RF	0+50-,0+26-,13+8-,24+0-,49+0-,20+20-,1+17-,0+52-,19+17-,46+0-
chr21	46090975	46091314	DUP,INS	ARP_Self	cxs=12;INS,46090975-46091213,sa=0,rp=6;DUP,46091090-46091314,sa=0,rp=21;INS,46091213-46091232,sa=0,rp=6	ARP_SMALL_INSERT,ARP_RF,ARP_SMALL_INSERT,SM,ARP_SMALL_INSERT,MS,ARP_RF	0+9-,0+21-,13+0-,6+9-,0+7-,2+4-,21+0-
chr21	46399240	46399382	DUP,INS	ARP_Self	cxs=5;DUP,46399240-46399382,sa=0,rp=14	SM,ARP_RF,ARP_SMALL_INSERT,MS,SMS,ARP_SMALL_INSERT,ARP_RF,SM	3+15-,0+21-,0+8-,11+2-,7+1-,9+0-,21+0-,0+9-
chr21	46699871	46699959	DUP,INS	ARP_Self	cxs=2;DUP,46699871-46699959,sa=0,rp=3	ARP_SMALL_INSERT,ARP_RF,ARP_RF,ARP_SMALL_INSERT	0+5-,0+3-,3+0-,4+0-
chr22	16351138	16351220	DUP,INS	ARP_Self	cxs=6;DUP,16351138-16351220,sa=0,rp=3;INS,16351157-16351157,sa=0,rp=8	SMS,ARP_RF,SMS,SMS,ARP_SMALL_INSERT,ARP_SMALL_INSERT,ARP_RF	8+5-,0+3-,3+2-,6+11-,20+0-,0+17-,3+0-
chr22	16558546	16558645	DUP,INS	ARP_Self	cxs=5;DUP,16558546-16558645,sa=0,rp=11	ARP_SMALL_INSERT,ARP_RF,MS,ARP_SMALL_INSERT,ARP_RF,ARP_LARGE_INSERT,SM,SM,SM	0+14-,0+10-,5+0-,15+0-,10+0-,3+0-,1+4-,0+7-,0+6-
chr22	16565502	16565630	DUP,INS	ARP_Self	cxs=2;DUP,16565502-16565630,sa=0,rp=6	ARP_SMALL_INSERT,ARP_RF,ARP_RF,ARP_SMALL_INSERT	0+5-,0+8-,8+0-,5+0-
chr22	17877099	17877318	DUP,INS	ARP_Self	cxs=3;DUP,17877099-17877318,sa=0,rp=47	SM,ARP_SMALL_INSERT,ARP_RF,ARP_SMALL_INSERT,ARP_RF	1+5-,0+34-,0+65-,37+0-,65+0-
chr22	18106125	18106340	DUP,INS	ARP_Self	cxs=2;DUP,18106125-18106340,sa=0,rp=32	ARP_RF,ARP_SMALL_INSERT,ARP_RF,ARP_SMALL_INSERT	0+49-,0+25-,49+0-,16+0-
chr22	18136630	18142941	DEL,DUP	ARP_Self	cxs=4;DEL,18136630-18142941,sa=0,rp=61	MS,SM,ARP_RF,ARP_LARGE_INSERT,ARP_LARGE_INSERT,ARP_RF	6+0-,0+13-,0+61-,0+62-,70+0-,62+0-
chr22	19202401	19202471	DUP,INS	ARP_Self	cxs=4;DUP,19202401-19202471,sa=0,rp=13	SM,SM,SM,ARP_SMALL_INSERT,ARP_RF,MS,MS,MS,MS,MS,ARP_SMALL_INSERT,MS,MS,ARP_RF,SM	0+9-,0+5-,0+7-,0+22-,0+9-,6+0-,6+0-,9+0-,5+0-,9+0-,23+0-,7+0-,9+0-,9+0-,0+5-
chr22	20075270	20075522	DUP,INS	ARP_Self	cxs=4;DUP,20075270-20075522,sa=0,rp=25	SM,SM,MS,SM,MS,SM,ARP_RF,ARP_SMALL_INSERT,MS,ARP_RF,ARP_SMALL_INSERT	0+13-,0+5-,9+0-,0+16-,11+0-,5+17-,0+39-,0+12-,15+5-,40+0-,13+0-
chr22	29120197	29120382	DUP,INS	ARP_Self	cxs=4;DUP,29120197-29120382,sa=0,rp=43	MS,ARP_SMALL_INSERT,ARP_RF,ARP_RF,ARP_SMALL_INSERT,SM,MS	5+2-,0+31-,0+57-,57+0-,33+0-,4+16-,16+10-
chr22	42324053	42324236	DUP,INS	ARP_Self	cxs=6;DUP,42324053-42324236,sa=0,rp=4;INS,42324104-42324104,sa=0,rp=3	ARP_RF,SM,ARP_SMALL_INSERT,ARP_SMALL_INSERT,ARP_RF	0+4-,0+5-,5+0-,0+5-,4+0-
chr22	43432701	43432877	DUP,INS	ARP_Self	cxs=8;INS,43432701-43432762,sa=0,rp=7;DUP,43432718-43432877,sa=0,rp=23	MS,MS,ARP_SMALL_INSERT,ARP_RF,SM,ARP_SMALL_INSERT,ARP_RF,MS,SM	5+1-,5+0-,0+10-,0+23-,1+9-,11+0-,23+0-,5+1-,6+1-
chr22	44114204	44115954	DEL,DUP	ARP_Self	cxs=12;DUP,44114204-44114346,sa=0,rp=11;DEL,44114381-44115294,sa=0,rp=10;DUP,44115750-44115954,sa=0,rp=11	ARP_LARGE_INSERT,MS,ARP_RF,ARP_RF,ARP_LARGE_INSERT,ARP_LARGE_INSERT,ARP_SMALL_INSERT,ARP_RF,ARP_RF	64+0-,18+14-,0+12-,11+0-,14+0-,0+10-,0+6-,0+11-,12+0-
chr22	45349173	45350498	DEL,DUP	ARP_Self	cxs=8;DEL,45349173-45350365,sa=0,rp=15;DUP,45349895-45350498,sa=0,rp=31	MS,SM,MS,ARP_LARGE_INSERT,MS,SM,ARP_RF,SM,ARP_LARGE_INSERT,ARP_RF	5+0-,0+6-,5+0-,24+0-,14+9-,3+2-,0+31-,0+8-,0+15-,31+0-
chr22	47379190	47379385	DUP,INS	ARP_Self	cxs=4;DUP,47379190-47379385,sa=0,rp=6;INS,47379294-47379368,sa=0,rp=2	ARP_RF,ARP_SMALL_INSERT,ARP_SMALL_INSERT,ARP_RF	0+6-,0+3-,4+0-,6+0-
chr22	48620822	48620943	DUP,INS	ARP_Self	cxs=5;DUP,48620822-48620943,sa=0,rp=8	SM,ARP_SMALL_INSERT,ARP_SMALL_INSERT,ARP_RF,SMS,ARP_SMALL_INSERT,ARP_RF,MS	0+9-,3+0-,0+12-,0+12-,4+2-,6+0-,12+0-,0+6-
chr22	48757225	48757402	DUP,INS	ARP_Self	cxs=4;DUP,48757225-48757402,sa=0,rp=20	ARP_SMALL_INSERT,ARP_RF,ARP_SMALL_INSERT,ARP_RF,MS,SM,MS,MS	0+20-,0+23-,33+0-,23+0-,6+1-,9+12-,5+0-,9+3-
chr22	49155990	49156116	DUP,INS	ARP_Self	cxs=5;BND,49155990-49156116,sa=1,rp=7	SM,ARP_RF,ARP_SMALL_INSERT,MS,MS,SMS,SM,ARP_SMALL_INSERT,ARP_RF,MS,MS,SM,MS	1+5-,0+21-,0+16-,2+7-,5+2-,23+17-,7+5-,11+0-,21+0-,1+14-,4+3-,9+11-,4+1-
chr22	49973529	49975686	DEL,DUP,INS	ARP_Self	cxs=36;BND,49973529-49973603,sa=15,rp=0;BND,49973728-49973795,sa=4,rp=32;DUP,49973632-49973808,sa=3,rp=0;BND,49975419-49975534,sa=2,rp=0;BND,49973734-49975609,sa=2,rp=1;DEL,49973722-49975686,sa=4,rp=0	SM,MS,SM,SMS,SM,ARP_RF,ARP_SMALL_INSERT,SMS,SMS,SM,ARP_LARGE_INSERT,ARP_SMALL_INSERT,MS,MS,ARP_RF,MS,MS,SM,ARP_LARGE_INSERT,MS,ARP_LARGE_INSERT,ARP_RF,ARP_SMALL_INSERT	18+15-,16+10-,4+2-,7+10-,12+12-,0+79-,0+100-,1+7-,16+13-,6+19-,18+0-,113+0-,10+29-,13+5-,79+0-,4+8-,6+10-,2+7-,0+46-,3+2-,3+0-,0+3-,0+4-
chr22	50276306	50276417	DUP,INS	ARP_Self	cxs=4;DUP,50276306-50276417,sa=0,rp=10	ARP_RF,ARP_SMALL_INSERT,SMS,SMS,ARP_RF,ARP_SMALL_INSERT,SM	0+10-,0+14-,0+7-,1+6-,10+0-,14+0-,1+4-
chr22	50643752	50643941	DUP,INS	ARP_Self	cxs=2;DUP,50643752-50643941,sa=0,rp=51	ARP_SMALL_INSERT,ARP_RF,ARP_SMALL_INSERT,ARP_RF	0+37-,0+78-,31+0-,81+0-
chr22	50807923	50808081	DUP,INS	ARP_Self	cxs=4;DUP,50807923-50808081,sa=0,rp=55	SMS,SM,ARP_SMALL_INSERT,ARP_RF,ARP_SMALL_INSERT,ARP_RF,SM,SM,SM,SM,SM,SM,SM,SM,SM,SM,ARP_SMALL_INSERT,SM,SM,SM	16+1-,6+3-,0+53-,0+68-,51+0-,69+0-,0+9-,0+25-,0+15-,0+19-,0+6-,0+6-,0+51-,0+7-,0+7-,0+13-,0+10-,0+46-,0+12-,0+6-
chr3	10552	10632	DUP,INS	ARP_Self	cxs=4;DUP,10552-10632,sa=0,rp=3	MS,ARP_RF,SM,SM,ARP_SMALL_INSERT,SM,SM,ARP_SMALL_INSERT,ARP_RF,SM,MS	5+0-,0+3-,0+5-,0+5-,0+6-,0+6-,0+6-,5+0-,4+0-,13+0-,4+5-
chr3	1707476	1708557	DEL,DUP	ARP_Self	cxs=6;DEL,1707476-1708427,sa=0,rp=10;DUP,1708419-1708557,sa=0,rp=85	MS,ARP_LARGE_INSERT,MS,MS,ARP_RF,ARP_LARGE_INSERT,ARP_RF,MS	2+4-,13+0-,0+5-,23+0-,0+85-,0+10-,85+0-,8+1-
chr3	6604527	6613044	INV,DEL	ARP_Self	cxs=30;BND,6604527-6612969,sa=4,rp=0;INV,6604653-6612951,sa=5,rp=0;BND,6604605-6608474,sa=4,rp=0;DEL,6604527-6608161,sa=0,rp=22;INV,6604653-6608110,sa=0,rp=23;DEL,6608161-6613044,sa=0,rp=31	ARP_LARGE_INSERT,ARP_LARGE_INSERT,ARP_RR,ARP_FF,ARP_FF,ARP_LARGE_INSERT,MS,SM,ARP_LARGE_INSERT,MS	23+0-,0+10-,0+10-,23+0-,23+0-,45+0-,5+14-,8+12-,0+39-,5+0-
chr3	37710267	37711901	DEL,DUP	ARP_Self	cxs=5;DEL,37710267-37711901,sa=0,rp=46	SM,ARP_SMALL_INSERT,MS,ARP_LARGE_INSERT,ARP_RF,ARP_RF,ARP_LARGE_INSERT	15+27-,0+19-,19+8-,0+45-,0+49-,49+0-,46+0-
chr3	38084451	38084565	DUP,INS	ARP_Self	cxs=3;DUP,38084451-38084565,sa=3,rp=51	ARP_SMALL_INSERT,ARP_RF,ARP_SMALL_INSERT,ARP_RF,MS,MS,MS,MS	0+69-,0+146-,88+0-,146+0-,8+10-,5+5-,19+0-,6+5-
chr3	41320442	41322556	INV,DEL	ARP_Self	cxs=20;INV,41320442-41321595,sa=3,rp=13;DEL,41320652-41321603,sa=4,rp=0;INV,41320477-41321457,sa=0,rp=51;DEL,41320852-41322431,sa=0,rp=48;INV,41320852-41322556,sa=0,rp=48	ARP_LARGE_INSERT,ARP_FF,MS,ARP_LARGE_INSERT,ARP_RR,ARP_FF,ARP_LARGE_INSERT,MS,ARP_LARGE_INSERT,ARP_RR	26+0-,54+0-,11+9-,0+48-,0+48-,52+0-,29+0-,5+15-,0+51-,0+51-
chr3	44699313	44700993	INV,DEL	ARP_Self	cxs=20;DEL,44699313-44700655,sa=0,rp=74;INV,44699337-44700578,sa=0,rp=99;DEL,44699643-44700993,sa=0,rp=52;INV,44699754-44700988,sa=0,rp=83	SM,SM,ARP_LARGE_INSERT,SM,ARP_FF,MS,SM,MS,ARP_LARGE_INSERT,ARP_RR,ARP_FF,ARP_LARGE_INSERT,SM,MS,ARP_RR,ARP_LARGE_INSERT,MS	0+9-,0+5-,81+0-,0+6-,99+0-,8+2-,15+0-,9+8-,0+53-,0+84-,99+0-,77+0-,6+13-,1+9-,0+84-,0+54-,13+1-
chr3	50311835	50312092	DUP,INS	ARP_Self	cxs=8;DUP,50311835-50311955,sa=0,rp=24;INS,50311874-50312092,sa=0,rp=10	MS,SM,MS,SM,MS,MS,ARP_RF,ARP_SMALL_INSERT,MS,ARP_RF,ARP_SMALL_INSERT,MS	5+0-,0+7-,5+0-,0+15-,7+0-,7+0-,0+24-,0+13-,10+0-,24+0-,10+0-,13+0-
chr3	56756821	56759098	DEL,DUP	ARP_Self	cxs=4;DEL,56756821-56759098,sa=0,rp=40	SM,MS,ARP_LARGE_INSERT,ARP_RF,ARP_RF,ARP_LARGE_INSERT,MS	0+13-,11+0-,0+41-,0+41-,40+0-,40+0-,24+0-
chr3	72074539	72074670	DUP,INS	ARP_Self	cxs=3;DUP,72074539-72074670,sa=0,rp=8	MS,MS,ARP_SMALL_INSERT,ARP_RF,ARP_SMALL_INSERT,ARP_RF	3+2-,4+2-,0+7-,0+10-,8+0-,10+0-
chr3	77355086	77355236	DUP,INS	ARP_Self	cxs=4;DUP,77355086-77355236,sa=0,rp=43	SM,MS,SM,SM,MS,SM,ARP_SMALL_INSERT,ARP_RF,ARP_RF,ARP_SMALL_INSERT,MS,SM,MS	1+4-,5+18-,9+9-,8+4-,2+7-,22+31-,0+21-,0+66-,66+0-,20+0-,14+20-,0+10-,6+0-
chr3	80013338	80016105	INV,DEL	ARP_Self	cxs=35;INV,80013338-80016087,sa=1,rp=8;DEL,80013717-80016097,sa=5,rp=0;BND,80015344-80015952,sa=6,rp=0;DEL,80014518-80016077,sa=2,rp=0;DEL,80013476-80016077,sa=0,rp=15;DEL,80013717-80015392,sa=0,rp=15;INV,80015577-80016105,sa=0,rp=24	SM,ARP_LARGE_INSERT,ARP_FF,ARP_LARGE_INSERT,MS,ARP_LARGE_INSERT,SM,ARP_LARGE_INSERT,ARP_RR,SM,ARP_LARGE_INSERT,ARP_FF,ARP_RR	1+6-,8+0-,27+0-,21+0-,17+3-,22+0-,5+19-,0+32-,0+24-,15+8-,29+0-,18+0-,0+24-
chr3	95749273	95752156	DEL,DUP	ARP_Self	cxs=12;DEL,95749273-95752156,sa=9,rp=0;BND,95749578-95752147,sa=1,rp=28;DEL,95749578-95751920,sa=0,rp=25	SM,ARP_LARGE_INSERT,ARP_RF,ARP_LARGE_INSERT,SM,SM,MS,ARP_RF,ARP_LARGE_INSERT,MS	36+20-,0+77-,0+70-,25+0-,4+22-,3+2-,6+0-,70+0-,54+0-,25+25-
chr3	98140912	98202419	DEL,DUP	ARP_Self	cxs=20;BND,98140912-98183495,sa=3,rp=0;DEL,98140912-98183200,sa=0,rp=26;DEL,98163216-98202167,sa=0,rp=16;DUP,98163216-98202317,sa=0,rp=28;DEL,98163216-98202419,sa=0,rp=12	ARP_LARGE_INSERT,ARP_RF,SM,ARP_LARGE_INSERT,ARP_RF,ARP_LARGE_INSERT,ARP_RF,SM,MS,SM,SM,MS,ARP_LARGE_INSERT,ARP_RF,ARP_LARGE_INSERT	0+31-,0+31-,0+11-,0+28-,0+28-,22+0-,31+0-,6+15-,10+21-,0+6-,1+4-,1+6-,16+0-,28+0-,12+0-
chr3	131988873	131994701	INV,DEL	ARP_Self	cxs=36;DEL,131989410-131989533,sa=8,rp=0;BND,131989515-131994552,sa=11,rp=0;BND,131989515-131994701,sa=4,rp=12;INV,131988873-131989568,sa=0,rp=11;DEL,131989028-131994701,sa=0,rp=25;DEL,131989410-131994701,sa=0,rp=32	SM,MS,ARP_FF,ARP_LARGE_INSERT,MS,ARP_LARGE_INSERT,SMS,SM,ARP_LARGE_INSERT,ARP_RR,ARP_FF,MS,SM,ARP_RR,ARP_LARGE_INSERT	0+5-,6+0-,12+0-,25+0-,30+20-,32+0-,19+21-,6+5-,0+33-,0+15-,13+0-,3+6-,21+30-,0+12-,0+72-
chr3	146667093	146677284	DEL,DUP	ARP_Self	cxs=16;BND,146667362-146677077,sa=5,rp=0;DEL,146672618-146677284,sa=5,rp=0;DEL,146667093-146677080,sa=0,rp=17;DEL,146672867-146677277,sa=0,rp=37	ARP_LARGE_INSERT,SM,ARP_LARGE_INSERT,ARP_RF,MS,SM,ARP_LARGE_INSERT,ARP_RF,ARP_LARGE_INSERT	18+0-,19+12-,0+40-,0+36-,3+2-,11+16-,0+22-,38+0-,46+0-
chr3	148563292	148567682	DEL,DUP	ARP_Self	cxs=8;BND,148563643-148567655,sa=11,rp=3;DEL,148563292-148567682,sa=0,rp=14	ARP_LARGE_INSERT,ARP_RF,MS,ARP_LARGE_INSERT,SM,ARP_LARGE_INSERT,ARP_RF,SM	14+0-,0+13-,33+35-,35+0-,30+38-,0+89-,13+0-,4+1-
chr3	148761023	148781608	INV,DEL	ARP_Self	cxs=15;INV,148761023-148781590,sa=0,rp=38;INV,148761879-148781608,sa=0,rp=39;DEL,148761881-148781483,sa=0,rp=39	ARP_LARGE_INSERT,ARP_FF,ARP_RR,ARP_LARGE_INSERT,MS,SM,MS,SM,MS,ARP_LARGE_INSERT,ARP_LARGE_INSERT,ARP_FF,ARP_RR	39+0-,38+0-,0+39-,0+44-,9+0-,2+14-,13+0-,0+13-,1+4-,0+43-,43+0-,39+0-,0+40-
chr3	153509195	153520606	INV,DEL	ARP_Self	cxs=6;DEL,153509195-153520481,sa=0,rp=15;INV,153509195-153520606,sa=0,rp=15	ARP_LARGE_INSERT,ARP_RR,MS,ARP_LARGE_INSERT,ARP_RR	0+21-,0+15-,6+0-,0+15-,0+15-
chr3	162807802	162830163	INV,DEL	ARP_Span;ARP_Self	cxs=35;DEL,162807802-162829667,sa=0,rp=66;BND,162827575-162829871,sa=7,rp=0;BND,162827731-162829871,sa=3,rp=0;BND,162827575-162830034,sa=5,rp=0;BND,162827575-162830163,sa=2,rp=0;INV,162827729-162830163,sa=0,rp=56;DEL,162827734-162830034,sa=0,rp=57	ARP_LARGE_INSERT,ARP_FF,MS<>SM,ARP_RR,ARP_LARGE_INSERT,ARP_FF,ARP_LARGE_INSERT,MS,SM,ARP_LARGE_INSERT,ARP_RR	71+0-,73+0-,16+26-,17+14-,0+57-,0+61-,67+0-,71+0-,9+14-,18+15-,0+64-,0+57-
chr3	178757959	178758511	DEL,DUP	ARP_Self;Split;Cross	cxs=8;cr=31;BND,178757979-178758066,sa=9,rp=0;DEL,178757959-178758511,sa=0,rp=5	SM,MS,ARP_RF,ARP_LARGE_INSERT,MS,SM,ARP_RF,ARP_LARGE_INSERT,ARP_LARGE_INSERT,MS,MS,SM,MS,SM,MS,MS,MS	4+6-,7+4-,0+10-,74+0-,22+29-,17+26-,10+0-,4+0-,0+42-,3+7-,4+2-,0+8-,8+0-,2+4-,6+3-,2+4-,3+3-
chr3	184754687	184754818	DUP,INS	ARP_Self	cxs=4;DUP,184754687-184754818,sa=0,rp=23	ARP_LARGE_INSERT,ARP_SMALL_INSERT,ARP_RF,MS,ARP_SMALL_INSERT,ARP_RF,ARP_LARGE_INSERT	25+0-,0+13-,0+36-,6+5-,14+0-,36+0-,0+8-
chr3	194324598	194324699	DUP,INS	ARP_Self	cxs=4;DUP,194324598-194324699,sa=0,rp=36	SM,ARP_RF,ARP_SMALL_INSERT,ARP_SMALL_INSERT,MS,MS,MS,ARP_RF	6+6-,0+47-,0+27-,27+0-,11+2-,5+0-,7+2-,47+0-
chr3	195055517	195059786	DUP,INS	ARP_Self	cxs=12;DUP,195055517-195055563,sa=16,rp=90;DUP,195059733-195059786,sa=10,rp=0	MS,MS,SMS,SM,ARP_SMALL_INSERT,ARP_SMALL_INSERT,ARP_OEM,ARP_RF,SM,ARP_RF,MS,SM,MS,SMS,SM,ARP_RF,ARP_RF,MS,MS	8+3-,10+3-,11+12-,1+4-,356+0-,0+346-,10+0-,0+85-,1+5-,85+0-,5+0-,0+5-,10+2-,32+38-,7+21-,0+15-,15+0-,11+8-,4+6-
chr3	195686678	196001123	DEL,DUP	ARP_Span;ARP_Self	cxs=16;DEL,195687633-195962305,sa=0,rp=2;DEL,195686678-195687633,sa=0,rp=17;DEL,195940986-196000713,sa=0,rp=29;DEL,195941573-196001123,sa=0,rp=12	SM,MS,ARP_LARGE_INSERT,ARP_LARGE_INSERT<>ARP_LARGE_INSERT,ARP_RF,ARP_LARGE_INSERT,ARP_LARGE_INSERT,SM,ARP_LARGE_INSERT,MS,MS,ARP_LARGE_INSERT,ARP_RF,ARP_LARGE_INSERT	0+11-,10+2-,22+0-,0+25-,0+29-,0+29-,13+0-,16+0-,0+6-,0+8-,6+0-,7+1-,83+0-,33+0-,0+47-
chr3	197390213	197391660	DUP,INS	ARP_Self	cxs=20;DUP,197390213-197390497,sa=0,rp=21;DUP,197390772-197391018,sa=0,rp=20;DUP,197390756-197391250,sa=0,rp=9;DUP,197390756-197391660,sa=0,rp=16	ARP_LARGE_INSERT,ARP_RF,ARP_SMALL_INSERT,ARP_LARGE_INSERT,ARP_SMALL_INSERT,ARP_RF,ARP_RF,ARP_SMALL_INSERT,ARP_LARGE_INSERT,ARP_SMALL_INSERT,ARP_RF,MS,MS,SM,ARP_RF,ARP_RF,MS	0+14-,0+41-,0+11-,37+0-,11+0-,41+0-,0+61-,0+14-,0+12-,11+0-,35+0-,14+19-,19+11-,10+15-,16+0-,19+0-,5+7-
chr3	197459802	197459965	DUP,INS	ARP_Self	cxs=4;DUP,197459802-197459965,sa=0,rp=16	SM,MS,MS,ARP_RF,ARP_SMALL_INSERT,ARP_RF,ARP_SMALL_INSERT,ARP_RF,SM	0+6-,4+3-,5+0-,4+0-,0+18-,0+27-,17+0-,24+0-,3+7-
chr4	555182	555337	DUP,INS	ARP_Self	cxs=4;DUP,555182-555337,sa=0,rp=40	SM,MS,MS,SM,SM,ARP_RF,ARP_SMALL_INSERT,ARP_SMALL_INSERT,ARP_RF,SM,MS	29+6-,18+3-,47+14-,17+16-,18+21-,0+65-,0+20-,25+0-,65+0-,5+10-,12+7-
chr4	1046301	1046664	DUP,INS	ARP_Self	cxs=6;DUP,1046301-1046664,sa=0,rp=7;DUP,1046510-1046643,sa=0,rp=9	ARP_SMALL_INSERT,ARP_RF,MS,ARP_RF,ARP_SMALL_INSERT,ARP_SMALL_INSERT,ARP_RF	0+3-,0+7-,5+0-,0+10-,0+15-,12+0-,17+0-
chr4	1372721	1372812	DUP,INS	ARP_Self	cxs=4;DUP,1372721-1372812,sa=0,rp=14	SMS,SM,ARP_SMALL_INSERT,ARP_RF,ARP_SMALL_INSERT,SM,ARP_RF,SM	15+1-,1+18-,0+20-,0+9-,25+0-,2+3-,9+0-,3+3-
chr4	3814944	3815102	DUP,INS	ARP_Self	cxs=4;DUP,3814944-3815102,sa=0,rp=112	ARP_SMALL_INSERT,ARP_RF,ARP_SMALL_INSERT,ARP_RF,SM,MS,MS	0+60-,0+171-,61+0-,172+0-,5+4-,6+10-,12+11-
chr4	6003932	6004226	DUP,INS	ARP_Self	cxs=8;DUP,6003932-6004226,sa=0,rp=64;INS,6003950-6004148,sa=0,rp=28	ARP_RF,ARP_SMALL_INSERT,ARP_SMALL_INSERT,ARP_RF,SM,MS,MS	0+64-,0+30-,45+0-,66+0-,2+9-,6+3-,12+7-
chr4	7695588	7695671	DUP,INS	ARP_Self	cxs=2;DUP,7695588-7695671,sa=0,rp=3	ARP_RF,ARP_SMALL_INSERT,ARP_RF,ARP_SMALL_INSERT	0+3-,0+4-,3+0-,4+0-
chr4	12648458	12648926	INV,DUP	ARP_Self	cxs=4;DUP,12648460-12648589,sa=0,rp=17;INV,12648458-12648926,sa=0,rp=15	ARP_RR,ARP_RF,ARP_RF,ARP_RR	0+15-,0+17-,17+0-,0+15-
chr4	37585251	37585395	DUP,INS	ARP_Self	cxs=3;DUP,37585251-37585395,sa=0,rp=9	MS,ARP_RF,ARP_SMALL_INSERT,ARP_SMALL_INSERT,ARP_RF,MS	7+1-,0+14-,0+6-,5+0-,14+0-,5+0-
chr4	40233264	40235685	INV,DEL	ARP_Self	cxs=20;BND,40233407-40235439,sa=3,rp=0;INV,40233264-40235266,sa=0,rp=65;INV,40233626-40235685,sa=0,rp=21;DEL,40233626-40235439,sa=0,rp=12	SM,SM,SM,MS,ARP_LARGE_INSERT,ARP_FF,MS,SM,ARP_LARGE_INSERT,ARP_RR,SM,MS,MS,MS,ARP_LARGE_INSERT,ARP_FF,SM,ARP_LARGE_INSERT,MS,SM,ARP_RR,ARP_LARGE_INSERT,SM	0+7-,0+6-,0+16-,11+2-,68+0-,66+0-,10+9-,7+4-,0+29-,0+28-,4+2-,4+9-,5+0-,5+0-,65+0-,65+0-,6+9-,0+15-,0+5-,0+6-,0+28-,0+15-,0+8-
chr4	40295148	40295512	DUP,INS	ARP_Self	cxs=10;DUP,40295148-40295512,sa=0,rp=138;INS,40295209-40295486,sa=0,rp=30	MS,ARP_LARGE_INSERT,MS,ARP_RF,ARP_SMALL_INSERT,ARP_SMALL_INSERT,ARP_RF,ARP_LARGE_INSERT,SM,MS	15+0-,13+0-,3+2-,0+138-,0+42-,40+0-,147+0-,0+17-,0+6-,5+1-
chr4	45024776	45026675	DUP,INS	ARP_Self	cxs=24;BND,45026159-45026417,sa=2,rp=0;BND,45026187-45026675,sa=3,rp=0;INS,45024776-45024822,sa=0,rp=2;DUP,45024810-45024967,sa=0,rp=14	SM,SM,ARP_LARGE_INSERT,MS,MS,MS,ARP_SMALL_INSERT,ARP_RF,ARP_SMALL_INSERT,SM,ARP_RF,MS,SM,MS,SM,MS,MS,SM,MS,SM,MS,SM,SM,ARP_LARGE_INSERT,MS,ARP_RR,SM,MS	3+3-,26+20-,14+0-,16+10-,6+13-,6+6-,0+5-,0+14-,5+0-,5+4-,16+0-,7+13-,7+14-,3+9-,5+4-,8+4-,6+2-,11+16-,4+9-,5+5-,4+3-,2+4-,1+4-,0+6-,1+5-,0+7-,5+2-,14+17-
chr4	57856290	57857487	DEL,INS	ARP_Self	cxs=10;BND,57856311-57857487,sa=1,rp=12;INS,57856290-57856290,sa=0,rp=9	SMS,SM,ARP_LARGE_INSERT,ARP_SMALL_INSERT,ARP_SMALL_INSERT,SM,MS,MS,ARP_LARGE_INSERT	17+62-,4+6-,24+0-,9+0-,0+12-,7+4-,3+2-,2+6-,0+79-
chr4	58562600	58569633	DEL,DUP	ARP_Self	cxs=24;BND,58562833-58569633,sa=9,rp=0;BND,58562835-58569386,sa=6,rp=0;DEL,58562833-58569515,sa=10,rp=0;DEL,58562600-58569422,sa=0,rp=31;DEL,58563106-58569537,sa=0,rp=42;DEL,58563106-58569374,sa=0,rp=12	ARP_LARGE_INSERT,SM,MS,ARP_LARGE_INSERT,ARP_RF,SM,ARP_LARGE_INSERT,ARP_LARGE_INSERT,ARP_LARGE_INSERT,ARP_RF,MS	31+0-,19+18-,11+19-,0+50-,0+46-,15+16-,15+0-,0+39-,49+0-,46+0-,22+10-
chr4	68883668	69126339	INV,DEL	ARP_Span;ARP_Self	cxs=36;INV,68883668-69126339,sa=0,rp=55;DEL,68924959-68925742,sa=0,rp=25;DEL,68924959-68925458,sa=2,rp=0;BND,68925157-68925458,sa=22,rp=0;BND,68925157-68925742,sa=3,rp=0;BND,69094131-69094448,sa=10,rp=0	ARP_FF,ARP_LARGE_INSERT,ARP_RR,MS,MS,SMS,SM,MS,ARP_LARGE_INSERT,MS,SM,ARP_LARGE_INSERT,SM,MS,MS,SM,MS,MS,SM,MS,SM,MS,MS,MS,MS,SM,MS,MS,SM,MS,MS,MS,MS,SM,SM,SM,SM,SM,SM,MS,MS,SM,SM,SM,SM,MS,SM,SM,MS,MS,MS,SM<>ARP_LARGE_INSERT,ARP_RR,ARP_FF,ARP_LARGE_INSERT,SM,MS,SM,MS,MS	55+0-,0+13-,0+13-,13+2-,2+3-,5+2-,4+7-,6+0-,28+0-,38+24-,28+39-,0+34-,0+9-,12+0-,7+5-,7+5-,3+4-,10+0-,2+5-,1+10-,2+7-,7+1-,6+0-,6+0-,7+6-,4+8-,7+1-,6+0-,6+10-,6+5-,3+2-,4+5-,2+3-,6+5-,6+3-,0+8-,1+13-,0+5-,0+6-,7+2-,13+0-,0+9-,0+6-,9+5-,0+12-,9+0-,1+5-,5+23-,9+8-,17+12-,8+0-,17+15-,0+50-,0+25-,56+0-,57+0-,0+19-,9+0-,0+6-,1+4-,6+0-
chr4	69229879	69308548	INV,DEL	ARP_Self	cxs=30;DEL,69229879-69262648,sa=0,rp=13;INV,69229879-69262773,sa=0,rp=13;DEL,69241845-69308155,sa=0,rp=20;INV,69241845-69308280,sa=0,rp=20;INV,69242274-69307045,sa=0,rp=34;INV,69241845-69308548,sa=0,rp=11	MS,ARP_LARGE_INSERT,ARP_RR,SM,MS,ARP_LARGE_INSERT,ARP_RR,ARP_FF,ARP_LARGE_INSERT,SM,ARP_LARGE_INSERT,ARP_RR,ARP_LARGE_INSERT,SM,MS,SM,MS,ARP_LARGE_INSERT,ARP_FF,ARP_LARGE_INSERT,ARP_RR,ARP_LARGE_INSERT,ARP_RR	8+2-,0+13-,0+13-,0+6-,8+0-,0+33-,0+33-,34+0-,39+0-,2+6-,0+13-,0+13-,12+0-,0+6-,5+3-,0+7-,5+0-,40+0-,35+0-,0+20-,0+20-,0+14-,0+11-
chr4	72456201	72456342	DUP,INS	ARP_Self	cxs=5;DUP,72456201-72456342,sa=0,rp=44	MS,MS,SMS,ARP_SMALL_INSERT,SM,ARP_RF,SMS,SM,ARP_SMALL_INSERT,ARP_RF,MS	5+0-,2+4-,12+7-,0+23-,21+13-,0+67-,16+8-,55+76-,25+0-,67+0-,72+66-
chr4	87926012	87937824	INV,DEL	ARP_Self	cxs=24;BND,87926012-87937548,sa=10,rp=0;BND,87926179-87937548,sa=2,rp=0;BND,87926012-87937697,sa=8,rp=0;BND,87926012-87937824,sa=5,rp=0;INV,87926177-87937824,sa=0,rp=155;DEL,87926181-87937697,sa=0,rp=157	ARP_LARGE_INSERT,MS,SM,ARP_RR,ARP_LARGE_INSERT,SM,ARP_LARGE_INSERT,ARP_RR	4+0-,3+9-,26+22-,0+156-,0+160-,24+31-,0+166-,0+155-
chr4	92646227	92649130	DEL,DUP	ARP_Self	cxs=15;BND,92649038-92649130,sa=4,rp=0;DEL,92646227-92648997,sa=0,rp=25;DEL,92647264-92649130,sa=0,rp=15	SM,ARP_LARGE_INSERT,ARP_RF,ARP_OEM,ARP_LARGE_INSERT,SM,SM,MS,ARP_LARGE_INSERT,MS,ARP_OEM,ARP_RF,ARP_LARGE_INSERT,MS,SM,ARP_LARGE_INSERT	27+15-,0+25-,0+25-,0+13-,10+0-,0+12-,5+4-,13+0-,62+0-,24+45-,24+0-,26+0-,30+0-,10+27-,6+7-,0+18-
chr4	98892637	98895950	DEL,DUP	ARP_Self	cxs=20;BND,98892637-98895950,sa=9,rp=0;BND,98892787-98895950,sa=7,rp=0;DEL,98892637-98895788,sa=5,rp=0;DEL,98892787-98895771,sa=0,rp=53	SM,SMS,SM,SM,ARP_RF,ARP_LARGE_INSERT,ARP_RF,ARP_LARGE_INSERT,MS,MS	0+9-,6+0-,7+7-,0+6-,0+54-,0+60-,55+0-,60+0-,14+12-,6+0-
chr4	106396274	106399539	INV,DEL	ARP_Self	cxs=15;INV,106396398-106398711,sa=0,rp=45;DEL,106396274-106399424,sa=0,rp=54;INV,106396274-106399539,sa=0,rp=53	ARP_LARGE_INSERT,ARP_RR,ARP_LARGE_INSERT,ARP_FF,ARP_FF,ARP_LARGE_INSERT,MS,SM,ARP_LARGE_INSERT,ARP_RR,SM,MS	0+54-,0+54-,46+0-,46+0-,45+0-,45+0-,6+2-,6+5-,0+54-,0+53-,2+6-,6+2-
chr4	145693868	145694889	INV,DEL	ARP_Self	cxs=8;INV,145693868-145694889,sa=0,rp=6;INV,145694072-145694878,sa=0,rp=6	MS,ARP_LARGE_INSERT,ARP_RR,ARP_RR,ARP_FF,ARP_FF,ARP_RR,ARP_LARGE_INSERT	4+1-,0+4-,0+9-,0+6-,3+0-,4+0-,0+15-,0+10-
chr4	146286299	146286463	DUP,INS	ARP_Self	cxs=3;DUP,146286299-146286463,sa=0,rp=43	ARP_SMALL_INSERT,ARP_RF,ARP_SMALL_INSERT,ARP_RF,ARP_SMALL_INSERT,MS	0+14-,0+79-,16+0-,79+0-,0+12-,5+20-
chr4	162657226	162658438	INV,DEL	ARP_Self	cxs=30;BND,162657496-162657724,sa=8,rp=0;BND,162657493-162657858,sa=6,rp=0;DEL,162657397-162658438,sa=2,rp=0;DEL,162657226-162658408,sa=0,rp=79;INV,162657300-162658333,sa=0,rp=146	ARP_LARGE_INSERT,ARP_FF,ARP_LARGE_INSERT,MS,SM,SM,SM,SM,ARP_SMALL_INSERT,SM,MS,ARP_RR,ARP_FF,ARP_LARGE_INSERT,MS	79+0-,146+0-,0+3-,3+2-,27+12-,20+39-,4+4-,3+4-,0+33-,3+2-,13+0-,0+254-,147+0-,83+0-,27+42-
chr4	164939536	164948264	INV,DEL	ARP_Self	cxs=20;INV,164939536-164948209,sa=0,rp=24;INV,164940251-164947536,sa=0,rp=40;DEL,164940183-164948139,sa=0,rp=54;INV,164940183-164948264,sa=0,rp=54	SM,SM,MS,ARP_FF,ARP_LARGE_INSERT,ARP_LARGE_INSERT,ARP_RR,ARP_LARGE_INSERT,ARP_FF,SM,MS,ARP_FF,ARP_LARGE_INSERT,MS,ARP_LARGE_INSERT,ARP_FF,ARP_LARGE_INSERT,ARP_RR	0+12-,0+6-,5+0-,26+0-,22+0-,0+55-,0+55-,40+0-,40+0-,0+7-,13+0-,40+0-,40+0-,7+8-,0+54-,26+0-,26+0-,0+54-
chr4	178005866	178006110	DUP,INS	ARP_Self	cxs=4;DUP,178005866-178006110,sa=0,rp=37	ARP_SMALL_INSERT,ARP_RF,ARP_SMALL_INSERT,ARP_RF,MS,SM,MS,MS	0+22-,0+54-,24+0-,55+0-,16+10-,1+4-,5+0-,5+0-
chr4	190178418	190179717	DEL,DUP,INS	ARP_Self	cxs=12;DEL,190178418-190179461,sa=0,rp=11;DUP,190179509-190179717,sa=0,rp=1646	ARP_LARGE_INSERT,SM,MS,MS,MS,SM,ARP_LARGE_INSERT,SM,MS,SMS,SM,SM,SM,SMS,MS,SM,SMS,SM,SM,SMS,SM,ARP_LARGE_INSERT,ARP_SMALL_INSERT,ARP_RF,ARP_RF,ARP_SMALL_INSERT,MS,SM,MS,SM,MS,MS,SM,MS,SM,ARP_LARGE_INSERT,SM,SM,SMS,SM,SM,MS	10+0-,10+0-,95+69-,8+36-,38+30-,18+37-,23+0-,17+2-,3+4-,28+4-,1+18-,35+0-,53+0-,32+1-,23+1-,39+20-,71+12-,368+74-,102+0-,95+0-,355+154-,0+13-,0+1649-,0+1674-,1674+0-,1719+0-,1+37-,1+95-,0+37-,0+5-,0+5-,0+5-,15+0-,5+0-,5+0-,5+0-,0+10-,0+10-,0+13-,1+62-,0+13-,0+9-
chr5	266746	266883	DUP,INS	ARP_Self	cxs=4;DUP,266746-266883,sa=0,rp=43	SM,ARP_RF,ARP_SMALL_INSERT,ARP_SMALL_INSERT,ARP_RF,MS	7+20-,0+62-,0+33-,32+0-,61+0-,19+15-
chr5	415491	415686	DUP,INS	ARP_Self	cxs=2;DUP,415491-415686,sa=0,rp=19	ARP_SMALL_INSERT,ARP_RF,ARP_SMALL_INSERT,ARP_RF	0+12-,0+29-,13+0-,29+0-
chr5	628465	628658	DUP,INS	ARP_Self	cxs=3;DUP,628465-628658,sa=0,rp=45	ARP_SMALL_INSERT,ARP_RF,ARP_RF,ARP_SMALL_INSERT,SM	0+23-,0+72-,72+0-,28+0-,2+14-
chr5	1044925	1045186	DUP,INS	ARP_Self	cxs=8;DUP,1044925-1045186,sa=0,rp=57;INS,1044961-1045090,sa=0,rp=15	SM,SM,MS,SM,ARP_RF,ARP_SMALL_INSERT,ARP_SMALL_INSERT,ARP_RF,SM,MS,SM,SM,MS	3+4-,4+6-,4+3-,4+1-,0+57-,0+15-,18+0-,57+0-,5+3-,3+2-,3+3-,2+7-,5+2-
chr5	1192054	1192167	DUP,INS	ARP_Self	cxs=4;DUP,1192054-1192167,sa=0,rp=27	SM,ARP_LARGE_INSERT,ARP_RF,SM,ARP_SMALL_INSERT,ARP_SMALL_INSERT,ARP_RF,ARP_LARGE_INSERT	1+6-,11+0-,0+37-,0+17-,0+21-,21+0-,37+0-,0+8-
chr5	1238273	1238424	DUP,INS	ARP_Self	cxs=4;DUP,1238273-1238424,sa=0,rp=24	SM,MS,ARP_RF,ARP_SMALL_INSERT,ARP_RF,MS,ARP_SMALL_INSERT,MS	0+7-,9+0-,0+37-,0+13-,37+0-,11+0-,14+0-,0+5-
chr5	1273419	1273547	DUP,INS	ARP_Self	cxs=4;DUP,1273419-1273547,sa=0,rp=6	MS,ARP_RF,ARP_SMALL_INSERT,ARP_SMALL_INSERT,ARP_RF,SM,SM,MS,SM,SM	5+0-,0+8-,0+5-,8+0-,9+0-,2+6-,0+6-,9+2-,5+10-,0+5-
chr5	1539973	1540158	DUP,INS	ARP_Self	cxs=3;DUP,1539973-1540158,sa=0,rp=37	MS,ARP_RF,ARP_SMALL_INSERT,ARP_RF,ARP_SMALL_INSERT	7+0-,0+52-,0+26-,52+0-,29+0-
chr5	1845637	1845877	DUP,INS	ARP_Self	cxs=6;DUP,1845649-1845877,sa=0,rp=49;INS,1845637-1845712,sa=0,rp=12	MS,MS,ARP_SMALL_INSERT,ARP_RF,ARP_SMALL_INSERT,ARP_SMALL_INSERT,ARP_RF	6+1-,5+2-,0+35-,0+77-,13+0-,22+0-,77+0-
chr5	1867328	1867381	DUP,INS	ARP_Self	cxs=3;DUP,1867328-1867381,sa=0,rp=4	ARP_SMALL_INSERT,ARP_RF,ARP_SMALL_INSERT,ARP_RF,MS	0+6-,0+4-,7+0-,4+0-,5+0-
chr5	3323810	3324066	DUP,INS	ARP_Self	cxs=4;DUP,3323810-3324066,sa=0,rp=287	SM,MS,SM,MS,SM,ARP_RF,ARP_SMALL_INSERT,ARP_SMALL_INSERT,ARP_RF,SM	0+10-,4+2-,1+6-,18+16-,25+13-,0+444-,0+144-,140+0-,444+0-,4+2-
chr5	3659963	3660133	DUP,INS	ARP_Self	cxs=3;DUP,3659963-3660133,sa=0,rp=77	SM,SM,ARP_RF,ARP_SMALL_INSERT,ARP_RF,ARP_SMALL_INSERT	11+15-,22+24-,0+109-,0+54-,109+0-,54+0-
chr5	5305060	5305279	DUP,INS	ARP_Self	cxs=4;DUP,5305060-5305225,sa=0,rp=5;DUP,5305244-5305279,sa=0,rp=4	ARP_RF,ARP_SMALL_INSERT,ARP_SMALL_INSERT,ARP_RF,ARP_RF,ARP_SMALL_INSERT	0+6-,0+7-,13+0-,10+0-,0+4-,0+6-
chr5	7372546	7372667	DUP,INS	ARP_Self	cxs=4;DUP,7372546-7372667,sa=0,rp=40	ARP_RF,ARP_SMALL_INSERT,ARP_SMALL_INSERT,MS,ARP_RF,MS,SM,MS	0+57-,0+27-,26+0-,4+2-,57+0-,7+0-,0+7-,13+0-
chr5	12425708	12426759	DEL,DUP,INS	ARP_Self	cxs=15;DEL,12425708-12426591,sa=0,rp=79;INS,12426621-12426645,sa=0,rp=3;DUP,12426623-12426759,sa=0,rp=6	SM,MS,ARP_LARGE_INSERT,SM,MS,ARP_LARGE_INSERT,ARP_SMALL_INSERT,ARP_RF,ARP_SMALL_INSERT,ARP_RF,SM	1+18-,13+1-,103+0-,17+13-,17+16-,0+79-,0+3-,0+6-,3+0-,6+0-,3+4-
chr5	28932185	28934937	INV,DEL	ARP_Self	cxs=35;INV,28932185-28934915,sa=1,rp=11;DEL,28932545-28934919,sa=6,rp=0;DEL,28932749-28934770,sa=9,rp=0;BND,28932647-28934803,sa=6,rp=0;INV,28932974-28934937,sa=0,rp=29;DEL,28932983-28934803,sa=0,rp=34;DEL,28932196-28934770,sa=0,rp=13	SM,ARP_FF,ARP_LARGE_INSERT,MS,SM,ARP_RR,ARP_LARGE_INSERT,MS,ARP_LARGE_INSERT,ARP_LARGE_INSERT,ARP_FF,ARP_LARGE_INSERT,MS,ARP_RR	1+4-,39+0-,25+0-,10+14-,14+19-,0+29-,0+34-,5+0-,25+0-,0+40-,22+0-,20+0-,13+11-,0+29-
chr5	35708616	35708706	DUP,INS	ARP_Self	cxs=5;DUP,35708616-35708706,sa=0,rp=7	SM,ARP_RF,MS,SMS,SMS,SMS,ARP_SMALL_INSERT,SM,MS,ARP_RF,MS,ARP_SMALL_INSERT	7+7-,0+8-,9+16-,5+0-,0+5-,5+8-,0+9-,3+3-,2+5-,8+0-,10+18-,14+0-
chr5	53826784	53830121	INV,DEL	ARP_Self	cxs=30;BND,53826802-53829679,sa=6,rp=0;INV,53826935-53829662,sa=6,rp=0;DEL,53826784-53829351,sa=0,rp=6;DEL,53826799-53829994,sa=0,rp=25;INV,53826799-53830121,sa=0,rp=20;INV,53826936-53829361,sa=0,rp=23	SM,ARP_LARGE_INSERT,ARP_LARGE_INSERT,ARP_RR,MS,ARP_LARGE_INSERT,ARP_FF,ARP_LARGE_INSERT,ARP_FF,MS,SM,ARP_RR,ARP_LARGE_INSERT,ARP_RR	12+14-,11+0-,0+34-,0+34-,16+13-,19+0-,30+0-,22+0-,30+0-,18+15-,10+14-,0+14-,0+25-,0+20-
chr5	64472951	64475312	INV,DEL	ARP_Self	cxs=8;INV,64472951-64475312,sa=0,rp=33;DEL,64472978-64475243,sa=0,rp=34	ARP_RR,ARP_LARGE_INSERT,ARP_LARGE_INSERT,ARP_RR,SM,MS	0+34-,0+48-,0+52-,0+33-,23+19-,8+16-
chr5	67326226	67328703	DEL,DUP	ARP_Self	cxs=15;DEL,67326226-67327147,sa=0,rp=9;DEL,67326640-67327613,sa=0,rp=9;DUP,67328547-67328703,sa=0,rp=4	SM,MS,SM,SM,ARP_LARGE_INSERT,MS,ARP_LARGE_INSERT,SM,ARP_LARGE_INSERT,ARP_LARGE_INSERT,ARP_SMALL_INSERT,ARP_RF,SM,ARP_RF,SM,MS	0+11-,5+1-,3+4-,18+16-,19+0-,2+4-,15+0-,1+4-,0+10-,0+13-,0+4-,0+4-,1+4-,5+0-,0+13-,9+3-
chr5	80692983	80693579	DUP,INS	ARP_Self	cxs=12;DUP,80692983-80693180,sa=0,rp=17;INS,80693421-80693461,sa=0,rp=5;DUP,80693423-80693579,sa=0,rp=8	MS,MS,MS,ARP_RF,ARP_SMALL_INSERT,ARP_RF,ARP_SMALL_INSERT,ARP_RF,ARP_SMALL_INSERT,ARP_RF,MS,SM,MS	2+3-,3+3-,6+4-,0+18-,0+12-,17+0-,0+5-,0+8-,8+0-,9+0-,3+4-,0+7-,8+1-
chr5	92612622	92613346	DUP,INS	ARP_Self	cxs=16;BND,92612622-92613346,sa=5,rp=0;BND,92612757-92613346,sa=2,rp=0;INS,92612635-92613025,sa=0,rp=10;DUP,92612757-92613171,sa=0,rp=64	SM,MS,ARP_SMALL_INSERT,ARP_RF,ARP_SMALL_INSERT,ARP_RF,MS	6+6-,1+8-,0+13-,0+64-,10+0-,64+0-,11+15-
chr5	101087938	101088040	DUP,INS	ARP_Self	cxs=4;DUP,101087938-101088040,sa=0,rp=32	SM,MS,ARP_SMALL_INSERT,ARP_RF,ARP_SMALL_INSERT,ARP_RF,SM,SM,SM	4+10-,3+9-,0+18-,0+47-,21+0-,47+0-,0+6-,0+6-,0+8-
chr5	116010763	116015366	INV,DEL	ARP_Self	cxs=30;INV,116010770-116015208,sa=15,rp=0;DEL,116011028-116015366,sa=8,rp=0;BND,116011035-116015217,sa=13,rp=0;INV,116010763-116015360,sa=0,rp=29;INV,116011383-116015366,sa=0,rp=15;DEL,116011383-116015235,sa=0,rp=23	ARP_LARGE_INSERT,ARP_FF,MS,SM,ARP_LARGE_INSERT,ARP_RR,SM,ARP_LARGE_INSERT,ARP_LARGE_INSERT,ARP_FF,ARP_RR,MS	37+0-,52+0-,15+17-,22+17-,0+23-,0+15-,16+15-,0+38-,43+0-,23+0-,0+15-,15+16-
chr5	126160812	126163267	DEL,DUP	ARP_Self	cxs=6;DEL,126160931-126163267,sa=0,rp=35;DEL,126160812-126162559,sa=0,rp=54	MS,ARP_LARGE_INSERT,ARP_RF,ARP_LARGE_INSERT,ARP_RF,ARP_LARGE_INSERT,ARP_LARGE_INSERT,ARP_LARGE_INSERT,MS	2+4-,0+54-,0+54-,38+0-,54+0-,55+0-,0+35-,10+0-,3+2-
chr5	141174812	141179658	DEL,DUP	ARP_Self	cxs=2;DEL,141174812-141179658,sa=0,rp=23	ARP_RF,ARP_LARGE_INSERT,ARP_LARGE_INSERT,ARP_RF	0+22-,0+38-,28+0-,24+0-
chr5	141480327	141483116	DEL,DUP	ARP_Self	cxs=16;BND,141480327-141482759,sa=5,rp=0;DEL,141480505-141482780,sa=4,rp=0;DEL,141480340-141482420,sa=0,rp=29;DEL,141480505-141483116,sa=0,rp=11	SM,ARP_RF,ARP_LARGE_INSERT,ARP_LARGE_INSERT,MS,ARP_LARGE_INSERT,ARP_RF,SM,MS,MS,SM,ARP_LARGE_INSERT,SM	14+8-,0+33-,0+36-,15+0-,5+0-,26+0-,33+0-,1+5-,6+0-,9+6-,13+6-,0+11-,0+10-
chr5	144108492	144108925	DUP,INS	ARP_Self	cxs=8;BND,144108492-144108925,sa=8,rp=0;DUP,144108525-144108747,sa=0,rp=13	SM,ARP_SMALL_INSERT,ARP_RF,ARP_SMALL_INSERT,ARP_RF,MS	10+17-,0+10-,0+30-,11+0-,30+0-,10+16-
chr5	144132924	144135827	DEL,DUP	ARP_Self	cxs=20;BND,144132924-144135489,sa=6,rp=0;BND,144133052-144135489,sa=6,rp=0;DEL,144133288-144135483,sa=4,rp=0;DEL,144133052-144135286,sa=0,rp=60;DEL,144133273-144135827,sa=0,rp=12	SM,ARP_RF,ARP_LARGE_INSERT,ARP_LARGE_INSERT,ARP_RF,ARP_LARGE_INSERT,SM,MS,ARP_LARGE_INSERT	11+12-,0+63-,0+64-,14+0-,63+0-,59+0-,15+13-,8+14-,0+12-
chr5	148173301	148175687	INV,DEL	ARP_Self	cxs=50;INV,148173301-148175044,sa=8,rp=0;BND,148173477-148175044,sa=13,rp=0;BND,148174677-148175217,sa=7,rp=0;BND,148174808-148175216,sa=6,rp=0;DEL,148174947-148175216,sa=12,rp=0;BND,148174677-148175536,sa=3,rp=0;INV,148173301-148174941,sa=0,rp=103;DEL,148174688-148175687,sa=0,rp=16;INV,148174808-148175536,sa=0,rp=107;DEL,148173334-148175219,sa=0,rp=32	MS,ARP_FF,ARP_LARGE_INSERT,MS,SM,ARP_LARGE_INSERT,ARP_RR,ARP_FF,ARP_LARGE_INSERT,MS,SM,ARP_LARGE_INSERT,ARP_RR,ARP_LARGE_INSERT,MS,SM,SM	4+2-,108+0-,137+0-,36+19-,22+14-,0+17-,0+108-,102+0-,115+0-,18+34-,22+22-,0+32-,0+107-,0+16-,2+4-,5+5-,5+1-
chr5	178585514	178585658	DUP,INS	ARP_Self	cxs=4;DUP,178585514-178585658,sa=0,rp=179	MS,SM,SM,SM,SM,ARP_SMALL_INSERT,ARP_RF,SM,SM,SM,ARP_SMALL_INSERT,ARP_RF,MS,MS,SM,MS	8+3-,0+15-,2+11-,6+10-,3+20-,0+110-,0+264-,2+37-,13+22-,26+41-,114+0-,264+0-,18+15-,33+32-,4+12-,16+1-
chr5	180615314	180618449	DEL,DUP	ARP_Self	cxs=8;DUP,180615314-180615436,sa=0,rp=10;DEL,180617085-180618449,sa=0,rp=12	MS,MS,ARP_RF,ARP_SMALL_INSERT,ARP_RF,MS,MS,MS,ARP_LARGE_INSERT,ARP_LARGE_INSERT,MS	6+0-,6+0-,0+10-,0+7-,10+0-,5+1-,6+0-,5+0-,13+0-,0+19-,4+9-
chr5	180634930	180635915	DEL,DUP,INS	ARP_Self	cxs=8;DEL,180634930-180635915,sa=0,rp=5;DUP,180635554-180635754,sa=0,rp=16	SM,SM,SM,ARP_LARGE_INSERT,ARP_SMALL_INSERT,ARP_SMALL_INSERT,ARP_RF,ARP_SMALL_INSERT,ARP_RF,ARP_LARGE_INSERT	1+6-,0+6-,0+5-,8+0-,4+0-,0+11-,0+21-,13+0-,22+0-,0+17-
chr6	372042	372248	DUP,INS	ARP_Self	cxs=3;DUP,372042-372248,sa=0,rp=22	ARP_LARGE_INSERT,ARP_RF,ARP_SMALL_INSERT,ARP_RF,ARP_SMALL_INSERT,ARP_RF,ARP_SMALL_INSERT	10+0-,0+10-,11+0-,0+31-,0+14-,37+0-,19+0-
chr6	2504753	2504887	DUP,INS	ARP_Self	cxs=5;DUP,2504753-2504887,sa=0,rp=11	SMS,ARP_RF,ARP_SMALL_INSERT,ARP_RF,MS,ARP_SMALL_INSERT,SM	3+3-,0+10-,0+14-,10+0-,7+1-,17+0-,0+6-
chr6	3222124	3222284	DUP,INS	ARP_Self	cxs=4;DUP,3222124-3222284,sa=0,rp=7	SM,MS,MS,ARP_RF,ARP_SMALL_INSERT,ARP_RF,ARP_SMALL_INSERT,SM,MS	5+0-,7+4-,10+1-,0+10-,0+7-,10+0-,4+0-,20+6-,3+4-
chr6	13835114	13865615	INV,DEL	ARP_Self	cxs=8;DEL,13835114-13865490,sa=0,rp=10;INV,13835114-13865615,sa=0,rp=10	SM,ARP_LARGE_INSERT,ARP_RR,MS,MS,SM,SM,MS,SM,SM,MS,SM,MS,SM,ARP_LARGE_INSERT,ARP_RR,MS	0+6-,0+10-,0+10-,5+3-,16+1-,0+14-,0+5-,5+0-,0+10-,0+11-,11+1-,0+6-,12+1-,7+3-,0+10-,0+10-,12+0-
chr6	27823871	27832193	INV,DEL	ARP_Self	cxs=8;DEL,27823871-27832068,sa=0,rp=11;INV,27823871-27832193,sa=0,rp=11	ARP_LARGE_INSERT,ARP_RR,SM,ARP_LARGE_INSERT,ARP_RR,SM,MS	0+11-,0+11-,3+4-,0+11-,0+11-,0+5-,6+0-
chr6	28054362	28055446	INV,DEL	ARP_Self	cxs=5;INV,28054362-28055446,sa=0,rp=18	ARP_FF,ARP_LARGE_INSERT,SM,SM,MS,ARP_FF,ARP_RR,MS,ARP_LARGE_INSERT,MS,MS	25+0-,22+0-,12+12-,9+11-,2+10-,21+0-,0+13-,13+9-,18+0-,3+7-,9+9-
chr6	31428235	31429956	DEL,DUP,INS	ARP_Self	cxs=20;DUP,31428235-31428368,sa=0,rp=11;INS,31428622-31428670,sa=0,rp=3;DUP,31428634-31428781,sa=0,rp=12;DEL,31428971-31429956,sa=0,rp=5	SM,MS,ARP_RF,ARP_RF,ARP_LARGE_INSERT,ARP_SMALL_INSERT,ARP_RF,ARP_SMALL_INSERT,ARP_RF,ARP_LARGE_INSERT,ARP_LARGE_INSERT,ARP_SMALL_INSERT,ARP_LARGE_INSERT,ARP_LARGE_INSERT	5+5-,7+3-,0+11-,11+0-,6+0-,0+4-,0+12-,4+0-,12+0-,5+0-,0+6-,4+0-,0+3-,0+35-
chr6	32591863	32604171	INV,DEL	ARP_Self	cxs=45;INV,32592196-32592610,sa=7,rp=0;BND,32592531-32592613,sa=11,rp=0;DEL,32594189-32596832,sa=17,rp=0;BND,32594189-32597007,sa=4,rp=23;BND,32603572-32603841,sa=10,rp=0;BND,32603572-32604171,sa=2,rp=0;DEL,32591863-32592712,sa=0,rp=13;DEL,32593785-32597007,sa=0,rp=30;DEL,32603206-32604171,sa=0,rp=16	ARP_LARGE_INSERT,MS,SM,ARP_LARGE_INSERT,ARP_LARGE_INSERT,MS,SM,ARP_FF,MS,SMS,SM,ARP_LARGE_INSERT,ARP_LARGE_INSERT,MS,ARP_LARGE_INSERT,SM,ARP_LARGE_INSERT,SMS,SM,MS,MS,SM,MS,SM,MS,MS,SM,SM,SM,SM,MS,MS,SM,MS,SM,SM,ARP_LARGE_INSERT,MS,MS,MS,SMS,SM,MS,SMS,SM,ARP_LARGE_INSERT,SM,MS,MS,MS,SM,MS,MS,MS,SM,MS,MS	31+0-,8+4-,8+2-,0+21-,14+0-,2+4-,2+3-,5+0-,26+12-,2+3-,49+32-,0+14-,30+0-,36+26-,57+0-,38+21-,0+84-,9+3-,7+6-,7+21-,2+7-,3+2-,5+4-,6+4-,6+0-,5+2-,3+2-,0+6-,0+7-,5+14-,4+2-,8+4-,3+2-,3+3-,10+3-,3+4-,16+0-,2+5-,2+4-,21+34-,4+15-,17+22-,5+4-,3+4-,5+9-,0+26-,3+5-,1+4-,4+6-,0+7-,7+20-,0+6-,9+6-,8+12-,18+19-,1+4-,5+0-
chr6	34071455	34072974	DEL,DUP,INS	ARP_Self	cxs=30;DEL,34071455-34072144,sa=2,rp=0;DUP,34071873-34072974,sa=4,rp=0;DUP,34071803-34072106,sa=0,rp=89;INS,34071871-34071914,sa=0,rp=24;DUP,34072504-34072974,sa=0,rp=32	ARP_LARGE_INSERT,SM,ARP_RF,ARP_SMALL_INSERT,ARP_SMALL_INSERT,ARP_RF,ARP_RF,ARP_RF,ARP_LARGE_INSERT,SM,MS,ARP_LARGE_INSERT,SMS	22+0-,5+4-,0+98-,0+25-,31+0-,89+0-,0+32-,46+0-,15+0-,17+17-,7+13-,0+19-,0+6-
chr6	35169659	35169798	DUP,INS	ARP_Self	cxs=8;INS,35169659-35169689,sa=0,rp=9;DUP,35169670-35169798,sa=0,rp=17	SM,MS,ARP_SMALL_INSERT,ARP_RF,ARP_SMALL_INSERT,ARP_RF,MS	4+1-,4+7-,0+12-,0+17-,12+0-,17+0-,7+0-
chr6	44044655	44045175	DUP,INS	ARP_Self	cxs=12;BND,44044812-44044948,sa=7,rp=0;DUP,44044811-44045175,sa=4,rp=45;DUP,44044655-44044811,sa=0,rp=32	SM,ARP_SMALL_INSERT,ARP_RF,SM,ARP_SMALL_INSERT,SM,ARP_RF,SM,SMS,ARP_SMALL_INSERT,ARP_RF	3+7-,31+0-,43+0-,15+17-,0+64-,15+13-,0+156-,17+15-,9+13-,22+0-,113+0-
chr6	54059863	54070121	DEL,DUP	ARP_Self	cxs=16;BND,54059863-54063912,sa=3,rp=0;BND,54060008-54070076,sa=6,rp=0;DUP,54059863-54063601,sa=0,rp=16;DEL,54063722-54070121,sa=0,rp=21	ARP_RF,SM,ARP_RF,ARP_LARGE_INSERT,MS,SM,SM,ARP_LARGE_INSERT	0+16-,0+7-,16+0-,30+0-,14+8-,3+2-,17+10-,0+21-
chr6	78577077	78579401	INV,DEL	ARP_Self	cxs=15;INV,78577203-78578485,sa=0,rp=25;DEL,78577077-78579276,sa=0,rp=22;INV,78577077-78579401,sa=0,rp=22	MS,ARP_LARGE_INSERT,ARP_RR,ARP_LARGE_INSERT,ARP_FF,ARP_FF,ARP_LARGE_INSERT,MS,SM,ARP_LARGE_INSERT,ARP_RR	2+4-,0+23-,0+23-,25+0-,26+0-,25+0-,25+0-,5+4-,2+4-,0+22-,0+22-
chr6	89211609	89214231	INV,DEL,INS	ARP_Self;Split	cxs=28;BND,89212035-89212467,sa=12,rp=0;BND,89213761-89214231,sa=2,rp=0;INV,89213899-89214231,sa=14,rp=0;DEL,89211609-89212487,sa=0,rp=17	ARP_LARGE_INSERT,MS,SM,ARP_LARGE_INSERT,SM,MS,ARP_OEM,MS,SM,ARP_SMALL_INSERT,ARP_FF,ARP_RR,MS,MS,SM	17+0-,20+35-,17+25-,0+23-,2+5-,5+3-,13+0-,12+38-,46+8-,10+0-,300+0-,0+8-,11+6-,36+23-,17+3-
chr6	117923609	117924524	DUP,INS	ARP_Self	cxs=12;BND,117924467-117924524,sa=2,rp=0;DUP,117923609-117923799,sa=0,rp=5;INS,117923609-117923679,sa=0,rp=4	MS,SM,ARP_SMALL_INSERT,ARP_RF,ARP_SMALL_INSERT,SM,ARP_RF,MS,SM,MS	1+5-,11+14-,0+5-,0+5-,5+0-,4+10-,5+0-,7+8-,12+11-,5+10-
chr6	118070944	118071373	INV,INS	ARP_Self	cxs=12;BND,118071065-118071135,sa=10,rp=0;INS,118070944-118071001,sa=0,rp=10;INV,118070966-118071373,sa=0,rp=46	SM,MS,ARP_SMALL_INSERT,SM,ARP_SMALL_INSERT,MS,ARP_RR	0+15-,6+0-,29+0-,21+14-,0+6-,6+2-,0+92-
chr6	118690556	118692766	DEL,DUP	ARP_Self	cxs=20;BND,118690556-118692766,sa=7,rp=0;BND,118690704-118692766,sa=5,rp=0;BND,118691126-118692765,sa=4,rp=0;DEL,118690556-118692650,sa=2,rp=0;DEL,118690704-118692623,sa=0,rp=67	SM,MS,SM,ARP_RF,ARP_LARGE_INSERT,MS,SM,ARP_RF,ARP_LARGE_INSERT,SM,ARP_LARGE_INSERT,MS,ARP_LARGE_INSERT	0+8-,13+1-,11+11-,0+69-,0+74-,11+14-,0+10-,66+0-,71+0-,12+14-,0+11-,16+21-,0+14-
chr6	132600960	132601126	DUP,INS	ARP_Self	cxs=4;DUP,132600960-132601126,sa=0,rp=11	ARP_SMALL_INSERT,ARP_RF,ARP_SMALL_INSERT,ARP_RF,SM,MS,SM,SM,MS,MS	0+11-,0+13-,14+0-,13+0-,0+15-,9+0-,0+5-,0+5-,5+0-,10+0-
chr6	149948063	150019307	INV,DEL	ARP_Self	cxs=5;INV,149948063-150019307,sa=0,rp=10	SM,ARP_LARGE_INSERT,ARP_FF,SM,MS,ARP_SMALL_INSERT,SM,MS,MS,MS,SM,MS,MS,ARP_FF,ARP_LARGE_INSERT,MS,MS	0+11-,12+0-,12+0-,2+4-,5+0-,0+4-,0+6-,8+0-,6+0-,4+1-,2+5-,2+8-,6+0-,10+0-,10+0-,6+2-,4+1-
chr6	150946253	150948473	DEL,DUP	ARP_Self	cxs=4;DEL,150946253-150948473,sa=0,rp=15	ARP_LARGE_INSERT,ARP_RF,ARP_RF,ARP_LARGE_INSERT,MS,SM,MS	0+15-,0+15-,15+0-,18+0-,8+4-,6+6-,8+0-
chr6	154525160	154525403	DUP,INS	ARP_Self	cxs=4;DUP,154525160-154525403,sa=0,rp=22	ARP_SMALL_INSERT,ARP_RF,ARP_RF,ARP_SMALL_INSERT,MS,SM	0+15-,0+30-,30+0-,32+0-,9+23-,0+8-
chr6	157238333	157238398	DUP,INS	ARP_Self	cxs=5;DUP,157238333-157238398,sa=1,rp=9	SMS,SM,ARP_SMALL_INSERT,ARP_SMALL_INSERT,ARP_RF,MS,ARP_RF,MS,MS	24+14-,40+32-,11+0-,0+30-,0+17-,21+22-,17+0-,8+16-,18+11-
chr6	160218975	160219097	DUP,INS	ARP_Self	cxs=5;DUP,160218975-160219097,sa=0,rp=43	SMS,SM,SM,SM,ARP_RF,ARP_SMALL_INSERT,MS,ARP_SMALL_INSERT,SMS,SM,ARP_RF,MS	30+10-,15+25-,15+17-,40+36-,0+47-,0+48-,35+33-,60+0-,6+5-,16+15-,52+0-,44+38-
chr6	160535459	160535555	DUP,INS	ARP_Self	cxs=4;DUP,160535459-160535555,sa=0,rp=52	ARP_SMALL_INSERT,ARP_RF,ARP_LARGE_INSERT,ARP_SMALL_INSERT,MS,ARP_RF	0+42-,0+65-,45+0-,44+0-,11+3-,106+0-
chr6	165749273	165749500	DUP,INS	ARP_Self	cxs=8;DUP,165749273-165749500,sa=0,rp=23;INS,165749377-165749406,sa=0,rp=10	SM,MS,ARP_RF,ARP_SMALL_INSERT,ARP_SMALL_INSERT,ARP_RF	16+14-,2+5-,0+23-,0+12-,10+0-,23+0-
chr6	165839937	165840008	DUP,INS	ARP_Self	cxs=5;DUP,165839937-165840008,sa=0,rp=11	SM,SMS,SMS,SM,ARP_SMALL_INSERT,ARP_RF,SMS,SM,MS,ARP_RF,MS,ARP_SMALL_INSERT,SM,MS	0+6-,11+19-,3+6-,3+6-,0+15-,0+10-,15+14-,13+8-,10+9-,10+0-,26+25-,19+0-,7+11-,13+7-
chr6	166416140	166416256	DUP,INS	ARP_Self	cxs=4;DUP,166416140-166416256,sa=0,rp=17	SM,ARP_RF,ARP_SMALL_INSERT,MS,ARP_SMALL_INSERT,ARP_RF,MS	6+15-,0+26-,0+11-,27+7-,12+0-,26+0-,18+3-
chr6	167220898	167286669	INV,DEL	ARP_Self	cxs=20;DEL,167220898-167286544,sa=0,rp=19;INV,167220898-167286669,sa=0,rp=19;DEL,167220898-167286190,sa=0,rp=14;INV,167220898-167286315,sa=0,rp=14	ARP_LARGE_INSERT,ARP_RR,SM,MS,SM,MS,MS,SM,MS,ARP_OEM,MS,SM,SM,MS,MS,ARP_LARGE_INSERT,ARP_RR,ARP_LARGE_INSERT,ARP_RR,SM	0+33-,0+33-,1+16-,13+0-,3+5-,3+6-,12+1-,1+15-,11+0-,35+0-,7+1-,0+10-,0+8-,10+0-,6+1-,0+14-,0+14-,0+20-,0+20-,1+4-
chr6	167386988	167389340	DEL,DUP	ARP_Self	cxs=15;DUP,167386988-167387138,sa=0,rp=13;DEL,167388326-167389340,sa=0,rp=5;DEL,167388495-167389340,sa=0,rp=4	MS,SMS,SM,SM,ARP_RF,SM,ARP_LARGE_INSERT,ARP_RF,MS,ARP_RF,SM,ARP_LARGE_INSERT,ARP_LARGE_INSERT,ARP_RF,ARP_LARGE_INSERT,MS,ARP_LARGE_INSERT	7+0-,5+1-,2+6-,1+5-,0+3-,0+6-,0+14-,0+14-,7+1-,13+0-,0+7-,0+5-,5+0-,0+5-,5+0-,6+0-,0+9-
chr6	167433114	167433256	DUP,INS	ARP_Self	cxs=5;DUP,167433114-167433256,sa=0,rp=18	ARP_RF,MS,ARP_SMALL_INSERT,MS,SMS,ARP_SMALL_INSERT,ARP_RF,MS,SM	0+24-,6+0-,0+14-,5+0-,8+0-,19+0-,24+0-,5+0-,0+5-
chr6	167651465	167651832	DUP,INS	ARP_Self	cxs=20;BND,167651608-167651832,sa=4,rp=0;BND,167651757-167651832,sa=17,rp=0;DUP,167651465-167651726,sa=0,rp=75;INS,167651608-167651673,sa=0,rp=36	ARP_RF,ARP_SMALL_INSERT,ARP_SMALL_INSERT,ARP_RF,SMS,MS,MS,SMS,SM,MS	0+75-,0+49-,38+0-,76+0-,11+15-,11+21-,5+0-,7+0-,10+12-,7+18-
chr6	167735329	167735534	DUP,INS	ARP_Self	cxs=3;DUP,167735329-167735534,sa=0,rp=8	MS,ARP_RF,ARP_SMALL_INSERT,MS,ARP_RF,ARP_SMALL_INSERT	5+0-,0+10-,0+8-,5+0-,10+0-,8+0-
chr6	167990058	167990217	DUP,INS	ARP_Self	cxs=4;DUP,167990058-167990217,sa=0,rp=48	ARP_RF,ARP_SMALL_INSERT,ARP_RF,ARP_SMALL_INSERT,MS,SM,MS	0+66-,0+38-,66+0-,36+0-,9+17-,0+5-,6+0-
chr6	168571791	168573484	DEL,DUP	ARP_Self	cxs=6;DEL,168571791-168573484,sa=0,rp=13;DEL,168572670-168573484,sa=0,rp=5;DUP,168573309-168573451,sa=0,rp=4	ARP_LARGE_INSERT,ARP_LARGE_INSERT,ARP_RF,ARP_RF,ARP_RF,ARP_LARGE_INSERT	32+0-,5+0-,0+3-,0+4-,4+0-,0+28-
chr6	168659501	168660054	DUP,INS	ARP_Self	cxs=8;BND,168659501-168660054,sa=2,rp=0;DUP,168659701-168659927,sa=0,rp=55	SM,SM,MS,ARP_SMALL_INSERT,ARP_RF,ARP_SMALL_INSERT,ARP_RF,MS	2+6-,5+8-,8+3-,0+38-,0+77-,38+0-,77+0-,14+2-
chr6	168839698	168841851	DUP,INS	ARP_Self	cxs=10;BND,168839698-168839868,sa=2,rp=0;DUP,168841812-168841851,sa=0,rp=19	SM,MS,SMS,SM,SM,SMS,SM,ARP_SMALL_INSERT,ARP_RF,ARP_SMALL_INSERT,SMS,MS,ARP_RF,MS	6+12-,7+5-,17+1-,0+12-,0+5-,6+0-,8+9-,0+29-,0+11-,42+0-,1+4-,10+0-,11+0-,2+4-
chr6	168931371	168932485	DEL,DUP,INS	ARP_Self	cxs=10;DEL,168931371-168932326,sa=0,rp=11;DUP,168932278-168932485,sa=0,rp=28	SM,ARP_LARGE_INSERT,ARP_RF,ARP_SMALL_INSERT,ARP_LARGE_INSERT,ARP_SMALL_INSERT,ARP_RF,ARP_LARGE_INSERT,SM,MS,MS	8+14-,14+0-,0+43-,0+16-,0+20-,19+0-,43+0-,0+16-,11+15-,14+17-,4+2-
chr6	169242827	169243076	DUP,INS	ARP_Self	cxs=8;DUP,169242827-169243021,sa=0,rp=3;INS,169242980-169243076,sa=0,rp=5	ARP_RF,ARP_SMALL_INSERT,ARP_RF,ARP_SMALL_INSERT,SM,MS,SM	0+3-,0+7-,4+0-,9+0-,0+5-,7+0-,0+7-
chr6	170113638	170114174	INV,DUP,INS	ARP_Self	cxs=28;INV,170113638-170114174,sa=0,rp=14;INV,170113783-170114169,sa=0,rp=3;DUP,170114044-170114166,sa=0,rp=21;INS,170114055-170114082,sa=0,rp=13	ARP_FF,ARP_RR,SM,MS,ARP_RF,ARP_SMALL_INSERT,ARP_SMALL_INSERT,SMS,ARP_RF,ARP_RR,ARP_FF	14+0-,0+3-,2+3-,3+4-,0+21-,0+22-,23+0-,5+14-,21+0-,0+11-,15+0-
chr6	170398827	170400228	DEL,DUP,INS	ARP_Self	cxs=9;DEL,170398827-170400228,sa=0,rp=43;DUP,170398856-170399043,sa=0,rp=13;DEL,170399061-170400032,sa=0,rp=11	ARP_LARGE_INSERT,ARP_RF,ARP_SMALL_INSERT,ARP_RF,ARP_SMALL_INSERT,ARP_LARGE_INSERT,ARP_LARGE_INSERT,ARP_RF,ARP_LARGE_INSERT,ARP_RF,ARP_SMALL_INSERT	0+56-,0+70-,0+10-,20+0-,10+0-,16+0-,0+30-,0+10-,61+0-,57+0-,16+0-
chr7	205261	206826	DUP,INS	ARP_Self	cxs=8;DUP,205261-205358,sa=0,rp=16;DUP,206648-206826,sa=0,rp=15	ARP_RF,ARP_SMALL_INSERT,ARP_SMALL_INSERT,ARP_RF,MS,MS,MS,ARP_RF,SM,ARP_RF	0+20-,0+18-,16+0-,20+0-,45+8-,17+1-,3+2-,0+15-,4+8-,15+0-
chr7	237712	240374	DEL,DUP,INS	ARP_Self	cxs=18;DEL,237712-240291,sa=0,rp=45;INS,237754-237776,sa=0,rp=17;DUP,240245-240374,sa=0,rp=123	ARP_LARGE_INSERT,SMS,ARP_LARGE_INSERT,ARP_RF,ARP_SMALL_INSERT,ARP_SMALL_INSERT,MS,SMS,SM,ARP_SMALL_INSERT,SMS,SM,SMS,SM,ARP_RF,SMS,ARP_LARGE_INSERT,ARP_LARGE_INSERT,ARP_SMALL_INSERT,ARP_RF	120+0-,22+19-,0+30-,0+18-,0+22-,20+0-,22+22-,20+22-,21+27-,0+65-,2+3-,2+3-,7+4-,10+5-,0+195-,2+6-,0+95-,22+0-,64+0-,204+0-
chr7	355960	356050	DUP,INS	ARP_Self	cxs=4;DUP,355960-356050,sa=0,rp=3	MS,ARP_SMALL_INSERT,ARP_RF,ARP_SMALL_INSERT,SM,ARP_RF,SM,MS	10+3-,0+4-,0+3-,4+0-,3+2-,3+0-,6+17-,13+3-
chr7	566435	567548	DEL,DUP,INS	ARP_Self	cxs=20;DEL,566496-567341,sa=5,rp=0;DEL,566496-567548,sa=0,rp=11;DUP,566435-566596,sa=0,rp=19;DEL,566662-567548,sa=0,rp=12	ARP_SMALL_INSERT,ARP_RF,ARP_LARGE_INSERT,ARP_SMALL_INSERT,ARP_RF,ARP_LARGE_INSERT,MS,MS,SM,ARP_LARGE_INSERT	0+19-,0+21-,22+0-,28+0-,20+0-,12+0-,5+5-,4+2-,25+25-,0+34-
chr7	588557	588704	DUP,INS	ARP_Self	cxs=4;DUP,588557-588704,sa=0,rp=28	MS,SM,ARP_RF,ARP_SMALL_INSERT,ARP_SMALL_INSERT,MS,ARP_RF,SM	9+1-,1+7-,0+38-,0+27-,32+0-,4+1-,38+0-,14+8-
chr7	905588	906538	DUP,INS	ARP_Self	cxs=9;DUP,905588-905708,sa=0,rp=19;INS,906370-906418,sa=0,rp=8;DUP,906370-906538,sa=0,rp=14	ARP_RF,ARP_SMALL_INSERT,SM,ARP_SMALL_INSERT,ARP_RF,ARP_SMALL_INSERT,ARP_RF,SM,ARP_SMALL_INSERT,ARP_RF,SM	0+28-,0+12-,1+4-,20+0-,28+0-,0+8-,0+14-,0+5-,13+0-,14+0-,4+6-
chr7	1294506	1295633	DEL,DUP	ARP_Self	cxs=12;BND,1295262-1295558,sa=5,rp=0;DUP,1295239-1295633,sa=1,rp=3;DEL,1294506-1295354,sa=0,rp=5	ARP_LARGE_INSERT,MS,MS,ARP_RF,MS,ARP_LARGE_INSERT,SM,ARP_RF	11+0-,4+1-,2+6-,0+7-,3+7-,0+5-,3+14-,6+0-
chr7	1758548	1758613	DUP,INS	ARP_Self	cxs=4;DUP,1758548-1758613,sa=0,rp=4	SM,ARP_RF,SM,ARP_SMALL_INSERT,SM,ARP_SMALL_INSERT,ARP_RF,MS	0+5-,0+5-,0+5-,0+3-,0+5-,6+0-,5+0-,5+1-
chr7	1940931	1941009	DUP,INS	ARP_Self	cxs=5;DUP,1940931-1941009,sa=1,rp=13	SM,MS,SM,SMS,SM,ARP_SMALL_INSERT,ARP_RF,ARP_SMALL_INSERT,ARP_RF,MS,MS	3+4-,10+3-,0+9-,16+7-,5+21-,0+37-,0+22-,44+0-,22+0-,17+1-,11+5-
chr7	8152627	8152758	DUP,INS	ARP_Self	cxs=4;DUP,8152627-8152758,sa=0,rp=28	SM,ARP_SMALL_INSERT,ARP_RF,ARP_SMALL_INSERT,ARP_RF,MS	0+5-,0+20-,0+38-,20+0-,38+0-,5+0-
chr7	23776047	23798999	INV,DEL	ARP_Self	cxs=6;DEL,23776047-23798874,sa=0,rp=10;INV,23776047-23798999,sa=0,rp=10	ARP_LARGE_INSERT,ARP_RR,SM,ARP_LARGE_INSERT,ARP_RR	0+12-,0+12-,1+9-,0+10-,0+10-
chr7	40839572	40841125	INV,DEL	ARP_Self	cxs=35;BND,40839777-40840871,sa=5,rp=0;BND,40839902-40840871,sa=3,rp=0;DEL,40840812-40840872,sa=8,rp=0;BND,40839777-40841125,sa=5,rp=0;DEL,40839572-40840812,sa=0,rp=58;INV,40839630-40840742,sa=0,rp=100;INV,40839902-40841119,sa=0,rp=69	MS,MS,ARP_LARGE_INSERT,ARP_FF,MS,SM,ARP_LARGE_INSERT,ARP_RR,SM,ARP_FF,ARP_LARGE_INSERT,SM,MS,ARP_LARGE_INSERT,ARP_RR	6+1-,5+0-,60+0-,100+0-,18+7-,8+14-,0+57-,0+85-,2+12-,100+0-,67+0-,15+11-,15+16-,0+54-,0+85-
chr7	45610820	45611071	DUP,INS	ARP_Self	cxs=10;INS,45610820-45610871,sa=0,rp=16;DUP,45610822-45611071,sa=0,rp=31	SMS,MS,ARP_SMALL_INSERT,ARP_RF,SM,ARP_SMALL_INSERT,MS,ARP_RF,MS,ARP_SMALL_INSERT	9+2-,11+7-,0+30-,0+52-,8+11-,18+0-,10+0-,52+0-,14+5-,11+0-
chr7	55167302	55167528	DUP,INS	ARP_Self	cxs=2;DUP,55167302-55167528,sa=0,rp=14	ARP_RF,ARP_SMALL_INSERT,ARP_SMALL_INSERT,ARP_RF	0+19-,0+10-,12+0-,19+0-
chr7	70955852	70974154	INV,DEL	ARP_Self	cxs=30;INV,70955852-70973900,sa=5,rp=0;BND,70955984-70973902,sa=9,rp=0;BND,70961231-70973894,sa=9,rp=0;DEL,70955984-70973734,sa=5,rp=0;INV,70961231-70974154,sa=3,rp=58;INV,70955852-70973709,sa=0,rp=100	SM,MS,MS,ARP_FF,ARP_LARGE_INSERT,MS,SM,ARP_RR,ARP_LARGE_INSERT,MS,SM,ARP_FF,ARP_LARGE_INSERT,SM,MS,ARP_LARGE_INSERT,ARP_RR	4+3-,2+3-,5+4-,117+0-,104+0-,19+20-,17+37-,0+121-,0+125-,4+4-,6+2-,103+0-,111+0-,21+8-,13+20-,0+122-,0+119-
chr7	76624351	76951016	INV,DEL	ARP_Self	cxs=12;DEL,76624351-76950875,sa=0,rp=10;INV,76624351-76951016,sa=0,rp=10;DEL,76846645-76847516,sa=0,rp=14	ARP_LARGE_INSERT,ARP_RR,SM,SM,SM,MS,MS,SM,MS,MS,SM,MS,MS,MS,MS,SM,SM,SM,MS,MS,SM,MS,ARP_LARGE_INSERT,SM,ARP_LARGE_INSERT,MS,MS,SM,SM,MS,MS,SM,MS,SM,MS,SM,MS,MS,MS,SM,MS,ARP_LARGE_INSERT,ARP_RR	0+10-,0+10-,0+5-,3+6-,0+6-,5+0-,10+0-,0+5-,8+0-,12+0-,0+8-,19+0-,13+0-,6+1-,5+0-,0+7-,1+7-,2+8-,10+0-,5+2-,5+4-,2+3-,16+0-,4+3-,0+15-,10+6-,4+4-,12+2-,0+5-,9+0-,10+0-,0+8-,6+0-,9+1-,2+7-,0+6-,6+2-,18+0-,9+2-,0+9-,8+0-,0+13-,0+10-
chr7	76997407	76998955	DUP,INS	ARP_Self	cxs=20;INS,76997407-76997483,sa=0,rp=2;DUP,76997407-76998007,sa=0,rp=17;DUP,76997407-76997604,sa=0,rp=5;DUP,76998889-76998955,sa=0,rp=4	ARP_SMALL_INSERT,ARP_RF,ARP_LARGE_INSERT,ARP_SMALL_INSERT,SM,ARP_RF,ARP_LARGE_INSERT,ARP_RF,ARP_RF,SM,ARP_OEM,ARP_SMALL_INSERT,ARP_RF,ARP_SMALL_INSERT	0+3-,0+22-,0+5-,8+0-,0+10-,5+0-,9+0-,17+0-,0+3-,0+10-,0+4-,0+8-,4+0-,9+0-
chr7	85460059	85462014	INV,DEL	ARP_Self	cxs=15;INV,85460059-85462014,sa=0,rp=57;INV,85460716-85461904,sa=0,rp=37;DEL,85460074-85461770,sa=0,rp=15	ARP_FF,ARP_LARGE_INSERT,MS,SM,ARP_LARGE_INSERT,ARP_RR,SM,ARP_LARGE_INSERT,ARP_LARGE_INSERT,ARP_RR,ARP_FF,ARP_LARGE_INSERT	65+0-,65+0-,4+1-,10+4-,0+30-,0+46-,17+11-,15+0-,0+32-,0+46-,65+0-,50+0-
chr7	89460092	89462608	DEL,DUP	ARP_Self	cxs=3;DEL,89460092-89462608,sa=0,rp=12	SM,ARP_RF,ARP_LARGE_INSERT,ARP_RF,ARP_LARGE_INSERT	5+0-,0+21-,0+35-,12+0-,17+0-
chr7	93912489	93913367	DEL,DUP	ARP_Self;Split;Cross	cxs=8;cr=36;DUP,93912505-93913253,sa=6,rp=0;BND,93912489-93913367,sa=2,rp=31	ARP_LARGE_INSERT,MS,SM,ARP_RF,ARP_LARGE_INSERT	63+0-,28+31-,20+37-,7+0-,0+154-
chr7	97436836	97460669	INV,DEL	ARP_Span;ARP_Self	cxs=35;DEL,97436836-97459515,sa=0,rp=67;BND,97445823-97460380,sa=7,rp=0;BND,97446019-97460380,sa=2,rp=0;BND,97445823-97460525,sa=4,rp=0;BND,97445823-97460669,sa=3,rp=0;INV,97446012-97460669,sa=0,rp=44;DEL,97446026-97460525,sa=0,rp=47	ARP_LARGE_INSERT,ARP_FF,MS,SM,MS<>SM,SM,MS,SM,ARP_RR,ARP_LARGE_INSERT,SM,MS,MS,ARP_FF,ARP_LARGE_INSERT,MS,SM,ARP_LARGE_INSERT,ARP_RR	70+0-,70+0-,8+12-,6+8-,6+10-,3+3-,1+5-,4+2-,13+7-,0+44-,0+49-,0+10-,10+0-,5+0-,69+0-,69+0-,11+12-,11+12-,0+51-,0+44-
chr7	98811382	98811519	DUP,INS	ARP_Self	cxs=4;DUP,98811382-98811519,sa=0,rp=23	ARP_SMALL_INSERT,ARP_RF,SM,ARP_SMALL_INSERT,ARP_RF,MS	0+17-,0+32-,0+6-,30+0-,32+0-,7+2-
chr7	100957703	100958508	DUP,INS	ARP_Self	cxs=24;BND,100957703-100957985,sa=2,rp=0;INS,100958268-100958407,sa=2,rp=27;DUP,100957703-100958508,sa=0,rp=19;DUP,100958306-100958508,sa=0,rp=119	MS,SM,ARP_RF,ARP_SMALL_INSERT,SMS,MS,SM,ARP_RF,SM,SM,SM,ARP_SMALL_INSERT,ARP_RF,MS,ARP_LARGE_INSERT	9+13-,16+7-,0+19-,0+90-,45+31-,65+78-,32+16-,0+119-,0+5-,0+16-,38+20-,95+0-,139+0-,18+29-,0+18-
chr7	100991786	101004696	DEL,DUP	ARP_Self	cxs=4;DEL,100991786-101000233,sa=0,rp=13;DEL,100995746-101004696,sa=0,rp=11	ARP_RF,ARP_LARGE_INSERT,ARP_LARGE_INSERT,ARP_LARGE_INSERT,ARP_LARGE_INSERT,ARP_LARGE_INSERT,ARP_RF,ARP_LARGE_INSERT,ARP_LARGE_INSERT	0+13-,0+153-,15+0-,38+0-,11+0-,0+3-,14+0-,14+0-,0+22-
chr7	102080906	102085205	INV,DEL	ARP_Self	cxs=35;INV,102080906-102084410,sa=2,rp=13;DEL,102081035-102084421,sa=1,rp=8;DEL,102081267-102084421,sa=6,rp=0;BND,102084258-102084759,sa=3,rp=0;INV,102084258-102085205,sa=0,rp=12;DEL,102081035-102084258,sa=0,rp=18;DEL,102081035-102084759,sa=0,rp=10	ARP_FF,ARP_LARGE_INSERT,MS,ARP_LARGE_INSERT,ARP_RR,ARP_FF,MS,ARP_LARGE_INSERT,SM,ARP_LARGE_INSERT,MS,ARP_RR	35+0-,43+0-,11+12-,18+0-,0+19-,27+0-,16+11-,20+0-,14+20-,0+10-,11+0-,0+12-
chr7	104216000	104216796	DEL,DUP	ARP_Self;Split	cxs=8;DUP,104216002-104216327,sa=10,rp=0;DEL,104216000-104216796,sa=0,rp=14	ARP_LARGE_INSERT,MS,SM,ARP_RF,ARP_LARGE_INSERT,SM,MS	16+0-,33+13-,24+14-,9+0-,0+15-,0+13-,7+1-
chr7	138621939	138622106	DUP,INS	ARP_Self	cxs=3;DUP,138621939-138622106,sa=0,rp=28	ARP_SMALL_INSERT,ARP_RF,ARP_SMALL_INSERT,ARP_RF,SM	0+25-,0+40-,31+0-,37+0-,1+4-
chr7	142060166	142086194	DEL,DUP	ARP_Self	cxs=3;DEL,142060166-142086194,sa=0,rp=42	ARP_LARGE_INSERT,ARP_RF,MS,MS,ARP_RF,ARP_LARGE_INSERT	0+43-,0+43-,12+1-,8+3-,42+0-,42+0-
chr7	150909790	150910469	DUP,INS	ARP_Self	cxs=15;DUP,150909790-150909850,sa=0,rp=4;DUP,150910028-150910197,sa=0,rp=3;DUP,150910391-150910469,sa=0,rp=4	SM,MS,SMS,MS,ARP_SMALL_INSERT,ARP_RF,ARP_SMALL_INSERT,ARP_RF,ARP_RF,ARP_RF,ARP_RF,ARP_SMALL_INSERT,ARP_SMALL_INSERT,ARP_RF	0+7-,6+0-,5+0-,5+0-,0+11-,0+5-,5+0-,5+0-,0+3-,3+0-,0+6-,8+0-,0+7-,6+0-
chr7	151855231	151855587	DUP,INS	ARP_Self	cxs=12;DUP,151855231-151855313,sa=0,rp=3;DUP,151855477-151855587,sa=0,rp=3;INS,151855493-151855505,sa=0,rp=2	SM,ARP_RF,ARP_SMALL_INSERT,ARP_RF,MS,ARP_RF,ARP_SMALL_INSERT,MS,ARP_SMALL_INSERT,ARP_RF,MS,MS,SM	2+3-,0+4-,4+0-,3+0-,5+0-,0+3-,0+3-,4+1-,8+0-,4+0-,4+1-,6+0-,0+6-
chr7	155207777	155208913	DUP,INS	ARP_Self	cxs=30;BND,155208135-155208913,sa=4,rp=0;DUP,155207777-155208792,sa=0,rp=1;DUP,155208519-155208792,sa=0,rp=4;INS,155208501-155208501,sa=0,rp=3;DUP,155208713-155208779,sa=0,rp=4	SM,MS,ARP_RF,ARP_SMALL_INSERT,MS,SMS,ARP_SMALL_INSERT,ARP_SMALL_INSERT,ARP_RF,SMS,SM,ARP_SMALL_INSERT,ARP_RF,ARP_SMALL_INSERT,ARP_RF,SMS,ARP_LARGE_INSERT	5+5-,2+7-,0+3-,3+0-,5+3-,4+3-,3+0-,0+5-,0+4-,11+8-,3+9-,0+7-,0+3-,8+0-,9+0-,2+3-,0+9-
chr7	155328712	155328857	DUP,INS	ARP_Self	cxs=4;DUP,155328712-155328857,sa=0,rp=15	MS,MS,ARP_RF,ARP_SMALL_INSERT,ARP_SMALL_INSERT,ARP_RF,SM,SM,SM,SM	5+0-,11+0-,0+20-,0+15-,14+0-,20+0-,0+5-,0+8-,0+8-,0+5-
chr7	155406971	155407121	DUP,INS	ARP_Self	cxs=5;DUP,155406971-155407121,sa=0,rp=4	MS,ARP_SMALL_INSERT,ARP_RF,ARP_RF,ARP_SMALL_INSERT,ARP_LARGE_INSERT,SM	6+0-,0+5-,0+6-,6+0-,8+0-,0+3-,5+1-
chr7	155615228	155615438	DUP,INS	ARP_Self	cxs=2;DUP,155615228-155615438,sa=0,rp=25	ARP_RF,ARP_SMALL_INSERT,ARP_RF,ARP_SMALL_INSERT	0+38-,0+13-,38+0-,13+0-
chr7	155792027	155792109	DUP,INS	ARP_Self	cxs=5;DUP,155792027-155792109,sa=0,rp=12	SMS,SMS,ARP_SMALL_INSERT,ARP_RF,ARP_SMALL_INSERT,MS,MS,MS,ARP_RF,ARP_OEM	6+2-,6+2-,0+24-,0+8-,27+0-,7+0-,6+0-,5+0-,8+0-,3+0-
chr7	158070331	158071546	DEL,DUP,INS	ARP_Self	cxs=10;DEL,158070331-158071162,sa=0,rp=5;DUP,158071417-158071546,sa=0,rp=12	ARP_LARGE_INSERT,ARP_LARGE_INSERT,SM,ARP_RF,ARP_SMALL_INSERT,ARP_SMALL_INSERT,MS,ARP_RF,SM	12+0-,0+5-,0+7-,0+14-,0+11-,11+0-,8+2-,15+0-,0+7-
chr7	158151379	158151489	DUP,INS	ARP_Self	cxs=4;DUP,158151379-158151489,sa=0,rp=70	MS,MS,ARP_SMALL_INSERT,MS,SM,SM,ARP_RF,SM,SM,ARP_SMALL_INSERT,MS,ARP_SMALL_INSERT,ARP_RF,MS,SM	9+4-,5+0-,8+0-,7+3-,2+9-,0+7-,0+99-,3+8-,0+28-,0+50-,16+2-,55+0-,99+0-,13+3-,0+12-
chr7	158166484	158166596	DUP,INS	ARP_Self	cxs=4;DUP,158166484-158166596,sa=0,rp=7	SM,MS,SM,SM,ARP_SMALL_INSERT,ARP_RF,ARP_SMALL_INSERT,ARP_RF	4+5-,5+0-,2+7-,0+6-,0+8-,0+7-,9+0-,7+0-
chr7	158273882	158274358	DUP,INS	ARP_Self	cxs=8;DUP,158273882-158273987,sa=0,rp=5;DUP,158273893-158274358,sa=0,rp=2	ARP_SMALL_INSERT,SM,ARP_RF,ARP_SMALL_INSERT,ARP_RF,MS,ARP_RF	0+5-,0+5-,0+8-,4+0-,6+0-,7+0-,4+0-
chr7	158330310	158341382	DEL,DUP	ARP_Span;ARP_Self	cxs=18;DUP,158337603-158341382,sa=0,rp=2;DEL,158330310-158331144,sa=0,rp=5;DUP,158331777-158333571,sa=0,rp=20;DEL,158331846-158333531,sa=0,rp=20;DEL,158334468-158337616,sa=0,rp=1;DEL,158336398-158337073,sa=0,rp=1	ARP_LARGE_INSERT,SM,ARP_LARGE_INSERT,ARP_RF,ARP_RF,ARP_LARGE_INSERT,ARP_LARGE_INSERT,ARP_LARGE_INSERT,ARP_RF,ARP_LARGE_INSERT,ARP_LARGE_INSERT,ARP_LARGE_INSERT,ARP_LARGE_INSERT,ARP_LARGE_INSERT,ARP_LARGE_INSERT,ARP_RF,ARP_LARGE_INSERT,ARP_LARGE_INSERT<>SM,ARP_LARGE_INSERT,ARP_RF,ARP_LARGE_INSERT,SM,ARP_LARGE_INSERT,SM,ARP_RF	6+0-,2+4-,0+29-,0+10-,0+22-,0+51-,10+0-,48+0-,24+0-,11+0-,0+3-,0+4-,3+0-,0+13-,0+15-,0+12-,38+0-,0+10-,4+1-,0+44-,12+0-,49+0-,1+5-,0+31-,2+5-,0+3-
chr7	158668126	158668212	DUP,INS	ARP_Self	cxs=4;DUP,158668126-158668212,sa=0,rp=3	MS,MS,MS,MS,ARP_RF,ARP_SMALL_INSERT,ARP_RF,MS,ARP_SMALL_INSERT,SM,MS,MS	10+8-,5+0-,7+0-,7+0-,0+3-,0+4-,3+0-,5+0-,4+0-,0+7-,5+0-,0+6-
chr7	158998436	158998524	DUP,INS	ARP_Self	cxs=5;DUP,158998436-158998524,sa=0,rp=3	MS,SM,ARP_SMALL_INSERT,ARP_RF,ARP_LARGE_INSERT,MS,ARP_RF,ARP_SMALL_INSERT	9+0-,0+7-,0+5-,0+3-,0+3-,5+0-,3+0-,4+0-
chr8	1164182	1164270	DUP,INS	ARP_Self	cxs=5;DUP,1164182-1164270,sa=0,rp=18	MS,ARP_RF,ARP_SMALL_INSERT,SMS,SM,MS,MS,ARP_SMALL_INSERT,ARP_RF,MS	3+3-,0+23-,0+14-,7+0-,1+11-,5+0-,5+0-,14+0-,23+0-,6+0-
chr8	11456240	11456367	DUP,INS	ARP_Self	cxs=4;DUP,11456240-11456367,sa=0,rp=9	SM,SM,SM,ARP_RF,ARP_SMALL_INSERT,SMS,ARP_RF,ARP_SMALL_INSERT,SM	0+6-,1+23-,0+5-,0+13-,0+7-,3+3-,18+0-,6+0-,0+5-
chr8	37506281	37506358	DUP,INS	ARP_Self	cxs=3;DUP,37506281-37506358,sa=0,rp=6	MS,MS,ARP_RF,ARP_SMALL_INSERT,ARP_SMALL_INSERT,ARP_RF,MS	5+0-,9+0-,0+7-,0+6-,8+0-,7+0-,7+1-
chr8	68906235	68906443	DUP,INS	ARP_Self	cxs=3;DUP,68906235-68906443,sa=0,rp=15	MS,ARP_SMALL_INSERT,ARP_RF,ARP_SMALL_INSERT,ARP_RF	6+2-,0+11-,0+20-,11+0-,20+0-
chr8	76444618	76444671	DUP,INS	ARP_Self	cxs=6;BND,76444618-76444671,sa=2,rp=2	SM,MS,SM,ARP_RF,SMS,SMS,SM,ARP_SMALL_INSERT,ARP_SMALL_INSERT,ARP_RF,ARP_RR,MS,MS	1+7-,7+4-,16+11-,0+5-,7+13-,5+6-,4+7-,24+0-,0+35-,5+0-,0+6-,17+28-,7+0-
chr8	92178203	92183376	INV,DEL	ARP_Self	cxs=36;INV,92178203-92183101,sa=7,rp=4;INV,92178329-92183077,sa=11,rp=0;BND,92178262-92182939,sa=4,rp=0;DEL,92178203-92183376,sa=0,rp=21;DEL,92178203-92182550,sa=0,rp=13;INV,92178329-92182549,sa=0,rp=24	SMS,ARP_LARGE_INSERT,ARP_LARGE_INSERT,ARP_RR,ARP_FF,ARP_FF,ARP_LARGE_INSERT,MS,SM,ARP_RR,ARP_LARGE_INSERT	11+24-,25+0-,0+32-,0+32-,25+0-,24+0-,13+0-,11+18-,24+12-,0+31-,0+21-
chr8	97770990	97771941	DEL,DUP	ARP_Self;Split	cxs=8;DUP,97771234-97771570,sa=9,rp=0;DEL,97770990-97771941,sa=0,rp=22	SM,SM,SM,MS,ARP_LARGE_INSERT,MS,SM,ARP_RF,ARP_LARGE_INSERT	0+8-,0+8-,0+5-,5+1-,22+0-,22+19-,30+15-,3+0-,0+23-
chr8	100426632	100426724	DUP,INS	ARP_Self	cxs=4;DUP,100426632-100426724,sa=0,rp=5	MS,MS,ARP_RF,ARP_SMALL_INSERT,SM,ARP_RF,ARP_SMALL_INSERT	8+0-,8+3-,0+5-,0+6-,15+3-,5+0-,5+0-
chr8	138206296	138206471	DUP,INS	ARP_Self	cxs=4;DUP,138206296-138206471,sa=0,rp=27	SM,ARP_SMALL_INSERT,ARP_RF,ARP_SMALL_INSERT,ARP_RF,MS	3+4-,0+20-,0+43-,17+0-,39+0-,4+2-
chr8	138691548	138692228	DUP,INS	ARP_Self	cxs=12;BND,138691548-138692172,sa=3,rp=11;DUP,138691735-138692181,sa=0,rp=21;DUP,138692101-138692228,sa=0,rp=12	ARP_RF,ARP_RF,ARP_SMALL_INSERT,ARP_RF,ARP_RF,SM,MS,ARP_SMALL_INSERT,SM	0+35-,0+21-,0+11-,0+15-,71+0-,9+12-,34+24-,16+0-,2+4-
chr8	141347557	141348580	DEL,DUP	ARP_Self	cxs=18;BND,141347557-141347611,sa=4,rp=0;DEL,141347661-141348580,sa=0,rp=8;DUP,141347633-141347845,sa=0,rp=10	MS,MS,SMS,SM,SM,ARP_SMALL_INSERT,ARP_RF,ARP_LARGE_INSERT,ARP_RF,MS,ARP_LARGE_INSERT	9+4-,13+4-,2+3-,9+8-,4+1-,0+8-,0+10-,8+0-,10+0-,3+5-,0+10-
chr8	141492292	141492474	DUP,INS	ARP_Self	cxs=2;DUP,141492292-141492474,sa=0,rp=18	ARP_SMALL_INSERT,ARP_RF,ARP_RF,ARP_SMALL_INSERT,ARP_SMALL_INSERT	0+17-,0+23-,23+0-,14+0-,0+4-
chr8	141871771	141874394	DUP,INS	ARP_Self	cxs=12;DUP,141871771-141871858,sa=0,rp=3;DUP,141871989-141872100,sa=0,rp=10;DUP,141874172-141874394,sa=0,rp=32	SM,MS,MS,MS,ARP_RF,ARP_RF,ARP_SMALL_INSERT,SM,ARP_RF,SM,ARP_SMALL_INSERT,ARP_RF,SM,SM,SM,SM,ARP_SMALL_INSERT,ARP_RF,MS,ARP_RF,ARP_SMALL_INSERT,MS	0+20-,5+0-,15+0-,1+6-,0+6-,3+0-,0+7-,2+4-,0+16-,0+7-,7+0-,19+0-,0+5-,0+9-,0+5-,0+5-,0+23-,0+44-,20+0-,44+0-,27+0-,9+5-
chr8	142012915	142013093	DUP,INS	ARP_Self	cxs=4;DUP,142012915-142013093,sa=0,rp=48	SM,ARP_RF,ARP_SMALL_INSERT,ARP_RF,ARP_SMALL_INSERT,SM,MS	6+5-,0+67-,0+32-,68+0-,41+0-,0+7-,5+0-
chr8	143218262	143218337	DUP,INS	ARP_Self	cxs=3;DUP,143218262-143218337,sa=0,rp=4	ARP_RF,ARP_SMALL_INSERT,ARP_OEM,ARP_SMALL_INSERT,ARP_RF	0+3-,0+8-,4+0-,7+0-,3+0-
chr8	143669463	143669602	DUP,INS	ARP_Self	cxs=4;DUP,143669463-143669602,sa=0,rp=184	MS,SM,ARP_SMALL_INSERT,ARP_RF,ARP_RF,ARP_SMALL_INSERT,MS	5+0-,16+9-,0+46-,0+333-,333+0-,43+0-,5+0-
chr8	144020570	144024873	DEL,DUP,INS	ARP_Self	cxs=42;DEL,144023020-144023162,sa=2,rp=0;BND,144023020-144023670,sa=3,rp=0;BND,144020663-144024873,sa=11,rp=0;DUP,144020570-144020828,sa=0,rp=19;DEL,144021284-144023162,sa=0,rp=20;DUP,144021325-144023551,sa=0,rp=16;DEL,144023162-144024006,sa=0,rp=27	SM,ARP_RF,ARP_SMALL_INSERT,MS,ARP_SMALL_INSERT,ARP_RF,ARP_LARGE_INSERT,MS,SM,SMS,SM,ARP_LARGE_INSERT,ARP_RF,MS,ARP_LARGE_INSERT,SM,MS,SM,ARP_LARGE_INSERT,MS,SM,SM,ARP_LARGE_INSERT,ARP_RF,MS,SM,ARP_LARGE_INSERT,ARP_LARGE_INSERT,MS	2+8-,0+27-,0+13-,8+12-,16+0-,27+0-,12+0-,12+9-,7+16-,8+6-,3+4-,0+36-,0+25-,5+7-,8+0-,3+3-,6+0-,7+0-,97+0-,1+4-,8+8-,1+4-,0+37-,26+0-,12+10-,12+16-,0+36-,0+11-,8+0-
chr8	144125777	144125935	DUP,INS	ARP_Self	cxs=4;BND,144125777-144125935,sa=0,rp=86	SM,SM,ARP_SMALL_INSERT,ARP_RF,ARP_SMALL_INSERT,ARP_RF,MS	0+12-,10+24-,0+121-,0+169-,119+0-,169+0-,2+12-
chr8	144233387	144233472	DUP,INS	ARP_Self	cxs=4;DUP,144233387-144233472,sa=0,rp=7	MS,MS,MS,SM,MS,SM,SM,ARP_SMALL_INSERT,ARP_RF,MS,ARP_RF,ARP_SMALL_INSERT,MS,SM	5+0-,6+0-,7+0-,6+1-,5+5-,0+6-,0+5-,0+11-,0+10-,9+0-,10+0-,12+0-,7+0-,0+5-
chr8	144687804	144687929	DUP,INS	ARP_Self	cxs=4;DUP,144687804-144687929,sa=0,rp=11	SM,ARP_RF,ARP_SMALL_INSERT,ARP_SMALL_INSERT,ARP_RF,MS,MS,SM,MS	0+9-,0+15-,0+10-,13+0-,15+0-,8+0-,12+0-,0+9-,9+0-
chr8	144946952	144947229	DUP,INS	ARP_Self	cxs=6;DUP,144946952-144947229,sa=0,rp=6;DUP,144946952-144946952,sa=0,rp=5;INS,144947033-144947180,sa=0,rp=6	ARP_RF,ARP_RF,ARP_SMALL_INSERT,ARP_SMALL_INSERT,ARP_RF	5+0-,0+11-,0+7-,10+0-,10+0-
chr9	399874	400966	DEL,DUP	ARP_Self	cxs=15;DEL,399874-400828,sa=0,rp=8;DUP,400587-400966,sa=0,rp=1;DUP,400839-400966,sa=0,rp=3	ARP_LARGE_INSERT,ARP_RF,MS,ARP_LARGE_INSERT,ARP_RF,ARP_SMALL_INSERT,ARP_RF,SM	15+0-,0+3-,6+2-,0+8-,0+3-,5+0-,4+0-,6+4-
chr9	808747	808859	DUP,INS	ARP_Self	cxs=4;DUP,808747-808859,sa=0,rp=12	ARP_RF,ARP_SMALL_INSERT,ARP_SMALL_INSERT,ARP_RF,SM,MS	0+13-,0+13-,15+0-,13+0-,0+6-,5+0-
chr9	4537250	4538116	DEL,DUP	ARP_Self;Split	cxs=8;DEL,4537271-4537621,sa=10,rp=0;DEL,4537250-4538116,sa=0,rp=17	ARP_LARGE_INSERT,MS,SM,ARP_RF,ARP_LARGE_INSERT	20+0-,30+20-,23+19-,9+0-,0+18-
chr9	4713910	4714160	DUP,INS	ARP_Self	cxs=8;BND,4713910-4714160,sa=3,rp=14;INS,4713916-4714030,sa=0,rp=25	SMS,SM,SM,SM,ARP_SMALL_INSERT,ARP_RF,ARP_SMALL_INSERT,ARP_RF,SM	7+2-,23+30-,0+5-,2+4-,0+53-,0+70-,31+0-,70+0-,0+9-
chr9	15126725	15126845	DUP,INS	ARP_Self	cxs=2;DUP,15126725-15126845,sa=0,rp=8	ARP_RF,ARP_SMALL_INSERT,ARP_SMALL_INSERT,ARP_RF	0+11-,0+5-,9+0-,11+0-
chr9	17276803	17277720	DEL,DUP	ARP_Self;Split;Cross	cxs=8;cr=31;DUP,17277060-17277310,sa=13,rp=0;DEL,17276803-17277720,sa=0,rp=11	ARP_LARGE_INSERT,MS,SM,ARP_RF,ARP_LARGE_INSERT	11+0-,31+38-,39+31-,5+0-,0+11-
chr9	29591409	29593057	INV,DEL	ARP_Self	cxs=36;DEL,29591753-29592399,sa=4,rp=0;BND,29592379-29592482,sa=5,rp=0;BND,29592379-29592669,sa=6,rp=0;INV,29591409-29592459,sa=0,rp=11;DEL,29591734-29592669,sa=0,rp=50;INV,29592379-29593057,sa=0,rp=15	SM,ARP_FF,ARP_LARGE_INSERT,MS,SMS,SM,ARP_LARGE_INSERT,ARP_RR,MS,ARP_FF,SM,ARP_LARGE_INSERT,ARP_RR	1+4-,12+0-,56+0-,18+11-,7+14-,10+5-,11+0-,0+20-,7+5-,12+0-,12+17-,0+54-,0+15-
chr9	34681484	34681982	DUP,INS	ARP_Self	cxs=12;INS,34681484-34681952,sa=8,rp=0;BND,34681604-34681982,sa=2,rp=0;DUP,34681604-34681874,sa=0,rp=40	MS,SM,ARP_SMALL_INSERT,ARP_RF,ARP_RF,ARP_SMALL_INSERT,MS,MS	4+3-,23+12-,0+33-,0+50-,50+0-,34+0-,9+13-,15+9-
chr9	35913547	35914174	DUP,INS	ARP_Self	cxs=6;DUP,35913547-35913754,sa=0,rp=31;DUP,35913981-35914174,sa=0,rp=21	ARP_SMALL_INSERT,ARP_RF,ARP_RF,ARP_SMALL_INSERT,ARP_RF,ARP_RF,ARP_SMALL_INSERT,MS	0+31-,0+46-,45+0-,21+0-,0+21-,25+0-,11+0-,8+0-
chr9	40542254	40542424	DUP,INS	ARP_Self	cxs=6;DUP,40542254-40542424,sa=0,rp=38	MS,SM,SMS,SMS,SM,ARP_RF,ARP_SMALL_INSERT,ARP_LARGE_INSERT,ARP_RF,ARP_SMALL_INSERT,MS,ARP_RF,ARP_LARGE_INSERT	8+1-,12+0-,6+0-,9+0-,9+8-,0+52-,0+29-,11+0-,51+0-,32+0-,8+19-,0+19-,0+24-
chr9	62806317	62823001	INV,DEL	ARP_Self	cxs=20;INV,62806317-62818221,sa=0,rp=23;DEL,62814272-62822872,sa=0,rp=6;DEL,62814506-62822872,sa=0,rp=12;INV,62814526-62823001,sa=0,rp=12	ARP_FF,MS,MS,SM,ARP_LARGE_INSERT,ARP_LARGE_INSERT,ARP_RR,ARP_FF,ARP_LARGE_INSERT,ARP_LARGE_INSERT,ARP_RR	23+0-,5+5-,12+0-,19+0-,0+29-,0+31-,0+12-,27+0-,113+0-,0+52-,0+18-
chr9	86052967	86053698	DUP,INS	ARP_Self	cxs=12;DUP,86052967-86053523,sa=0,rp=16;DUP,86053451-86053698,sa=0,rp=8;INS,86053469-86053547,sa=0,rp=6	SMS,ARP_RF,ARP_RF,ARP_SMALL_INSERT,ARP_RF,MS,ARP_SMALL_INSERT,ARP_RF,MS	8+1-,0+19-,0+10-,0+6-,20+0-,18+6-,10+0-,10+0-,18+12-
chr9	89254239	89254375	DUP,INS	ARP_Self	cxs=5;DUP,89254239-89254375,sa=0,rp=29	ARP_SMALL_INSERT,ARP_RF,ARP_SMALL_INSERT,ARP_RF,SM,MS,MS,SMS	0+29-,0+34-,33+0-,34+0-,5+12-,4+14-,9+0-,7+5-
chr9	89371911	89371996	DUP,INS	ARP_Self	cxs=3;DUP,89371911-89371996,sa=0,rp=3	ARP_SMALL_INSERT,ARP_RF,ARP_SMALL_INSERT,ARP_RF,SM	0+4-,0+4-,5+0-,4+0-,0+5-
chr9	89671543	89671681	DUP,INS	ARP_Self	cxs=3;DUP,89671543-89671681,sa=0,rp=10	ARP_SMALL_INSERT,ARP_RF,MS,MS,ARP_SMALL_INSERT,ARP_RF	0+7-,0+16-,12+22-,5+0-,7+0-,16+0-
chr9	91695537	91695651	DUP,INS	ARP_Self	cxs=8;INS,91695558-91695574,sa=0,rp=3;DUP,91695537-91695651,sa=0,rp=3	ARP_RF,SM,ARP_SMALL_INSERT,MS,ARP_SMALL_INSERT,ARP_RF,MS	0+3-,1+4-,0+3-,3+2-,3+0-,3+0-,10+0-
chr9	104600358	104607025	DEL,DUP	ARP_Self	cxs=8;DEL,104600358-104606892,sa=0,rp=25;DEL,104601162-104607025,sa=0,rp=84	ARP_LARGE_INSERT,MS,MS,SM,ARP_LARGE_INSERT,ARP_RF,SM,MS,MS,SM,MS,SM,ARP_LARGE_INSERT,MS,ARP_LARGE_INSERT,MS,ARP_RF,MS,SM	25+0-,6+7-,3+2-,6+12-,0+84-,0+84-,2+4-,5+9-,7+0-,2+9-,2+7-,7+6-,0+25-,9+0-,84+0-,12+0-,84+0-,3+2-,2+3-
chr9	109523566	109524653	DEL,DUP	ARP_Self	cxs=20;BND,109523571-109524268,sa=8,rp=0;DEL,109523765-109524407,sa=4,rp=0;DEL,109523566-109524653,sa=0,rp=4;DEL,109523764-109524653,sa=0,rp=35;DUP,109523586-109523994,sa=0,rp=64	MS,SM,SM,SM,MS,MS,SM,ARP_LARGE_INSERT,ARP_RF,ARP_LARGE_INSERT,MS,ARP_RF,MS,MS,SM,ARP_LARGE_INSERT	3+3-,3+3-,1+7-,5+5-,7+3-,11+0-,23+25-,10+0-,0+64-,38+0-,18+23-,64+0-,8+10-,14+9-,32+21-,0+39-
chr9	123347689	123347773	DUP,INS	ARP_Self	cxs=5;DUP,123347689-123347773,sa=0,rp=8	SM,MS,SM,SM,MS,SMS,SM,SMS,SM,ARP_SMALL_INSERT,MS,ARP_RF,ARP_SMALL_INSERT,SMS,SM,MS,ARP_RF	0+8-,11+0-,8+4-,20+20-,29+18-,3+4-,5+6-,0+6-,7+25-,0+7-,27+19-,0+12-,5+0-,3+2-,4+4-,1+5-,12+0-
chr9	129396525	129396803	DUP,INS	ARP_Self	cxs=3;DUP,129396525-129396803,sa=0,rp=40	SM,ARP_SMALL_INSERT,ARP_RF,ARP_SMALL_INSERT,ARP_RF	12+15-,0+25-,0+55-,25+0-,55+0-
chr9	130955139	130955274	DUP,INS	ARP_Self	cxs=4;DUP,130955139-130955274,sa=0,rp=26	ARP_RF,ARP_SMALL_INSERT,ARP_SMALL_INSERT,ARP_RF,SM,MS	0+41-,0+16-,13+0-,41+0-,3+2-,9+3-
chr9	134182981	134183065	DUP,INS	ARP_Self	cxs=5;DUP,134182981-134183065,sa=0,rp=67	SM,ARP_RF,SMS,ARP_SMALL_INSERT,SMS,SM,SMS,SMS,ARP_SMALL_INSERT,MS,MS,SMS,MS,MS,ARP_RF,MS,MS,MS	0+22-,0+72-,8+1-,0+90-,4+4-,0+9-,1+5-,4+1-,113+0-,9+0-,7+0-,4+1-,6+0-,6+0-,71+0-,11+3-,5+1-,5+0-
chr9	134685195	134685386	DUP,INS	ARP_Self	cxs=4;DUP,134685195-134685386,sa=0,rp=31	SM,ARP_SMALL_INSERT,ARP_RF,MS,SM,ARP_SMALL_INSERT,ARP_RF,MS,MS,MS,SM,MS,SM,SM,MS	2+10-,0+22-,0+45-,8+5-,2+20-,22+0-,45+0-,4+1-,7+0-,6+3-,0+7-,7+1-,2+8-,1+8-,3+6-
chr9	136632692	136632989	DUP,INS	ARP_Self	cxs=4;DUP,136632692-136632989,sa=0,rp=22	ARP_RF,ARP_SMALL_INSERT,ARP_SMALL_INSERT,ARP_RF,SM,MS	0+34-,0+12-,13+0-,34+0-,0+13-,5+0-
chr9	137328196	137328432	DUP,INS	ARP_Self	cxs=10;DUP,137328260-137328432,sa=0,rp=290;INS,137328196-137328277,sa=0,rp=101	ARP_SMALL_INSERT,ARP_RF,ARP_SMALL_INSERT,ARP_RF,MS,ARP_LARGE_INSERT,SM,ARP_LARGE_INSERT,MS,MS,SM	0+145-,0+290-,140+0-,290+0-,21+15-,16+0-,3+8-,0+4-,11+4-,3+2-,3+4-
chr9	137355493	137355619	DUP,INS	ARP_Self	cxs=4;DUP,137355493-137355619,sa=0,rp=13	SM,ARP_RF,ARP_SMALL_INSERT,MS,ARP_RF,SM,SM,ARP_SMALL_INSERT,MS,MS	1+4-,0+13-,0+21-,6+1-,13+0-,0+10-,0+5-,30+0-,9+0-,7+0-
chr9	137503837	137503947	DUP,INS	ARP_Self	cxs=4;DUP,137503837-137503947,sa=0,rp=13	MS,SM,ARP_SMALL_INSERT,ARP_RF,SM,ARP_SMALL_INSERT,ARP_RF,SM,MS	10+3-,6+6-,0+10-,0+20-,8+3-,6+0-,20+0-,0+8-,11+0-
chr9	137518162	137518324	DUP,INS	ARP_Self	cxs=4;DUP,137518162-137518324,sa=0,rp=12	MS,SM,ARP_RF,ARP_SMALL_INSERT,ARP_RF,ARP_SMALL_INSERT,MS	5+0-,0+6-,0+18-,0+7-,18+0-,8+0-,5+0-
chr9	137669378	137669456	DUP,INS	ARP_Self	cxs=5;DUP,137669378-137669456,sa=0,rp=18	MS,SMS,SM,SM,ARP_RF,ARP_SMALL_INSERT,MS,ARP_SMALL_INSERT,MS,MS,ARP_RF	4+1-,5+0-,0+5-,0+6-,0+16-,0+29-,5+0-,28+0-,10+0-,7+0-,16+0-
chrX	420180	420286	DUP,INS	ARP_Self	cxs=4;DUP,420180-420286,sa=0,rp=5	SM,SM,MS,SM,MS,ARP_RF,ARP_SMALL_INSERT,ARP_RF,ARP_SMALL_INSERT,SM	0+5-,4+1-,11+1-,0+5-,7+1-,0+7-,0+12-,7+0-,10+0-,4+2-
chrX	426642	429106	DUP,INS	ARP_Self	cxs=10;BND,429040-429106,sa=6,rp=0;DUP,426642-426849,sa=0,rp=24	SM,SM,ARP_SMALL_INSERT,ARP_RF,SMS,SM,ARP_RF,ARP_SMALL_INSERT,MS,MS,MS,MS,SM	0+6-,18+33-,0+13-,0+37-,5+5-,26+14-,37+0-,11+0-,7+10-,8+0-,7+0-,8+9-,6+13-
chrX	457273	457509	DUP,INS	ARP_Self	cxs=4;DUP,457273-457509,sa=0,rp=69	SM,SM,MS,MS,SM,MS,SM,ARP_RF,SM,ARP_SMALL_INSERT,ARP_RF,ARP_SMALL_INSERT,MS	1+5-,2+5-,4+13-,5+1-,12+10-,15+8-,2+5-,0+97-,1+7-,0+45-,97+0-,41+0-,8+7-
chrX	527299	527664	DUP,INS	ARP_Self	cxs=8;DUP,527299-527451,sa=0,rp=60;DUP,527493-527664,sa=0,rp=19	MS,ARP_RF,ARP_SMALL_INSERT,ARP_RF,ARP_SMALL_INSERT,MS,ARP_RF,ARP_SMALL_INSERT,ARP_RF,ARP_SMALL_INSERT,ARP_LARGE_INSERT,MS,MS	7+2-,0+93-,0+42-,93+0-,30+0-,13+0-,0+20-,0+37-,20+0-,25+0-,0+20-,6+0-,6+0-
chrX	771254	780451	DEL,DUP	ARP_Self	cxs=18;DEL,771254-778803,sa=0,rp=3;DEL,771306-779254,sa=0,rp=5;DUP,780261-780451,sa=0,rp=10	MS,ARP_RR,ARP_LARGE_INSERT,MS,ARP_LARGE_INSERT,ARP_FF,MS,SM,SM,MS,ARP_LARGE_INSERT,MS,SM,ARP_LARGE_INSERT,MS,MS,SM,ARP_RF,ARP_RF,SM,SM,SM	12+7-,0+5-,3+0-,3+5-,0+11-,3+0-,3+2-,0+10-,2+18-,6+0-,36+0-,13+8-,12+11-,0+48-,5+1-,8+5-,2+6-,0+11-,14+0-,1+4-,4+1-,1+4-
chrX	918293	919252	DEL,DUP	ARP_Self	cxs=4;DUP,918293-918449,sa=0,rp=11;DEL,918458-919252,sa=0,rp=11	ARP_RF,ARP_RF,ARP_LARGE_INSERT,ARP_LARGE_INSERT	0+11-,11+0-,15+0-,0+12-
chrX	990699	990827	DUP,INS	ARP_Self	cxs=4;DUP,990699-990827,sa=0,rp=22	SM,MS,SM,MS,MS,ARP_SMALL_INSERT,ARP_RF,MS,ARP_SMALL_INSERT,ARP_RF	1+24-,6+1-,1+6-,3+3-,10+1-,0+12-,0+35-,13+0-,11+0-,35+0-
chrX	1073630	1073837	DUP,INS	ARP_Self	cxs=3;DUP,1073630-1073837,sa=0,rp=15	SM,ARP_RF,ARP_SMALL_INSERT,ARP_RF,ARP_SMALL_INSERT,SM,SM	0+7-,0+19-,0+12-,19+0-,20+0-,5+2-,0+7-
chrX	1284442	1284574	DUP,INS	ARP_Self	cxs=4;DUP,1284442-1284574,sa=0,rp=12	SM,MS,MS,MS,ARP_SMALL_INSERT,MS,ARP_RF,ARP_SMALL_INSERT,ARP_RF,MS,SM,MS	0+7-,7+0-,9+0-,3+3-,0+12-,15+0-,0+12-,14+0-,12+0-,6+0-,0+5-,7+0-
chrX	1293688	1295105	DUP,INS	ARP_Self	cxs=16;BND,1294869-1295099,sa=1,rp=9;BND,1294900-1294960,sa=7,rp=0;INS,1295050-1295105,sa=2,rp=0;DUP,1293688-1293855,sa=0,rp=12	ARP_RF,ARP_RF,ARP_RF,ARP_SMALL_INSERT,SM,MS,ARP_RF,ARP_SMALL_INSERT,MS	0+13-,12+0-,0+27-,0+13-,7+9-,15+18-,29+0-,16+0-,11+11-
chrX	1473818	1473986	DUP,INS	ARP_Self	cxs=4;DUP,1473818-1473986,sa=0,rp=22	MS,SM,SM,SM,SM,ARP_RF,ARP_SMALL_INSERT,ARP_SMALL_INSERT,ARP_RF,SM,SM	7+0-,0+5-,0+11-,0+5-,7+0-,0+29-,0+16-,16+0-,31+0-,4+3-,0+8-
chrX	1509029	1510115	DEL,DUP	ARP_Self	cxs=8;DUP,1509029-1509383,sa=0,rp=19;DEL,1509098-1510115,sa=0,rp=15	SM,SM,MS,SM,MS,SM,MS,ARP_RF,ARP_LARGE_INSERT,MS,ARP_RF,SM,MS,SM,SM,SM,ARP_LARGE_INSERT	3+9-,1+8-,17+0-,16+11-,12+15-,5+3-,9+7-,0+19-,15+0-,4+2-,20+0-,1+4-,7+3-,4+3-,2+5-,3+2-,0+22-
chrX	2186216	2187270	DEL,DUP	ARP_Self	cxs=4;DEL,2186216-2187160,sa=0,rp=10;DUP,2187127-2187270,sa=0,rp=12	ARP_LARGE_INSERT,ARP_RF,ARP_LARGE_INSERT,ARP_RF	14+0-,0+12-,0+16-,14+0-
chrX	2629868	2632404	DEL,DUP,INS	ARP_Self	cxs=35;BND,2629876-2630321,sa=5,rp=0;DEL,2630015-2630321,sa=6,rp=0;DEL,2629868-2631916,sa=0,rp=27;DUP,2629884-2632393,sa=0,rp=24;DEL,2630015-2632315,sa=0,rp=38;DEL,2630245-2632315,sa=0,rp=10;DUP,2632225-2632404,sa=0,rp=16	ARP_LARGE_INSERT,ARP_RF,ARP_LARGE_INSERT,ARP_LARGE_INSERT,MS,ARP_RF,ARP_LARGE_INSERT,MS,SM,ARP_RF,ARP_SMALL_INSERT,MS,ARP_LARGE_INSERT,ARP_RF,ARP_SMALL_INSERT,SM	0+41-,0+35-,57+0-,0+14-,13+19-,11+0-,69+0-,11+3-,20+14-,0+22-,0+12-,10+10-,0+73-,47+0-,10+0-,3+7-
chrX	6218805	6220510	INV,DEL	ARP_Self	cxs=15;INV,6218805-6220197,sa=0,rp=78;DEL,6219038-6220405,sa=0,rp=18;INV,6219038-6220510,sa=0,rp=18	ARP_LARGE_INSERT,ARP_FF,SM,MS,ARP_LARGE_INSERT,ARP_RR,ARP_FF,ARP_LARGE_INSERT,MS,SM,ARP_LARGE_INSERT,ARP_RR,MS,MS	69+0-,92+0-,6+8-,14+7-,0+22-,0+21-,91+0-,77+0-,13+9-,6+5-,0+18-,0+20-,6+0-,4+1-
chrX	25773264	25885429	DEL,DUP	ARP_Self	cxs=5;DEL,25773264-25885429,sa=0,rp=11	ARP_LARGE_INSERT,ARP_RF,SM,MS,SM,MS,MS,SM,SM,SM,MS,MS,ARP_RF,ARP_LARGE_INSERT,SM,ARP_OEM	0+11-,0+11-,0+5-,10+1-,8+4-,9+5-,4+10-,0+6-,0+5-,5+9-,9+2-,7+0-,11+0-,14+0-,13+1-,0+15-
chrX	29251064	29252462	INV,DEL	ARP_Self	cxs=6;DEL,29251064-29252337,sa=0,rp=17;INV,29251065-29252462,sa=0,rp=17	ARP_LARGE_INSERT,ARP_RR,MS,ARP_LARGE_INSERT,ARP_RR	0+18-,0+18-,12+0-,0+17-,0+17-
chrX	37287570	37287717	DUP,INS	ARP_Self	cxs=4;DUP,37287570-37287717,sa=0,rp=10;INS,37287576-37287620,sa=0,rp=5	ARP_RF,ARP_SMALL_INSERT,ARP_SMALL_INSERT,ARP_RF	0+10-,0+6-,8+0-,10+0-
chrX	68578967	68606155	INV,DEL	ARP_Self	cxs=15;INV,68578967-68606155,sa=0,rp=17;DEL,68578975-68606042,sa=0,rp=17;INV,68579165-68605141,sa=0,rp=13	ARP_RR,ARP_LARGE_INSERT,ARP_LARGE_INSERT,ARP_FF,MS,SM,MS,MS,SM,MS,MS,ARP_FF,ARP_LARGE_INSERT,ARP_LARGE_INSERT,ARP_RR	0+20-,0+26-,20+0-,15+0-,12+3-,0+8-,9+2-,6+0-,3+3-,7+1-,14+0-,13+0-,14+0-,0+20-,0+17-
chrX	70909449	70920639	INV,DEL	ARP_Self	cxs=25;BND,70909571-70917407,sa=2,rp=0;INV,70909578-70917036,sa=0,rp=10;DEL,70909449-70920514,sa=0,rp=12;INV,70909449-70920639,sa=0,rp=10;DEL,70917408-70920514,sa=0,rp=2	MS,ARP_LARGE_INSERT,ARP_RR,MS,ARP_LARGE_INSERT,ARP_FF,MS,ARP_LARGE_INSERT,ARP_FF,MS,SM,ARP_RR,MS,ARP_LARGE_INSERT,MS,MS,ARP_LARGE_INSERT,ARP_RR,MS,SM	6+0-,0+13-,0+13-,6+8-,11+0-,12+0-,11+0-,15+0-,11+0-,5+13-,3+6-,0+3-,4+1-,3+0-,5+1-,5+0-,0+12-,0+10-,5+1-,11+11-
chrX	79665951	79671018	INV,DEL	ARP_Self	cxs=45;DEL,79666202-79667869,sa=2,rp=8;DEL,79666393-79667869,sa=7,rp=0;BND,79667730-79670580,sa=5,rp=0;BND,79666393-79667753,sa=5,rp=0;BND,79667741-79670852,sa=2,rp=14;INV,79665951-79667862,sa=0,rp=29;DEL,79666202-79670852,sa=0,rp=22;DEL,79666202-79667729,sa=0,rp=16;INV,79667732-79671018,sa=0,rp=14	ARP_FF,ARP_LARGE_INSERT,MS,SM,ARP_LARGE_INSERT,ARP_RR,ARP_LARGE_INSERT,ARP_FF,MS,ARP_LARGE_INSERT,MS,SM,ARP_LARGE_INSERT,ARP_RR	31+0-,48+0-,17+12-,17+11-,16+0-,0+23-,0+31-,30+0-,20+16-,22+0-,1+7-,11+12-,0+42-,0+14-
chrX	84859619	84871325	INV,DEL	ARP_Self	cxs=4;DEL,84859619-84871200,sa=0,rp=10;INV,84859619-84871325,sa=0,rp=10	ARP_LARGE_INSERT,ARP_RR,ARP_LARGE_INSERT,ARP_RR	0+10-,0+10-,0+11-,0+11-
chrX	89203099	89207482	DEL,DUP	ARP_Self	cxs=60;DEL,89205054-89207482,sa=3,rp=0;DEL,89203109-89204478,sa=0,rp=6;DEL,89203099-89207481,sa=0,rp=11;DUP,89204198-89205142,sa=0,rp=17;DEL,89204872-89206287,sa=0,rp=6;DUP,89204781-89205738,sa=0,rp=31;DEL,89205211-89207128,sa=0,rp=9;DEL,89204478-89205843,sa=0,rp=9;DEL,89204872-89205959,sa=0,rp=1;DEL,89206411-89207336,sa=0,rp=7;DUP,89206282-89207481,sa=0,rp=12;DUP,89207294-89207481,sa=0,rp=11	SM,MS,ARP_RF,ARP_LARGE_INSERT,ARP_LARGE_INSERT,ARP_LARGE_INSERT,ARP_RF,ARP_LARGE_INSERT,ARP_RF,ARP_LARGE_INSERT,ARP_RF,ARP_RF,ARP_LARGE_INSERT,ARP_RF,ARP_LARGE_INSERT,SM,SM,ARP_LARGE_INSERT,ARP_RF,ARP_LARGE_INSERT,ARP_LARGE_INSERT,ARP_RF,ARP_LARGE_INSERT,ARP_RF,ARP_SMALL_INSERT,ARP_LARGE_INSERT,ARP_RF,ARP_LARGE_INSERT,ARP_SMALL_INSERT,SM	12+34-,1+17-,0+16-,0+21-,13+0-,27+0-,0+30-,0+49-,0+35-,60+0-,26+0-,0+16-,0+33-,32+0-,50+0-,7+1-,5+6-,0+41-,0+12-,0+17-,30+0-,13+0-,12+0-,0+11-,0+17-,0+24-,49+0-,47+0-,10+0-,4+6-
chrX	114331199	114331390	DUP,INS	ARP_Self	cxs=8;DUP,114331199-114331390,sa=0,rp=29;INS,114331199-114331289,sa=0,rp=14	SMS,SM,ARP_SMALL_INSERT,ARP_RF,ARP_SMALL_INSERT,ARP_RF	13+0-,4+38-,0+24-,0+29-,19+0-,29+0-
chrX	116445745	116678905	INV,DEL	ARP_Self	cxs=15;INV,116445745-116678888,sa=0,rp=20;DEL,116446485-116678780,sa=0,rp=18;INV,116446485-116678905,sa=0,rp=18	ARP_FF,ARP_LARGE_INSERT,ARP_LARGE_INSERT,ARP_RR,MS,MS,SM,SM,MS,MS,MS,MS,SM,MS,SM,SM,MS,SM,ARP_LARGE_INSERT,ARP_FF,ARP_LARGE_INSERT,ARP_RR	21+0-,19+0-,0+18-,0+18-,13+0-,6+1-,0+8-,0+5-,7+0-,27+0-,5+36-,1+14-,5+1-,7+0-,0+5-,0+9-,5+0-,0+7-,0+18-,21+0-,21+0-,0+18-
chrX	116914245	116915365	INV,INS	ARP_Self	cxs=12;INV,116915270-116915313,sa=3,rp=2;INV,116914245-116915365,sa=0,rp=11	ARP_FF,ARP_LARGE_INSERT,SM,ARP_LARGE_INSERT,ARP_SMALL_INSERT,ARP_SMALL_INSERT,ARP_RR,ARP_FF,MS	14+0-,10+0-,4+2-,0+5-,0+20-,11+0-,0+17-,15+0-,12+15-
chrX	131136158	131136254	DUP,INS	ARP_Self	cxs=3;DUP,131136158-131136254,sa=0,rp=30	ARP_SMALL_INSERT,ARP_RF,ARP_SMALL_INSERT,ARP_RF,MS	0+13-,0+48-,13+0-,48+0-,3+6-
chrX	131679051	131840939	INV,DEL	ARP_Self	cxs=8;DEL,131679051-131840814,sa=0,rp=20;INV,131679051-131840939,sa=0,rp=20	ARP_LARGE_INSERT,ARP_RR,ARP_LARGE_INSERT,SM,MS,SM,MS,SM,MS,SM,SM,MS,MS,MS,SM,SM,SM,MS,SM,SM,MS,MS,SM,SM,MS,MS,SM,MS,SM,MS,MS,SM,SM,MS,MS,SM,SM,SM,MS,MS,SM,ARP_LARGE_INSERT,ARP_RR	0+21-,0+21-,44+0-,4+5-,6+0-,0+7-,5+0-,0+10-,6+0-,0+10-,0+11-,6+2-,7+0-,9+0-,0+10-,0+9-,1+8-,12+0-,0+6-,0+8-,12+0-,7+0-,0+6-,0+5-,10+0-,9+0-,0+7-,8+0-,0+10-,6+0-,5+1-,4+2-,1+5-,6+0-,7+0-,2+3-,5+1-,1+9-,13+2-,17+3-,0+6-,0+20-,0+20-
chrX	131871053	131874756	INV,DEL	ARP_Self	cxs=20;INV,131871053-131873889,sa=1,rp=14;DEL,131871280-131873894,sa=5,rp=0;BND,131871280-131873779,sa=3,rp=0;DEL,131873779-131874756,sa=0,rp=11	ARP_FF,ARP_LARGE_INSERT,MS,SM,ARP_RR,ARP_LARGE_INSERT,ARP_FF,MS,ARP_LARGE_INSERT,SM,ARP_LARGE_INSERT,SM	36+0-,50+0-,13+13-,5+2-,0+10-,0+12-,30+0-,15+12-,29+0-,5+10-,0+22-,0+5-
chrX	148581249	148581413	DUP,INS	ARP_Self	cxs=10;INS,148581249-148581304,sa=0,rp=2;DUP,148581262-148581413,sa=0,rp=8	SMS,SMS,SM,MS,ARP_SMALL_INSERT,ARP_RF,ARP_SMALL_INSERT,ARP_RF,MS,MS,SM,MS	4+1-,3+6-,8+9-,2+4-,0+3-,0+8-,3+0-,8+0-,4+1-,9+2-,0+6-,6+0-
chrX	150520789	150520921	DUP,INS	ARP_Self	cxs=5;DUP,150520789-150520921,sa=0,rp=9	SM,SM,MS,SMS,SM,ARP_SMALL_INSERT,ARP_RF,ARP_SMALL_INSERT,ARP_RF,SM,MS	0+10-,2+16-,6+0-,3+4-,11+8-,0+22-,0+12-,8+0-,12+0-,18+14-,5+5-
chrX	152182638	152182739	DUP,INS	ARP_Self	cxs=5;DUP,152182638-152182739,sa=0,rp=13	ARP_RF,SMS,SM,ARP_SMALL_INSERT,MS,MS,MS,ARP_SMALL_INSERT,SMS,SM,ARP_RF,MS	0+15-,6+8-,11+3-,0+11-,5+2-,7+2-,1+4-,23+0-,7+4-,3+8-,15+0-,8+9-
chrX	153026611	153026890	DUP,INS	ARP_Self	cxs=6;BND,153026621-153026890,sa=4,rp=0;DUP,153026611-153026728,sa=0,rp=10	SM,ARP_SMALL_INSERT,ARP_RF,ARP_SMALL_INSERT,ARP_RF,SM	1+8-,0+3-,0+17-,5+0-,17+0-,10+6-
chrX	153389722	153392036	DEL,DUP	ARP_Self	cxs=20;DUP,153389722-153390873,sa=0,rp=3;DUP,153389930-153390873,sa=0,rp=3;DUP,153390196-153390873,sa=0,rp=1;DEL,153390987-153392036,sa=0,rp=6	ARP_LARGE_INSERT,ARP_RF,ARP_LARGE_INSERT,MS,SM,ARP_RF,SM,ARP_RF,ARP_SMALL_INSERT,ARP_LARGE_INSERT,MS,MS,ARP_RF,SM,MS,ARP_LARGE_INSERT,SM,ARP_LARGE_INSERT	0+6-,0+4-,5+0-,5+0-,0+5-,0+4-,0+5-,0+4-,0+4-,5+0-,5+0-,5+0-,7+0-,0+5-,5+0-,9+0-,0+8-,0+8-
chrX	155641525	155986981	DEL,DUP	ARP_Span;ARP_Self	cxs=12;DEL,155641525-155957961,sa=0,rp=59;DEL,155803785-155986981,sa=0,rp=31;DEL,155803785-155986680,sa=0,rp=24	ARP_LARGE_INSERT,ARP_RF<>ARP_LARGE_INSERT,MS,ARP_RF,ARP_LARGE_INSERT,SM,SM,MS,SM,MS,SM,SM,MS,SM,MS,MS,SM,MS,SM,MS,SM,SM,MS,SM,SM,MS,SM,SM,MS,SM,SM,ARP_LARGE_INSERT,ARP_RF,MS,SM,MS,MS,SM,MS,MS,SM,MS,SM,ARP_LARGE_INSERT,ARP_RF,ARP_RF,ARP_LARGE_INSERT	0+59-,0+59-,11+0-,6+8-,0+55-,0+67-,0+7-,3+16-,9+0-,0+12-,7+0-,1+7-,0+6-,22+16-,27+20-,11+0-,7+0-,0+6-,4+5-,3+7-,7+6-,0+14-,0+11-,5+0-,1+10-,0+8-,9+0-,0+5-,0+7-,1+6-,8+12-,2+7-,59+0-,59+0-,2+3-,1+4-,3+5-,2+4-,4+8-,2+4-,12+0-,0+9-,10+0-,14+6-,27+0-,24+0-,32+0-,32+0-
chrX	156030569	156030694	DUP,INS	ARP_Self	cxs=4;DUP,156030569-156030694,sa=0,rp=163	SMS,ARP_RF,ARP_SMALL_INSERT,ARP_SMALL_INSERT,ARP_RF,MS	6+0-,0+217-,0+230-,169+0-,217+0-,47+0-

## Sheet: Valid
VaPoR valid CSVs
VaPoR_QS: highest score of assessed read
VaPoR_GS: VaPoR Score. proportion of reads supportive of predicted structure versus all reads assessed
VaPoR_Rec: list of scores for all reads assessed
CHR	POS	END	SVTYPE	VaPoR_QS	VaPoR_GS	VaPoR_Rec
chr1	1030460	1030901	TANDUP	0.582095	0.25	0.13,-2.92,-5.52,-10.84,0.82,-16.04,-0.34,0.8,-2.89,-8.16,-2.06,-5.67
chr1	2849326	2849465	TANDUP	0.369283	0.428571	0.12,0.59,-0.22,-0.07,-5.17,-1.38,0.4
chr1	3212601	3212686	TANDUP	0.700293	0.5	0.73,0.08,-1.27,0.67
chr1	4077156	4078360	TANDUP	0.496215	0.230769	-6.89,-9.57,-18.88,0.45,-1.41,-1.3,-6.94,-5.33,0.74,0.3,-5.35,-1.97,-4.04
chr1	4144504	4144634	TANDUP	0.677009	0.888889	0.43,0.34,0.09,0.83,0.76,0.85,0.66,0.63,0.69,0.89,-0.39,0.83,0.85,0.34,0.96,0.53,0.77,0.49
chr1	9411149	9411257	TANDUP	0.728972	0.727273	-0.53,-0.08,0.71,0.87,0.12,-0.07,0.97,0.85,0.73,0.8,0.79
chr1	18049823	18049961	TANDUP	0.810736	1	0.79,0.83
chr1	18925882	18926000	TANDUP	0.112432	0.0555556	-0.99,-2.56,0.11,-0.14,-4.07,-0.71,-1.35,-0.97,0.01,-2.84,-1313499.0,-21.3,-118.96,-2.16,0.07,-0.25,-0.2,-2.12
chr1	23392547	23392627	TANDUP	0.718349	0.5	-757499.0,0.72
chr1	39504434	39504680	TANDUP	0.872047	0.85	0.84,0.8,-0.43,0.73,0.93,0.81,0.85,0.77,0.84,0.99,-0.45,0.92,0.89,-1.69,0.92,0.93,0.82,0.98,0.96,0.83
chr1	81194398	81195874	DEL	0.417406	0.0555556	-0.57,-0.96,-1.03,-0.56,-0.88,-0.48,-0.93,-1.21,-0.67,-0.51,-0.56,-0.43,-0.84,-0.79,0.42,-0.62,-0.48,-0.43
chr1	144102505	144106880	TANDUP	0.795256	1	0.99,0.96,0.79,0.45
chr1	172694311	172694449	TANDUP	0.503345	0.307692	-0.8,-4.95,-2.58,0.83,0.65,0.25,-1.37,-0.59,-1.44,0.29,-1.19,-0.27,-16.54
chr1	202204526	202205476	TANDUP	0.915783	0.75	0.85,0.91,0.99,-0.69
chr1	206924211	206924525	TANDUP	0.715831	0.866667	-0.31,0.78,0.91,0.93,0.74,0.15,0.85,1.0,0.57,0.83,0.62,0.69,0.63,-0.41,0.61
chr1	231202060	231202180	TANDUP	0.602011	1	0.37,0.83
chr1	234247922	234248122	TANDUP	0.661226	0.3	0.39,-2.86,0.32,-2.44,-0.77,-1.45,0.94,0.73,0.97,-2.8,0.61,-0.91,-30.28,-0.76,-0.92,-0.81,-0.21,-2.31,-1.98,-0.61
chr1	235078305	235078561	TANDUP	0.827046	0.588235	0.78,-0.04,-3.04,-0.41,0.95,-473.63,0.67,1.0,0.08,0.48,0.81,0.98,0.9,0.89,-0.85,0.82,-0.77
chr1	243480631	243480726	TANDUP	0.675773	0.75	0.6,0.59,-0.1,0.83
chr10	735885	737771	TANDUP	0.957781	0.5	-1.06,0.96
chr10	5381284	5381363	TANDUP	0.587848	0.35	-0.22,-1.17,0.57,-1.39,-0.53,-6.24,-18.41,0.44,0.57,0.32,-0.39,0.04,-0.85,0.61,-0.49,-2.24,-0.87,-39.68,0.85,0.76
chr10	5577237	5577333	TANDUP	0.386295	0.3	0.0,-0.61,-3446999.0,0.13,-0.92,0.06,-0.21,-0.27,0.45,0.58
chr10	7526763	7526835	TANDUP	0.69824	0.526316	0.95,-4.3,0.23,0.79,-0.71,0.43,-0.19,0.55,-0.68,0.68,0.7,0.77,-0.5,-0.55,-0.69,0.95,-0.57,-0.71,0.93
chr10	12413511	12413590	TANDUP	0.704369	1	0.68,0.78,0.86,0.92,0.7,0.46,0.8,0.81,0.72,0.52,0.61,0.71,0.74,0.82,0.85,0.38,0.61
chr10	57496913	57498588	DEL	0.853622	0.15	0.81,-0.72,-0.74,-0.91,-0.91,-0.53,-1.06,-0.87,-0.44,-0.91,-0.48,0.89,-0.61,0.87,-0.91,-0.44,-0.81,-0.56,-0.88,-0.91
chr10	95447029	95448567	TANDUP	0.391433	0.2	-1.37,0.12,0.02,0.71,-0.07,0.39,-1.25,-1.08,-1.22,-14.0,-1.16,-1.85,-0.08,0.34,-0.52,-0.31,0.0,-1.81,-1.05,-0.04
chr10	124227125	124227273	TANDUP	0.539523	0.583333	-11.6,0.37,0.53,-3.28,0.48,0.81,0.84,-1.16,0.54,-6.14,0.19,-1.82
chr10	125824895	125825164	TANDUP	0.665203	0.5	0.64,-27.35,0.69,0.65,0.66,-5.0,-0.05,-22.02,-101.0,-1.7,0.68,0.64,-2451496.98,-33.66,0.65,0.67,0.6,-8.8,0.75,-2689910.76
chr10	126251646	126251969	TANDUP	0.566337	0.5625	0.65,-0.75,0.45,0.78,0.52,-0.48,0.56,0.65,-0.21,-0.79,-0.06,0.56,-0.35,0.6,0.3,-39.85
chr10	127797498	127797602	TANDUP	0.534404	1	0.53,0.62,0.46
chr10	130790080	130790697	TANDUP	0.754713	1	0.97,0.59,0.73,0.72
chr10	131176490	131176898	TANDUP	0.74276	1	0.76,0.73
chr10	131486500	131486696	TANDUP	0.720836	0.722222	0.6,-0.4,0.74,0.71,0.98,0.91,0.77,0.52,0.9,0.89,-0.46,-0.22,-0.25,0.4,0.0,0.4,0.67,0.87
chr10	132820153	132824176	TANDUP	0.837915	0.363636	-3.91,-9.51,0.98,0.73,-8.58,-119.59,-9.72,0.88,0.75,-5.91,-4.66
chr10	133010210	133011617	TANDUP	0.535627	0.2	-2.2,-5.94,-1.04,-5.03,-20.15,0.53,0.54,-0.63,-9.52,-123.47
chr10	133066182	133066276	TANDUP	0.683138	0.263158	-3.88,-0.63,-1.76,0.77,0.14,-3.54,-0.04,0.86,-1.17,-0.55,0.83,-1.34,-0.57,0.82,-813477.26,-0.77,-0.39,-0.63,-0.25
chr11	1170978	1171296	TANDUP	0.584737	0.461538	0.82,-2.13,-5.3,0.48,0.64,0.14,0.54,-0.75,-3.28,-1.35,0.87,-0.32,-1.22
chr11	3096979	3097064	TANDUP	0.713902	0.125	-1.09,-7.56,-1.13,-0.34,0.0,0.71,-1.81,-3.98
chr11	24918873	24919036	TANDUP	0.615971	0.833333	0.95,-0.49,0.19,0.51,1.0,0.44
chr11	36309611	36309970	INV	0.240262	1	0.32,0.29,0.23,0.24,0.21,0.23,0.24,0.26,0.22,0.21,0.28,0.26,0.32,0.23,0.21,0.25,0.22,0.22,0.25,0.1
chr11	61099653	61099916	TANDUP	0.715438	0.555556	0.98,-4.47,-0.34,0.65,-0.72,0.54,0.74,-3.66,-199.76,0.88,0.51,-0.45,0.91,0.8,-1.84,0.94,0.2,-0.6
chr11	71066026	71066104	TANDUP	0.571937	0.375	0.44,-0.2,0.83,-10.91,-3.24,-1.43,-0.31,0.74,-7.26,0.84,-5.51,0.24,-0.82,-0.23,-0.73,0.34
chr11	120328683	120328976	TANDUP	0.558295	0.8	-0.66,0.61,0.54,0.61,0.47
chr11	122016499	122017716	TANDUP	0.344006	0.5	-0.7,0.34,-0.7,0.44,-0.8,0.17,-1.1,0.42,0.32,-2.18,-2.77,0.37
chr11	132054374	132060411	TANDUP	0.96283	0.5	0.96,-6.23,0.95,-5.82,0.98,-6.04
chr11	133354203	133354263	TANDUP	0.726709	0.529412	0.69,-1.39,-1.21,0.75,-0.02,-1.77,0.99,-1.87,0.0,0.73,0.57,-0.89,0.75,0.65,-3.72,0.85,0.57
chr11	134308286	134308429	TANDUP	0.74707	0.294118	-0.29,0.55,-0.65,-1.52,-0.45,-0.57,0.64,0.87,-0.69,-0.6,0.84,-0.58,-1.21,0.83,-4.09,-0.28,-0.3
chr12	1574361	1574528	TANDUP	0.385854	1	0.32,0.45
chr12	13011476	13011919	TANDUP	0.929406	1	0.95,0.98,0.93,0.9,0.94,0.9,0.96,0.92,0.94,0.89,0.93,0.96,0.95,0.93,0.95,0.89,0.92,1.0,0.86,0.88
chr12	65424697	65425168	INV	0.492148	0.05	-0.89,-0.54,-0.84,-0.58,-0.58,-0.82,-0.65,-0.56,-0.57,-0.53,-0.69,-0.78,0.49,-0.83,-0.64,-0.61,-0.56,-0.61,-0.76,-0.59
chr12	109661571	109661755	TANDUP	0.607868	0.352941	0.08,0.8,-50.06,-0.37,0.31,-0.39,-0.83,-0.21,-1.27,0.53,-0.41,0.65,-0.78,0.62,0.74,-0.36,-3.5
chr12	120927507	120928364	TANDUP	0.446266	0.538462	0.99,-12.64,0.32,-0.23,-1.19,0.59,0.21,0.63,-0.92,-0.21,0.14,0.25,-0.03
chr12	127697075	127697231	TANDUP	0.499427	0.75	0.34,0.49,0.02,0.67
chr12	128708600	128708803	TANDUP	0.296495	0.75	0.34,-0.08,0.38,0.17
chr12	131918765	131918869	TANDUP	0.767778	0.625	0.62,-0.01,0.88,-7.66,-1563141.86,0.8,0.53,1.0
chr12	132397390	132397584	TANDUP	0.655856	0.5	0.44,0.68,-38.98,-11.93,0.85,-18.86
chr12	132463913	132464505	TANDUP	0.671606	0.833333	0.75,0.67,0.23,0.85,-0.75,0.86,0.63,0.37,0.88,0.68,-0.57,0.78
chr13	35956622	35958426	TANDUP	0.373542	0.666667	0.15,0.07,0.51,0.35,0.1,0.24,0.28,0.44,0.28,0.85,-0.38,-0.1,0.1,0.52,-0.37
chr13	71118063	71118136	TANDUP	0.638193	0.571429	0.7,-0.05,-0.05,0.54,0.02,0.37,0.93
chr13	111568050	111568256	TANDUP	0.441765	0.333333	-0.42,0.19,-1.01,0.01,0.69,-0.31
chr13	113176451	113176522	TANDUP	0.8552	0.888889	-0.27,0.93,0.71,0.86,0.99,0.72,0.77,0.89,0.98
chr13	113419003	113419055	TANDUP	0.549463	0.727273	0.53,0.55,-0.48,-0.2,0.18,0.64,0.85,-0.15,0.77,0.65,0.22
chr14	35948113	35949836	TANDUP	0.491073	0.375	-20.16,0.11,0.65,-0.52,0.33,0.72,-7.62,-0.85,-2.79,-2.65,0.88,-7.76,-1.06,-52.05,0.26,-11.62
chr14	47854498	47856278	DEL	0.807888	0.05	-0.72,-0.51,-0.91,0.81,-1.01,-0.91,-0.46,-1.05,-0.44,-0.64,-0.67,-0.63,-0.91,-0.43,-0.55,-0.58,-1.07,-0.92,-0.49,-0.63
chr14	91293420	91293512	TANDUP	0.695001	0.555556	-1.81,-1824781.61,0.8,-0.91,0.81,0.24,-0.73,0.98,0.64
chr14	99927890	99928038	TANDUP	0.367903	0.5	0.59,-1.8,-0.3,0.15
chr14	100526791	100526935	TANDUP	0.698384	0.95	0.75,0.91,0.71,0.79,0.66,0.8,-0.94,0.57,0.98,0.79,0.81,0.92,0.64,0.74,0.58,0.56,0.17,0.99,0.58,0.3
chr14	100873355	100873423	TANDUP	0.645561	0.384615	-0.16,-25.85,0.83,0.46,0.31,-1.82,-0.58,0.97,0.66,-38.33,-0.4,-629999.0,-0.78
chr14	103896624	103897749	TANDUP	0.463198	1	0.52,0.5,0.64,0.47,0.35,0.6,0.4,0.74,0.43,0.57,0.57,0.34,0.52,0.58,0.44,0.43,0.28,0.43,0.1,0.35
chr14	104215330	104215464	TANDUP	0.603801	0.333333	0.97,0.61,-6.44,0.7,-2.43,-7.28,-1.29,0.43,-0.54,-1.93,0.5,-4.18,-0.1,0.42,-1.09,-0.25,0.0,-0.35
chr14	105162481	105162665	TANDUP	0.636828	0.8125	0.41,-3.3,0.35,0.89,0.63,0.81,0.97,0.56,-17.17,-58.92,0.42,0.4,0.65,0.84,0.85,0.49
chr15	70302866	70303145	TANDUP	0.680916	0.473684	0.77,-0.35,-0.36,-0.45,-0.23,0.81,0.78,-1.03,0.6,0.8,-0.56,0.91,-0.91,0.28,0.72,-0.04,-3.72,-0.01,0.46
chr15	71199689	71199869	TANDUP	0.69428	0.736842	-0.56,0.86,0.7,-2.96,0.48,0.05,-1.98,0.81,0.87,0.56,0.8,0.53,-0.62,0.65,0.67,0.71,0.72,0.47,0.89
chr15	91749460	91749774	TANDUP	0.641003	0.222222	-3.5,0.07,-2.66,-28.46,-0.14,-0.72,0.62,-2.67,-1.14,0.28,-0.75,-0.88,0.84,-15.1,-6.51,-3.81,-1.84,0.83
chr15	100710334	100710411	TANDUP	0.535828	0.727273	0.39,0.64,0.48,0.83,-3.5,1.0,0.24,0.35,-0.25,0.36,0.0
chr16	894258	894382	TANDUP	0.487042	0.333333	-0.47,0.49,-2.9
chr16	954959	955110	TANDUP	0.714624	0.307692	0.63,-0.9,-1.06,-0.83,0.76,0.72,-1.95,0.75,-0.24,-1.98,-1.05,-4.09,-0.21
chr16	3632626	3634285	TANDUP	0.718805	0.65	0.74,-0.6,0.77,-0.45,-1.54,-0.69,-0.29,0.74,0.74,0.79,0.75,0.83,-0.16,0.71,-0.82,0.38,0.72,0.64,0.81,0.74
chr16	8562755	8565066	TANDUP	0.480686	0.285714	-0.89,-3.69,0.33,-3.64,0.63,-7.07,-2.04
chr16	23981983	23982098	TANDUP	0.617742	0.153846	0.72,-0.6,-7.38,-1.85,0.51,-1.83,-0.14,-0.25,-0.48,-0.47,-0.65,0.0,-2.1
chr16	48247039	48247465	TANDUP	0.711777	1	0.62,0.44,0.87,0.75,0.74,0.63,0.75,0.8,0.8,0.99,0.94,0.7,0.89,0.68,0.69,0.55,0.49,0.59,0.63,0.69
chr16	69727976	69729327	DEL	0.402225	0.0526316	-1.03,-0.94,-0.92,-0.92,-3.72,-1.08,-1.59,0.4,-1.26,-1.06,-0.92,0.02,-1.41,-1.04,-1.28,-1.1,-0.98,-0.9,-1.23
chr16	78004459	78007456	TANDUP	0.243956	0.111111	-0.46,-4.74,-0.98,-4.2,-2.0,0.32,-2.32,-1.47,-2.39,-1.69,0.17,-1.02,-3.13,-1.71,-1.64,-0.59,-0.72,-0.14
chr16	81765054	81765622	TANDUP	0.543523	0.4	0.47,-9.12,0.53,-34.81,-4.05,-3.82,0.49,0.56,0.6,0.59,-4.15,-27.39,-16.98,-45.89,-36.94,-1.73,-2.27,-6209678.49,0.53,0.57
chr16	83950511	83950871	TANDUP	0.981155	1	1.0,0.96
chr16	86345178	86352050	DEL	0.465571	0.05	-0.69,-0.85,0.47,-0.71,-0.66,-0.91,-0.75,-0.69,-0.77,-0.91,-0.75,-0.68,-0.91,-1.24,-0.78,-0.8,-1.01,-0.94,-0.99,-0.76
chr16	89907490	89908760	TANDUP	0.493488	0.666667	0.49,0.67,0.91,0.2,-1.02,0.15,-0.06,0.24,-0.68,0.85,0.43,-0.2
chr17	314701	316802	TANDUP	0.244898	0.0714286	-3.5,-4.11,-1.11,-1.23,-0.52,-0.73,-0.79,-2.11,0.24,-0.77,-2.27,-0.34,-0.53,-2.11
chr17	488993	489058	TANDUP	0.213638	0.181818	-1.17,0.1,-1.18,-0.33,-1.61,0.33,-0.07,-1.19,-1.39,-2.14,0.03
chr17	17460134	17460311	TANDUP	0.446562	1	0.44,0.41,0.35,0.47,0.36,0.4,0.58,0.4,0.42,0.51,0.77,0.32,0.41,0.49,0.31,0.46,0.47
chr17	41632760	41633721	TANDUP	0.780296	1	0.98,0.82,0.86,0.82,0.82,0.54,0.7,0.97,0.48,0.79,0.8
chr17	56872923	56875086	TANDUP	0.866007	0.0666667	-5.24,-2.09,-2.31,-10.53,-8.53,-2.14,0.87,-0.77,-1.39,-0.76,-2.42,-1.62,-2.75,-1.53,-0.66
chr17	65499952	65500292	TANDUP	0.667322	0.5	0.98,-8.04,0.36,-0.06
chr17	66798674	66798865	TANDUP	0.380381	0.222222	0.32,-0.59,-0.26,-0.69,-0.51,-0.54,0.44,-0.0,-0.36
chr17	74732756	74733512	TANDUP	0.798343	1	0.83,0.69,0.81,0.91,0.83,0.87,0.99,0.81,0.68,0.7,0.6,0.79,0.8,0.87
chr17	80024327	80024606	TANDUP	0.628448	0.8	0.65,-9.32,0.8,0.72,0.49,0.54,0.47,0.73,-7.7,0.62
chr17	80743782	80744966	TANDUP	0.748274	0.2	-2.95,-1.83,0.75,-2.59,-3.02
chr17	81249381	81249456	TANDUP	0.60153	0.875	-10.69,0.55,0.54,0.16,0.69,0.66,0.85,0.77
chr17	81425588	81426317	TANDUP	0.728759	0.714286	-11.85,0.73,-0.7,0.82,0.85,0.68,0.47,0.98,0.5,0.6,0.66,-1.46,0.99,-2.4
chr17	82148266	82149258	TANDUP	0.434949	0.166667	-2.22,-1.92,-1.21,-1.33,-2.12,0.05,0.19,-1.0,-1.7,-0.03,0.68,-0.95
chr18	13262154	13262356	TANDUP	0.446609	0.4	0.47,-2.46,-1.39,-1.48,0.43
chr18	22232227	22232573	TANDUP	0.418398	0.222222	-3.11,-0.42,0.94,-2.76,0.4,-3.46,0.2,-0.74,0.13,-22.62,-2.79,-1.16,-7.23,-4.11,-0.94,-10.04,0.01,-5.27
chr18	49067249	49067378	TANDUP	0.627927	0.736842	0.34,0.94,0.71,0.04,0.7,-1.31,0.19,0.03,0.86,0.61,0.4,0.63,0.71,1.0,-1.09,0.63,0.51,-0.02,0.56
chr18	74616915	74617116	TANDUP	0.635401	1	0.78,0.49
chr18	76585300	76586173	TANDUP	0.706197	0.5	0.71,0.7,-0.87,-0.36
chr18	78010192	78010318	TANDUP	0.677513	0.4	0.0,1.0,0.0,0.0,0.69,0.0,0.38,0.64,0.04,0.0
chr18	79200704	79200757	TANDUP	0.626368	1	0.93,0.8,0.39,0.6,0.63,0.54,0.7,0.56,0.64,0.74,0.6,0.72,0.58,0.67,0.3
chr19	350906	351902	TANDUP	0.605273	0.8125	-2.89,0.8,0.96,0.35,0.1,0.6,-3.97,0.57,0.58,0.42,0.15,0.71,0.48,0.95,0.65,0.65
chr19	1142124	1142241	TANDUP	0.519128	0.4	0.69,0.0,-1.44,-2.23,0.35
chr19	7153130	7153347	TANDUP	0.776631	0.6875	-0.37,0.82,0.91,0.94,0.66,-21.36,0.41,0.95,0.9,0.45,0.65,1.0,-1.17,-2.0,0.86,-1.05
chr19	7331323	7331681	TANDUP	0.311174	1	0.25,0.37
chr19	12989496	12989651	TANDUP	0.839942	0.25	-1519165.67,-17.52,-4.96,-0.05,0.72,-0.53,-0.59,-1562646.06,-0.38,0.88,-1.08,0.91
chr19	23753361	23753583	TANDUP	0.732091	0.4	-0.53,-1.13,0.77,0.69,-0.04,-0.38,-0.69,0.69,-0.04,-0.91,0.78,0.75,0.7,0.0,0.71,-0.02,-0.48,0.77,-0.04,0.04
chr19	32596203	32596440	TANDUP	0.779237	0.5	0.83,-0.29,-0.53,0.83,-0.29,0.8,0.81,0.88,-0.16,0.74,0.61,-0.17,0.99,-0.37,0.71,-2.87,-0.5,-0.36,-0.24,0.58
chr19	33249731	33250285	TANDUP	0.462176	0.75	0.33,0.61,0.45,-0.1
chr19	43679529	43679806	TANDUP	0.699178	0.45	0.68,0.09,0.03,0.03,-0.03,0.72,0.67,-0.0,0.73,-0.02,0.08,0.76,0.01,0.73,-0.66,0.01,0.08,0.66,0.73,0.61
chr19	50980990	50981240	TANDUP	0.485515	0.25	0.55,0.03,-5.08,-7.81,-2.83,0.69,-0.34,0.22,-3.48,-0.23,-0.69,0.08
chr19	54109797	54109852	TANDUP	0.838134	0.25	0.84,-149472.68,-10.22,-0.48
chr19	55761607	55771377	TANDUP	0.401407	0.6875	0.54,0.41,-0.06,-0.93,0.48,0.35,0.44,0.35,0.34,-0.79,0.42,-0.94,0.43,0.33,0.32,-7.23
chr2	1281271	1281469	TANDUP	0.457539	0.714286	-0.29,0.39,0.53,0.12,0.89,-1.02,0.85,0.38,0.19,-1.07,-0.71,0.11,0.31,0.81
chr2	3057865	3057980	TANDUP	0.683444	0.705882	0.43,-1.13,-0.27,0.72,0.53,0.5,0.87,0.87,0.91,-0.34,-0.53,0.94,-13.08,0.29,0.6,0.59,0.94
chr2	4733721	4739939	TANDUP	0.444879	0.111111	-0.52,-0.72,-0.75,-0.54,-0.51,-0.61,-0.76,-0.51,0.44
chr2	13288455	13288641	TANDUP	0.637942	0.2	-0.6,-4.03,0.97,-4.4,-6.36,-1.38,-2.42,-1.67,0.3,-11.82
chr2	36184130	36184311	TANDUP	0.669194	0.5	0.08,0.67
chr2	57190781	57191832	TANDUP	0.413818	0.428571	-1.51,-0.03,-0.19,0.11,0.21,0.04,-90.04,0.64,0.34,-0.47,0.64,-0.4,-0.94,0.54
chr2	60467724	60468110	TANDUP	0.71724	0.3	-1.93,-2.42,-1.28,-0.59,-0.24,-2.25,-9.04,0.82,0.9,0.43
chr2	71618111	71618577	TANDUP	0.6008	0.4	-0.21,-2.92,0.58,-1.13,0.62
chr2	83342525	83342578	TANDUP	0.898951	0.333333	0.9,-2.12,-9.4
chr2	122612259	122613019	TANDUP	0.31287	0.4	0.41,-60.48,-3.02,-20.66,0.41,-3.52,0.21,-2.98,-9.28,0.2,-104.38,0.35,-6.08,-12.93,0.02,0.39,-21.18,0.16,0.37,-2.77
chr2	128340267	128341395	TANDUP	0.478998	0.363636	-2.5,-8.61,0.47,-2.79,-4.24,-2.22,0.32,0.42,-3.11,-1.77,0.71
chr2	232995035	232995577	TANDUP	0.780852	1	0.67,0.89
chr2	238909005	238909139	TANDUP	0.447492	0.833333	0.51,0.51,0.18,-0.18,0.94,0.1
chr2	240527386	240527609	TANDUP	0.703297	0.684211	-0.74,0.93,0.88,0.79,0.88,0.08,0.39,1.0,0.38,-1.09,-0.25,0.53,0.96,0.85,-1.82,0.1,0.09,0.58,0.88
chr20	2379056	2380273	TANDUP	0.226561	0.105263	0.08,-0.14,-1.22,0.11,-0.27,-1.26,-0.29,-1.48,-0.14,-0.65,-1.85,-1.92,-0.22,0.34,-0.51,-1.16,-1.16,0.1,-1.81
chr20	20337356	20337505	TANDUP	0.63188	0.444444	0.63,0.5,0.54,-1.71,-1.42,0.85,-0.33,-0.67,0.05
chr20	20356363	20357230	TANDUP	0.523244	0.428571	-4.01,-1.39,0.3,-1.01,-3.73,0.83,0.44
chr20	38463938	38464116	TANDUP	0.437048	0.416667	-5.32,0.6,-143.87,0.36,-0.89,0.67,-0.28,-48.3,-0.64,-1.68,0.1,0.46
chr20	43696514	43697014	TANDUP	0.904878	1	0.94,0.99,0.8,0.92,0.91,0.94,0.89,0.97,0.85,0.99,0.92,0.92,0.91,1.0,0.89,0.96,0.97,0.97,0.37,0.98
chr20	48506272	48514827	TANDUP	0.537326	0.411765	0.19,0.62,0.05,-0.73,0.83,0.82,0.65,0.42,0.23,-0.37,0.02,-0.71,-25.46,-12.95,-2.58,0.08,-0.46
chr20	53837740	53837850	TANDUP	0.615169	1	0.58,0.51,0.76
chr20	58695019	58695331	TANDUP	0.856444	0.8	0.92,-0.12,0.97,0.77,0.77
chr20	61202088	61202234	TANDUP	0.584042	0.384615	-2.57,0.79,-1.86,-0.53,-0.27,-5.35,0.75,0.44,0.52,-0.46,0.43,-0.15,0.0
chr20	61329291	61329439	TANDUP	0.567212	1	0.49,0.51,0.69,0.57
chr20	61375824	61375997	TANDUP	0.725824	0.333333	-1.04,-14.19,0.8,0.38,-3.42,-0.8,-0.09,-3.11,0.87,-1.37,-6.33,-0.71,-1.26,-1.33,0.75,-0.51,0.84,0.7
chr20	64096926	64097053	TANDUP	0.505083	0.833333	0.69,0.4,-1.23,0.17,0.27,0.88,-25.0,0.7,0.5,0.48,0.43,0.54
chr21	31784083	31785382	TANDUP	0.202925	0.125	0.2,-5.11,-3.06,-0.3,-0.14,-0.32,-0.82,-1.2
chr21	40348162	40348388	TANDUP	0.735094	0.769231	-1.29,0.84,0.71,0.0,0.64,0.92,0.5,-0.42,0.85,0.74,0.49,0.74,0.92
chr21	43262539	43262718	TANDUP	0.330625	0.222222	-0.94,-0.46,-0.21,0.0,0.28,0.38,0.0,0.0,-0.3
chr21	45055043	45055102	TANDUP	0.814828	0.909091	-21.2,0.75,0.88,0.79,0.88,0.8,0.79,0.75,0.94,0.8,0.78
chr21	45156103	45156277	TANDUP	0.722539	1	0.64,0.59,0.85,0.4,0.52,0.52,0.87,0.61,0.83,0.81,0.84,0.81,0.86,0.95
chr21	46090975	46091314	TANDUP	0.797981	0.5	-0.43,-0.29,0.8,0.8
chr21	46399240	46399382	TANDUP	0.567822	0.928571	0.22,0.43,-0.92,0.42,0.34,0.71,0.82,0.81,0.42,0.51,0.6,0.79,0.48,0.82
chr22	16558546	16558645	TANDUP	0.253678	0.142857	-15.87,-0.83,-0.55,0.25,-0.02,-0.55,-2.19
chr22	16565502	16565630	TANDUP	0.689226	0.8125	0.83,-0.9,0.59,0.74,-0.06,0.59,0.63,0.71,-1.23,0.81,0.59,0.63,0.2,0.85,0.95,0.85
chr22	17877099	17877318	TANDUP	0.778078	0.4	-0.34,-0.38,-0.85,0.78,0.78
chr22	18106125	18106340	TANDUP	0.208243	0.111111	-0.58,-0.28,-0.07,-0.29,-0.64,0.21,-1.75,0.0,-0.59
chr22	18136630	18142941	TANDUP	0.908152	0.5	-3.66,-8.48,0.97,0.54,-2.04,0.92,1.0,-2.69,1.0,0.96,-2.9,-14.03,0.98,-3.41
chr22	19202401	19202471	TANDUP	0.494097	0.3	0.36,-20.78,-10.09,0.0,-3.85,0.4,0.0,0.0,-1.17,0.71
chr22	20075270	20075522	TANDUP	0.77319	0.9	0.79,0.74,0.71,0.93,0.82,0.76,0.89,0.67,-0.29,0.77,0.73,0.92,0.7,-0.07,0.76,0.82,0.67,0.72,0.74,0.76
chr22	42324053	42324236	TANDUP	0.444798	0.4	0.54,-3.83,0.35,-2.37,-3.33
chr22	44114204	44115954	TANDUP	0.302175	0.2	-1.54,-0.23,-5.54,0.21,-3.65,-3.64,-0.18,-2.5,0.39,-1.5
chr3	1707476	1708557	TANDUP	0.639955	0.2	-0.73,-3.52,-1.67,-1.26,0.45,-1.7,-2.06,-0.92,-0.19,-0.46,-0.2,-1.2,0.92,-0.72,0.79,-1.56,-1.25,-0.16,-0.47,0.4
chr3	37710267	37711901	TANDUP	0.917231	0.5	0.92,0.87,-2.08,0.92,-1.54,-1.93,0.98,-1.84,-3.57,-3.32,0.86,-3.26,-3.82,0.88,-1.62,0.87,-1.79,0.97,1.0,0.92
chr3	38084451	38084565	TANDUP	0.594358	0.333333	-0.61,-0.15,0.59
chr3	56756821	56759098	TANDUP	0.921195	0.714286	0.9,0.99,0.8,-9018.11,-8.21,0.99,-23.56,0.97,-68.14,0.83,0.92,0.89,0.95,0.97
chr3	72074539	72074670	TANDUP	0.277566	0.142857	-1.72,-11.06,-1.1,-0.08,0.28,-1.02,-3.98
chr3	131988873	131994701	DEL	0.650036	0.05	-0.92,-1.19,-0.98,-1.52,-1.09,-0.97,-0.91,0.65,-1.1,-0.95,-1.11,-1.3,-1.23,-1.65,-1.32,-1.22,-0.91,-1.14,-0.91,-1.1
chr3	178757959	178758511	TANDUP	0.459426	0.555556	0.27,0.14,0.8,-0.4,0.03,-0.63,0.46,0.62,-4.13
chr3	194324598	194324699	TANDUP	0.785277	0.733333	0.49,0.82,-2.79,0.45,-11.67,0.06,0.78,0.87,0.93,-7.58,0.79,0.85,0.93,0.75,0.97
chr3	197390213	197391660	TANDUP	0.647255	1	0.36,0.93,0.65
chr4	555182	555337	TANDUP	0.724185	0.545455	-9.21,0.57,-0.19,0.6,0.51,0.85,-7.76,0.98,-1.36,0.83,-59.13
chr4	3814944	3815102	TANDUP	0.414347	0.75	-0.71,0.48,0.45,0.31
chr4	6003932	6004226	TANDUP	0.661223	0.4	-0.26,0.95,-3.14,-40.14,-0.82,-11.56,-2.09,0.5,-61.0,0.78,-18.3,0.82,0.7,-2.45,0.21
chr4	12648458	12648926	TANDUP	0.366158	0.714286	-0.32,-0.86,0.28,0.16,0.48,0.26,0.65
chr4	40295148	40295512	TANDUP	0.61533	0.272727	0.79,0.66,-0.82,-0.72,-0.98,-2.24,-0.58,-1.81,-1.21,-3.06,0.39
chr4	45024776	45026675	TANDUP	0.724137	0.5	0.09,0.72
chr4	92646227	92649130	TANDUP	0.683705	1	0.74,0.72,0.74,0.65,0.71,0.75,0.76,0.51,0.73,0.79,0.37,0.68,0.75
chr4	98892637	98895950	TANDUP	0.766611	0.55	-0.91,0.94,-0.75,-0.75,-1.71,0.79,-0.48,0.14,0.95,0.85,0.33,-1.45,-0.78,0.9,0.97,-1.23,0.96,0.67,-0.24,0.94
chr4	106396274	106399539	DEL	0.993365	0.05	-0.82,-0.71,-0.84,-1.36,-0.97,-1.07,-0.87,0.99,-0.68,-0.35,-1.08,-1.4,-1.32,-0.79,-0.9,-1.12,-0.91,-0.76,-1.23,-0.99
chr4	146286299	146286463	TANDUP	0.989011	0.333333	-28.04,0.0,0.99
chr4	178005866	178006110	TANDUP	0.682391	0.533333	-20.69,0.69,0.73,0.7,-883.48,0.75,0.65,-3.95,-12.3,0.52,-4.99,0.72,-18.39,-26.27,0.7
chr5	1044925	1045186	TANDUP	0.302325	0.25	-0.2,-2.36,0.3,-0.17
chr5	1845637	1845877	TANDUP	0.655642	0.125	-0.96,-0.67,-4.45,-0.36,-1.0,0.66,-0.11,-0.96
chr5	3659963	3660133	TANDUP	0.739542	0.785714	0.77,0.66,-2.09,0.59,0.61,0.97,-0.22,0.44,-3.73,0.99,0.99,0.8,0.56,0.74
chr5	5305060	5305279	TANDUP	0.680912	0.0833333	-0.48,-3.83,-16.4,-0.71,-1.81,-7.4,0.68,-2.24,-0.93,-7.57,-0.49,-6.53
chr5	7372546	7372667	TANDUP	0.652504	0.611111	-1.84,-0.54,0.42,-0.4,0.56,0.85,-4.12,0.88,0.32,0.26,-2.15,0.88,-3.16,0.78,0.61,0.93,-17.16,0.7
chr5	64472951	64475312	DEL	0.708048	0.1	-1.03,-4.65,-1.26,-2.16,-1.31,-1.29,-1.2,-0.98,-1.37,0.71
chr5	80692983	80693579	TANDUP	0.593731	0.615385	0.58,0.59,0.33,-0.5,0.31,0.91,-2.79,0.87,-1.28,0.96,-4.73,-1.73,0.2
chr5	92612622	92613346	TANDUP	0.941263	0.588235	-17.21,0.89,0.95,0.84,-3.0,-2.37,-6.56,0.97,0.97,-1.58,0.93,1.0,-3.71,0.91,-576.13,0.97,0.98
chr5	126160812	126163267	TANDUP	0.336826	0.1875	-0.07,0.65,-0.78,-0.53,-0.08,-0.11,-1.85,-3.78,0.21,-0.04,-0.42,0.15,-3.33,-14.0,-16.45,-0.12
chr5	141174812	141179658	TANDUP	0.971497	0.473684	0.98,0.96,0.99,-0.47,0.99,0.99,0.96,0.98,0.97,0.93,-0.59,-0.52,-0.58,-0.73,-0.61,-0.73,0.04,-0.94,0.04
chr5	144108492	144108925	TANDUP	0.949345	0.35	-9.11,-15.27,0.96,-16.32,-8.37,-4.67,-0.85,0.9,-5.12,0.99,0.83,-5.09,0.98,0.99,-0.19,-13.84,-0.33,-8.85,1.0,-56.27
chr5	148173301	148175687	DEL	0.995314	0.05	-0.69,-0.29,-0.22,-0.4,-0.68,-0.2,-0.3,-0.91,-0.91,-0.3,-0.33,1.0,-0.37,-0.49,-0.42,-0.56,-0.39,-0.33,-0.35,-0.38
chr5	180634930	180635915	TANDUP	0.698655	0.25	0.7,-6.39,-2.16,-2.77
chr6	372042	372248	TANDUP	0.619551	0.666667	0.24,1.0,-0.61
chr6	2504753	2504887	TANDUP	0.763727	0.277778	-5.07,-9.01,-1.18,-1.07,-1.54,-0.25,-1.92,-1.67,-0.39,0.54,0.07,-3.71,0.89,-0.79,0.99,0.6,-14.19,0.79
chr6	34071455	34072974	TANDUP	0.566906	0.842105	0.78,0.45,0.2,0.56,0.58,0.62,-0.64,0.76,0.1,0.76,0.4,0.6,0.79,0.04,0.33,0.64,0.55,0.71,0.35
chr6	44044655	44045175	TANDUP	0.516978	1	0.68,0.41,0.44,0.37,0.44,0.51,0.5,0.43,0.91,0.47
chr6	89211609	89214231	DEL	0.666277	0.05	-0.57,-0.75,-0.76,-0.57,-0.92,-0.87,-0.74,-0.98,0.67,-0.8,-0.65,-0.88,-0.81,-0.95,-0.81,-0.82,-0.68,-0.63,-0.7,-0.8
chr6	118070944	118071373	INV	0.407438	0.526316	0.48,0.21,-0.15,-0.06,0.06,0.48,-0.5,-0.03,0.0,0.48,0.48,0.48,0.21,-0.1,-0.23,0.32,-0.24,0.48,0.48
chr6	157238333	157238398	TANDUP	0.653415	1	0.5,0.87,0.83,0.56,0.75,0.71,0.45,0.54,0.57,0.8,0.87,0.67,0.49,0.84,0.62,0.65,0.49,0.61,0.66,0.58
chr6	165839937	165840008	TANDUP	0.770407	0.9	0.77,0.88,0.9,0.59,0.95,0.71,0.68,-1.14,0.83,0.69,-3.01,0.56,0.87,0.84,0.84,0.98,0.69,0.94,0.21,0.95
chr6	166416140	166416256	TANDUP	0.65649	0.75	0.55,-0.02,0.67,0.75
chr6	167386988	167389340	TANDUP	0.591363	0.125	-3.62,0.59,-5.88,-1.72,-12.91,-3.5,-5.77,-2.93
chr6	167433114	167433256	TANDUP	0.632786	0.285714	-1.95,-2.35,0.59,-1.87,-0.19,0.7,-0.47,-0.88,-0.16,-0.71,-0.52,-1.52,0.56,0.68
chr6	167651465	167651832	TANDUP	0.834487	0.818182	-3665881.35,0.89,0.77,-0.35,0.93,0.73,0.93,0.63,0.9,0.89,0.85
chr6	167735329	167735534	TANDUP	0.574056	0.4375	0.07,-0.98,0.72,0.37,-1.43,0.66,-0.75,0.76,-0.81,0.51,-1.12,0.61,-2.18,-2.06,-61.33,0.39
chr6	168931371	168932485	TANDUP	0.774937	1	0.68,0.87
chr6	169242827	169243076	TANDUP	0.154868	0.5	0.15,-6.05
chr6	170398827	170400228	TANDUP	0.436141	0.375	-1.99,0.34,-0.4,0.19,-0.06,-0.93,-5.27,0.03,-0.94,0.2,-1.1,-5.19,0.77,-0.01,0.33,0.8
chr7	588557	588704	TANDUP	0.234967	0.214286	-0.22,-0.78,0.06,-8.01,-0.56,-0.69,0.38,-1.0,-0.54,-1.41,-0.38,-0.23,0.17,0.16
chr7	1758548	1758613	TANDUP	0.773283	0.6	1.0,-1.52,-0.48,0.71,0.61
chr7	1940931	1941009	TANDUP	0.503766	0.5	0.49,-11.59,-2.56,0.52
chr7	8152627	8152758	TANDUP	0.660647	0.421053	0.72,0.57,-21.53,-2.57,-3.79,-2.39,-3.4,-0.14,-1.23,0.9,0.59,-46.7,-0.12,-0.34,0.75,0.13,0.67,-1.96,0.96
chr7	45610820	45611071	TANDUP	0.513974	1	0.82,0.22,0.24,0.44,0.85
chr7	55167302	55167528	TANDUP	0.414942	0.833333	0.16,0.56,0.93,0.26,0.17,-16.83
chr7	76997407	76998955	TANDUP	0.846645	0.166667	-5.13,0.85,-3.85,-2.19,-2.12,-2.64,-10.08,0.85,-9.59,-4.25,-5.58,-1.99
chr7	89460092	89462608	TANDUP	0.975117	0.428571	0.99,0.95,-0.47,0.99,0.97,-318.46,0.99,-9.27,0.97,-71.93,-14.64,-5.52,-10.3,-10.26
chr7	98811382	98811519	TANDUP	0.438051	0.5	-0.47,-22.73,0.5,0.38
chr7	100957703	100958508	TANDUP	0.69055	0.666667	0.88,0.79,0.43,-9.36,0.86,0.32,0.86,-2.62,-1.83
chr7	100991786	101004696	TANDUP	0.844555	0.555556	0.92,-1.17,0.94,0.48,-6.33,0.93,0.0,-6.0,0.96
chr7	102080906	102085205	DEL	0.610594	0.15	0.5,-1.67,-1.25,-1.25,0.98,-1.26,-1.17,-0.86,-1.26,-0.74,-1.07,-1.42,0.35,-1.02,-1.58,-1.61,-1.36,-3.33,-0.87,-1.12
chr7	138621939	138622106	TANDUP	0.58084	0.333333	-3.34,0.74,0.29,-1.61,0.6,-3.62,-1.56,0.69,-1.42,-0.91,-0.21,-0.15
chr7	155207777	155208913	TANDUP	0.726739	0.5	0.86,-1.89,-5.33,0.92,-15.11,0.74,0.39,-5.49
chr7	155328712	155328857	TANDUP	0.83882	0.125	-0.19,-0.54,-0.37,-0.95,-0.9,-0.47,-0.65,0.84
chr7	155406971	155407121	TANDUP	0.520363	0.6	0.7,0.13,0.74,-0.54,-0.11
chr7	155615228	155615438	TANDUP	0.556635	0.285714	-0.09,-0.28,-2.62,-0.33,0.12,-0.14,0.99
chr7	155792027	155792109	TANDUP	0.932484	0.5	0.93,0.07
chr7	158166484	158166596	TANDUP	0.422605	0.25	-1209999.0,-1.3,0.42,-2.09
chr7	158668126	158668212	TANDUP	0.592412	0.384615	-0.82,0.15,0.9,0.08,0.27,0.92,-2.22,-1.35,0.0,-0.08,0.73,0.0,-0.63
chr8	1164182	1164270	TANDUP	0.739263	0.375	0.72,-3.41,0.0,0.78,-0.92,-0.05,0.73,-8.13,-749443.44,0.09,0.34,-0.95,0.97,0.9,-0.27,-0.26
chr8	11456240	11456367	TANDUP	0.331349	0.444444	0.41,0.15,0.44,0.32,-0.02,-1.32,-3.42,-0.18,-2.99
chr8	37506281	37506358	TANDUP	0.494935	0.571429	0.43,0.84,0.37,0.34,-0.25,-3.81,0.07
chr8	68906235	68906443	TANDUP	0.921317	0.166667	0.0,-0.76,0.88,-7.09,0.97,-1.78,-14.72,-0.63,-3.54,-11.43,-3.15,0.0
chr8	138206296	138206471	TANDUP	0.218413	0.5	0.22,-0.15
chr8	138691548	138692228	TANDUP	0.442048	0.75	-0.39,0.51,0.86,-0.77,0.14,0.58,0.43,0.14
chr8	142012915	142013093	TANDUP	0.76309	0.85	0.81,-2.72,0.98,0.95,0.8,0.69,0.78,0.38,0.84,0.63,-0.27,0.95,-2.27,0.28,0.92,0.84,0.95,0.79,0.73,0.64
chr8	144687804	144687929	TANDUP	0.186423	0.2	-3.71,-0.5,-1.64,-3.29,0.19
chr8	144946952	144947229	TANDUP	0.268497	0.25	-0.44,-1.86,-0.63,0.27
chr9	399874	400966	TANDUP	0.617332	0.416667	-0.79,0.85,-0.6,-4.61,0.85,-3.86,0.06,0.41,-72.42,0.74,0.23,-6.76
chr9	808747	808859	TANDUP	0.758138	0.2	-920832.33,0.76,-0.32,0.07,-0.05
chr9	4537250	4538116	TANDUP	0.666762	0.05	-1.14,-11.11,-1.0,-5.69,-0.89,-0.94,-6.88,-5.82,-10.3,-0.94,-18.2,-3.53,0.67,-1.0,-9.41,-4.03,-6.84,-1.18,0.06,-0.89
chr9	15126725	15126845	TANDUP	0.423869	1	0.26,0.28,0.73
chr9	34681484	34681982	TANDUP	0.919724	1	0.94,1.0,0.91,0.87,1.0,0.96,0.88,1.0,0.86,0.9,0.91,0.94,0.98,0.95,0.88,0.94,0.88,0.95,0.78,0.89
chr9	35913547	35914174	TANDUP	0.800976	0.833333	0.86,-0.96,0.85,0.89,0.76,0.89,0.82,-3.43,0.66,0.99,0.79,0.49
chr9	40542254	40542424	TANDUP	0.656025	0.75	0.7,0.58,-0.54,0.68
chr9	86052967	86053698	TANDUP	0.72835	0.933333	0.77,0.21,0.8,0.8,0.66,0.88,0.69,0.77,0.95,0.96,0.4,0.73,0.63,-0.26,0.97
chr9	89254239	89254375	TANDUP	0.789256	0.157895	-1.93,-6.12,-1.33,-1.14,-13.24,-4.66,-2.66,-24.59,-3.98,-0.31,-0.17,-0.64,0.82,-1.24,-0.22,-0.64,0.76,0.79,-57.31
chr9	89671543	89671681	TANDUP	0.596019	0.75	0.1,0.69,0.65,0.45
chr9	91695537	91695651	TANDUP	0.654722	0.666667	0.81,-0.23,0.5
chr9	123347689	123347773	TANDUP	0.771199	0.65	0.6,0.8,0.93,0.95,0.88,0.95,0.84,0.9,0.31,0.69,0.89,-31.77,-1.82,-4.55,0.52,0.76,-0.58,-0.26,-2.07,-2.56
chr9	129396525	129396803	TANDUP	0.898782	1	0.77,0.98,0.98,0.95,0.9,0.99,0.99,0.96,0.74,0.63,0.85,0.92,0.83,0.99,0.91,0.96,0.92
chr9	130955139	130955274	TANDUP	0.72403	0.777778	0.67,0.72,0.54,0.82,-1.18,-0.32,0.87,-0.95,0.76,0.93,0.75,0.9,0.48,0.32,0.67,0.75,-0.51,0.96
chr9	134685195	134685386	TANDUP	0.697194	0.631579	0.57,0.0,0.34,0.48,0.87,0.62,0.55,0.87,-304.94,0.86,0.84,0.98,-0.21,0.88,-6.78,-0.02,-0.63,0.52,-4.47
chr9	136632692	136632989	TANDUP	0.802241	0.5	0.8,-0.44
chr9	137355493	137355619	TANDUP	0.737945	0.166667	0.74,-4.48,0.09,-0.11,-0.76,-0.24
chr9	137503837	137503947	TANDUP	0.479274	0.2	-0.35,-7.53,0.48,-5.91,-0.52
chrX	457273	457509	TANDUP	0.764768	0.777778	0.84,-0.63,0.55,0.78,0.84,0.77,0.82,0.77,-1.18
chrX	918293	919252	TANDUP	0.376873	0.125	-0.84,0.38,-1.41,-2.51,-2.34,-5.18,-2.23,-21.56
chrX	1073630	1073837	TANDUP	0.665182	0.684211	0.39,0.88,0.87,-7.88,0.04,0.95,-1.35,-0.15,0.97,0.59,0.35,0.81,0.68,0.55,-0.78,0.41,0.77,-0.32,0.41
chrX	1284442	1284574	TANDUP	0.756737	0.0769231	0.76,-0.39,-1.16,-4.48,-30.92,-5.28,-0.99,-0.38,-0.97,-3.12,-3.27,0.09,-66.84
chrX	1473818	1473986	TANDUP	0.721458	0.705882	0.35,-1.47,-17.63,0.77,0.88,0.83,0.64,0.98,-336773.19,0.76,0.94,-61.34,0.72,0.84,0.77,-1659999.0,0.18
chrX	2629868	2632404	TANDUP	0.737635	0.0625	-8.68,-1.32,-2.76,-26.06,0.74,-7.96,-1.48,-0.43,-4.99,-6.19,-22.47,-0.77,-12.27,-15.86,-8.7,-2.83
chrX	70909449	70920639	DEL	0.232143	0.05	-0.9,-1.01,-0.77,-0.84,-0.4,-0.93,-0.64,-0.65,-0.65,-0.8,-0.68,-0.78,-0.97,-0.57,-0.41,0.23,-0.92,-1.29,-0.61,-0.51
chrX	150520789	150520921	TANDUP	0.426845	0.5	0.0,0.0,0.0,0.02,0.75,0.24,0.24,0.35,0.0,-470832.33,-0.46,-2517271.73,0.33,0.35,0.86,0.51,0.2,0.0
chrX	153389722	153392036	TANDUP	0.553829	0.333333	0.92,-4.22,-0.47,-3.55,-7.03,0.18

## Sheet: NA
VaPoR NA events
VaPoR_QS: highest score of assessed read
VaPoR_GS: VaPoR Score. proportion of reads supportive of predicted structure versus all reads assessed
VaPoR_Rec: list of scores for all reads assessed
CHR	POS	END	SVTYPE	VaPoR_QS	VaPoR_GS	VaPoR_Rec
chr1	10004	10443	TANDUP	NA	NA	NA
chr1	2440414	2440528	TANDUP	NA	NA	NA
chr1	5160213	5160312	TANDUP	NA	NA	NA
chr1	29771334	29771549	TANDUP	NA	NA	NA
chr1	31431806	31431981	TANDUP	NA	NA	NA
chr1	118318808	118318888	TANDUP	NA	NA	NA
chr1	154714108	154714439	TANDUP	NA	NA	NA
chr1	167056632	167056747	TANDUP	NA	NA	NA
chr1	248946157	248946229	TANDUP	NA	NA	NA
chr10	11283968	11284497	TANDUP	NA	NA	NA
chr10	14568488	14568677	TANDUP	NA	NA	NA
chr10	60469258	60469364	TANDUP	NA	NA	NA
chr10	123254394	123255170	TANDUP	NA	NA	NA
chr10	128464484	128464594	TANDUP	NA	NA	NA
chr10	132364374	132364814	TANDUP	NA	NA	NA
chr10	133290814	133292455	TANDUP	NA	NA	NA
chr10	133686970	133690177	TANDUP	NA	NA	NA
chr11	68963986	68964114	TANDUP	NA	NA	NA
chr11	92705384	92705891	TANDUP	NA	NA	NA
chr11	102731115	102731273	TANDUP	NA	NA	NA
chr11	128930543	128930892	TANDUP	NA	NA	NA
chr11	131680439	131680801	TANDUP	NA	NA	NA
chr12	10004	10304	TANDUP	NA	NA	NA
chr12	7083327	7084730	TANDUP	NA	NA	NA
chr12	9405673	9408641	TANDUP	NA	NA	NA
chr12	124438819	124439422	TANDUP	NA	NA	NA
chr12	131046207	131046337	TANDUP	NA	NA	NA
chr13	38956678	38956810	TANDUP	NA	NA	NA
chr13	60977009	60978048	TANDUP	NA	NA	NA
chr13	113345937	113347871	TANDUP	NA	NA	NA
chr13	114198570	114199832	TANDUP	NA	NA	NA
chr14	65791578	65791692	TANDUP	NA	NA	NA
chr14	76564724	76564880	TANDUP	NA	NA	NA
chr14	105349868	105350042	TANDUP	NA	NA	NA
chr15	30173122	30173230	TANDUP	NA	NA	NA
chr15	100058267	100058336	TANDUP	NA	NA	NA
chr15	101981029	101981119	TANDUP	NA	NA	NA
chr16	818762	818876	TANDUP	NA	NA	NA
chr16	1025314	1025497	TANDUP	NA	NA	NA
chr16	1185592	1186068	TANDUP	NA	NA	NA
chr16	10040023	10040092	TANDUP	NA	NA	NA
chr16	27139102	27139213	TANDUP	NA	NA	NA
chr16	86464399	86464597	TANDUP	NA	NA	NA
chr16	88277110	88279107	TANDUP	NA	NA	NA
chr17	809815	810302	TANDUP	NA	NA	NA
chr17	841437	841560	TANDUP	NA	NA	NA
chr17	952712	952801	TANDUP	NA	NA	NA
chr17	1062811	1063799	TANDUP	NA	NA	NA
chr17	1159495	1159678	TANDUP	NA	NA	NA
chr17	6194135	6194242	TANDUP	NA	NA	NA
chr17	56792755	56792881	TANDUP	NA	NA	NA
chr17	79555509	79555782	TANDUP	NA	NA	NA
chr17	80497958	80498077	TANDUP	NA	NA	NA
chr18	4510874	4510952	TANDUP	NA	NA	NA
chr18	36463341	36463429	TANDUP	NA	NA	NA
chr18	54536365	54538291	TANDUP	NA	NA	NA
chr18	76967411	76967555	TANDUP	NA	NA	NA
chr18	77252887	77252989	TANDUP	NA	NA	NA
chr18	78238512	78238581	TANDUP	NA	NA	NA
chr18	80262893	80263175	TANDUP	NA	NA	NA
chr19	835416	835497	TANDUP	NA	NA	NA
chr19	879672	879791	TANDUP	NA	NA	NA
chr19	1164394	1166232	TANDUP	NA	NA	NA
chr19	2347117	2349108	TANDUP	NA	NA	NA
chr19	3332439	3332577	TANDUP	NA	NA	NA
chr19	4035778	4035935	TANDUP	NA	NA	NA
chr19	6070065	6070188	TANDUP	NA	NA	NA
chr19	7450388	7450641	TANDUP	NA	NA	NA
chr19	15673724	15779274	TANDUP	NA	NA	NA
chr19	28888385	28888515	TANDUP	NA	NA	NA
chr19	35105945	35106010	TANDUP	NA	NA	NA
chr19	54133743	54133869	TANDUP	NA	NA	NA
chr19	55670439	55670523	TANDUP	NA	NA	NA
chr19	56942922	56942975	TANDUP	NA	NA	NA
chr19	58607527	58607594	TANDUP	NA	NA	NA
chr2	1106532	1106732	TANDUP	NA	NA	NA
chr2	1525703	1532509	TANDUP	NA	NA	NA
chr2	1861782	1861968	TANDUP	NA	NA	NA
chr2	4974106	4974189	TANDUP	NA	NA	NA
chr2	10011727	10015474	TANDUP	NA	NA	NA
chr2	10399253	10399369	TANDUP	NA	NA	NA
chr2	11113534	11113628	TANDUP	NA	NA	NA
chr2	17946491	17946593	TANDUP	NA	NA	NA
chr2	32915886	32918453	DEL	NA	NA	NA
chr2	64376016	64376165	TANDUP	NA	NA	NA
chr2	65600866	65601053	TANDUP	NA	NA	NA
chr2	86914292	86914444	TANDUP	NA	NA	NA
chr2	119444283	119445298	TANDUP	NA	NA	NA
chr2	217805487	217805794	TANDUP	NA	NA	NA
chr2	238870308	238870448	TANDUP	NA	NA	NA
chr2	240872289	240872460	TANDUP	NA	NA	NA
chr20	13934330	13934452	TANDUP	NA	NA	NA
chr20	19924430	19924495	TANDUP	NA	NA	NA
chr20	53204104	53204269	TANDUP	NA	NA	NA
chr20	60314368	60314789	TANDUP	NA	NA	NA
chr20	61331578	61331692	TANDUP	NA	NA	NA
chr20	63492299	63492537	TANDUP	NA	NA	NA
chr20	63693538	63693676	TANDUP	NA	NA	NA
chr20	64088663	64088895	TANDUP	NA	NA	NA
chr21	27627113	27627278	TANDUP	NA	NA	NA
chr21	33322245	33322788	TANDUP	NA	NA	NA
chr21	36497141	36497270	TANDUP	NA	NA	NA
chr21	45797476	45798540	TANDUP	NA	NA	NA
chr21	46699871	46699959	TANDUP	NA	NA	NA
chr22	16351138	16351220	TANDUP	NA	NA	NA
chr22	29120197	29120382	TANDUP	NA	NA	NA
chr22	43432701	43432877	TANDUP	NA	NA	NA
chr22	47379190	47379385	TANDUP	NA	NA	NA
chr22	48757225	48757402	TANDUP	NA	NA	NA
chr22	49155990	49156116	TANDUP	NA	NA	NA
chr22	49973529	49975686	TANDUP	NA	NA	NA
chr22	50276306	50276417	TANDUP	NA	NA	NA
chr22	50643752	50643941	TANDUP	NA	NA	NA
chr22	50807923	50808081	TANDUP	NA	NA	NA
chr3	10552	10632	TANDUP	NA	NA	NA
chr3	50311835	50312092	TANDUP	NA	NA	NA
chr3	77355086	77355236	TANDUP	NA	NA	NA
chr3	197459802	197459965	TANDUP	NA	NA	NA
chr4	1046301	1046664	TANDUP	NA	NA	NA
chr4	1372721	1372812	TANDUP	NA	NA	NA
chr4	7695588	7695671	TANDUP	NA	NA	NA
chr4	37585251	37585395	TANDUP	NA	NA	NA
chr4	72456201	72456342	TANDUP	NA	NA	NA
chr5	415491	415686	TANDUP	NA	NA	NA
chr5	628465	628658	TANDUP	NA	NA	NA
chr5	1192054	1192167	TANDUP	NA	NA	NA
chr5	1238273	1238424	TANDUP	NA	NA	NA
chr5	1867328	1867381	TANDUP	NA	NA	NA
chr5	35708616	35708706	TANDUP	NA	NA	NA
chr5	178585514	178585658	TANDUP	NA	NA	NA
chr6	3222124	3222284	TANDUP	NA	NA	NA
chr6	31428235	31429956	TANDUP	NA	NA	NA
chr6	32591863	32604171	DEL	NA	NA	NA
chr6	35169659	35169798	TANDUP	NA	NA	NA
chr6	160218975	160219097	TANDUP	NA	NA	NA
chr6	160535459	160535555	TANDUP	NA	NA	NA
chr6	165749273	165749500	TANDUP	NA	NA	NA
chr6	168571791	168573484	TANDUP	NA	NA	NA
chr6	168659501	168660054	TANDUP	NA	NA	NA
chr6	168839698	168841851	TANDUP	NA	NA	NA
chr6	170113638	170114174	TANDUP	NA	NA	NA
chr7	205261	206826	TANDUP	NA	NA	NA
chr7	237712	240374	TANDUP	NA	NA	NA
chr7	355960	356050	TANDUP	NA	NA	NA
chr7	905588	906538	TANDUP	NA	NA	NA
chr7	158151379	158151489	TANDUP	NA	NA	NA
chr7	158273882	158274358	TANDUP	NA	NA	NA
chr7	158330310	158341382	TANDUP	NA	NA	NA
chr7	158998436	158998524	TANDUP	NA	NA	NA
chr8	76444618	76444671	TANDUP	NA	NA	NA
chr8	100426632	100426724	TANDUP	NA	NA	NA
chr8	141492292	141492474	TANDUP	NA	NA	NA
chr8	143218262	143218337	TANDUP	NA	NA	NA
chr8	143669463	143669602	TANDUP	NA	NA	NA
chr8	144020570	144024873	TANDUP	NA	NA	NA
chr8	144125777	144125935	TANDUP	NA	NA	NA
chr9	4713910	4714160	TANDUP	NA	NA	NA
chr9	134182981	134183065	TANDUP	NA	NA	NA
chr9	137328196	137328432	TANDUP	NA	NA	NA
chr9	137518162	137518324	TANDUP	NA	NA	NA
chr9	137669378	137669456	TANDUP	NA	NA	NA
chrX	420180	420286	TANDUP	NA	NA	NA
chrX	527299	527664	TANDUP	NA	NA	NA
chrX	990699	990827	TANDUP	NA	NA	NA
chrX	2186216	2187270	TANDUP	NA	NA	NA
chrX	37287570	37287717	TANDUP	NA	NA	NA
chrX	89203099	89207482	TANDUP	NA	NA	NA
chrX	131136158	131136254	TANDUP	NA	NA	NA
chrX	148581249	148581413	TANDUP	NA	NA	NA
chrX	152182638	152182739	TANDUP	NA	NA	NA
chrX	156030569	156030694	TANDUP	NA	NA	NA

## Sheet: Zero
Table S8 Details of VaPoR validation results
CHR	POS	END	SVTYPE	VaPoR_QS	VaPoR_GS	VaPoR_Rec
chr1	1382295	1382470	TANDUP	0	0	-1.57,-0.57
chr1	14109802	14112516	TANDUP	0	0	-0.71,-0.93,-1.43,-2.4,-10.18,-1.71,-1.03,-1.39,-0.97,-1.02,-1.05,-0.82
chr1	16050024	16059805	TANDUP	0	0	-0.84,-1.42,-4.18,-0.77,-1.51,-0.97,-3.09,-1.47,-1.06
chr1	36267369	36269040	DEL	0	0	-0.64,-0.91,-0.52,-0.69,-0.49,-0.53,-0.41,-0.58,-0.58,-0.65,-0.69,-0.79,-0.48,-0.59,-0.68,-0.55,-0.54,-0.64
chr1	43593650	43594474	TANDUP	0	0	-1.37,-0.84,-1.23,-1.34,-1.89,-0.86,-0.7,-1.71,-1.81,-3.61,-1.38,-1.41,-0.76,-0.7,-1.59,-3.46,-1.37,-1.37,-1.87,-1.76
chr1	64373150	64389431	DEL	0	0	-0.88,-0.4,-0.29,-0.52,-0.32,-0.44,-0.38,-0.66,-0.37,-0.31,-0.64,-0.39,-0.4,-0.53,-0.28,-0.3,-0.51,-0.43,-0.44,-0.37
chr1	102426410	102504682	DEL	0	0	-1.62,-0.67,-0.84,-0.63,-0.62,-0.68,-0.57,-0.59,-0.71,-0.34,-0.68,-0.65,-0.38,-0.69,-0.68,-0.47,-0.57,-0.58
chr1	104326316	104328985	TANDUP	0	0	-13.01,-34.85,-11.01,-14.09,-119.84,-5.83,-53.07,-10.18,-5.2,-12.68,-25.15,-7.11,-11.08,-0.68,-14.63,-44.9,-14.85,-5.69,-9.8,-13.59
chr1	175231051	175232802	TANDUP	0	0	-3.41,-2.56,-2.91,-2.26,-3.78,-2.24,-16261118.13,-5.22,-1.17,-0.76,-10.87,-3.55,-0.48,-3.21,-48.0,-75.5,-9.04,-1.15
chr1	175650824	175650946	TANDUP	0	0	-0.68,-413547.39,-0.25
chr1	187495434	187497604	DEL	0	0	-0.94,-0.75,-0.42,-0.61,-0.52,-0.56,-0.71,-0.5,-0.49,-0.5,-0.52,-0.62,-0.46,-0.58,-0.5,-0.4,-0.57,-0.44,-0.45,-0.77
chr1	202625025	202625085	TANDUP	0	0	-21.9,-603169.73,-10.9,-517677.57
chr1	203603933	203604069	TANDUP	0	0	-130.56,-27.28,-15.07,-1.3,-88.87,-17.31,-13.51,-1132856.14,-9.35,-27.16,0.0,-14.91,-88.93,-1258180.82,-10.37
chr1	207118600	207120000	DEL	0	0	-0.73,-0.54,-0.47,-0.55,-0.91,-0.91,-0.63,-0.58,-0.64,-0.91,-0.76,-0.47,-1.43,-0.72,-0.57,-0.45,-0.61,-0.91,-0.91,-0.59
chr1	224945716	225061240	TANDUP	0	0	-1.09,-2.04,-1.6,-0.95,-0.94,-0.9,-1.1,-0.85,-0.86,-0.91,-0.89,-0.92,-1.32,-0.82,-1.55,-0.83,-0.98,-3.87
chr1	246244294	246247399	TANDUP	0	0	-2.28,-33.03,-2.52,-1.52,-3.25,-2.23,-3.05,-1.14,-3.47,-5.73,-1.17,-1.55,-4.33,-3.43,-5.45
chr1	248440304	248652260	DEL	0	0	-1.3,-0.91,-1.87,-1.03,-1.24,-1.24,-1.24,-0.61,-0.87,-0.99,-1.03,-0.9,-0.98,-1.51,-1.32,-1.33,-1.02,-1.15,-1.39,-1.09
chr10	718255	718429	TANDUP	0	0	-7.76,-1809110.11
chr10	26649449	26940276	TANDUP	0	0	-0.91,-0.22,-1.76,-0.17,-1.25,-1.37,-0.25,-1.19,-0.3,-1.52,-0.2,-1.34,-0.14,-0.19,-1.33,-1.02,-0.21,-3.42,-1.18
chr10	44927520	44928982	TANDUP	0	0	-14579907.4,-2.25,-1.01,-17.51,-161.93,-174.29,-161.41,-2.05,-0.2,-2.52,-446.67,-0.89,-148.77,-96.13,-0.71,-3058.28,-4.42
chr10	79556740	79614998	DEL	0	0	-1.04,-0.95,-1.27,-1.33,-1.06,-1.2,-0.94,-0.81,-0.98,-1.33,-1.3,-0.91,-1.1
chr10	103196950	103206226	DEL	0	0	-0.87,-1.39,-0.98,-0.68,-1.04,-0.83,-0.97,-0.83,-1.47,-0.97,0.0,-0.66,-0.92,-0.89,-0.98,-1.05,-0.88,-0.89,-1.0,-0.56
chr10	111430657	111432127	TANDUP	0	0	-2.34,-5.3,-3.44,-4.27,-2.68,-5.51,-6.16,-2.29
chr10	125501894	125512533	DEL	0	0	-1.13,-0.66,-0.91,-1.19,-1.12,-1.07,-1.3,-0.8,-0.92,-0.99,-1.19,-2.1,-1.2,-0.97,-1.22,-1.2,-0.98,-1.0,-1.13,-0.81
chr11	59277818	59282964	DEL	0	0	-1.1,-1.01,-1.08,-0.87,-1.1,-1.3,-1.1,-1.3,-0.98,-1.23,-0.82,-0.89,-0.47,-1.12,-1.09,-1.13,-1.66,-0.93,-1.11,-1.35
chr11	63930944	63934473	TANDUP	0	0	-11.64,-20.2,-7.56,-50.94,-3.37,-20.8,-47.19,-4.09,-7.81,-16.79,-4.4,-8.49
chr11	68515223	68644820	TANDUP	0	0	-0.11,-0.17,-0.2,-0.15,0.0,0.0,0.0,0.01,0.0,0.0
chr11	95633307	95634471	DEL	0	0	-0.94,-1.01,-1.12,-0.92,-1.18,-0.91,-1.07,-1.4,-1.06,-0.91,-1.43,-1.03,-1.6,-1.27,-0.91,-0.91,-0.91,-0.91,-2.92,-4.86
chr11	99819490	99820566	DEL	0	0	-0.91,0.0,0.0,0.0,-0.91,-0.91,0.0
chr11	107280885	107299471	DEL	0	0	-1.1,-0.93,-0.9,-0.04,-1.05,-1.33,-1.06,-1.0,-0.75,-1.53,-1.02,-0.95,-1.02,-1.21,-0.67,-0.85,-1.01,-0.81,-0.99,-1.25
chr11	124250404	124251532	TANDUP	0	0	-0.58,-0.9,-0.93,-0.98,-0.97,-0.97,-0.9,-0.94,-0.98,-0.93,-1.19,-0.87,-0.98,-0.96,-1.0,-0.97,-1.02,-1.43,-1.08,-0.94
chr12	9998195	10039007	DEL	0	0	-0.64,-0.83,-0.52,-0.78,-0.89,-0.9,-0.45,-0.53,-0.66,-0.72,-0.58,-0.55,-0.91,-0.6,-0.89,-1.28,-0.91,-0.73,-0.71,-0.71
chr12	12391734	12393944	DEL	0	0	-0.38,-0.21,-0.14,-1.3,-0.48,-0.33,0.0,0.01,-0.45,-0.35,-0.54,-0.64,-0.46,-0.29,-0.31,-0.65,0.0,-0.45,-0.51,-0.74
chr12	25106390	25107673	DEL	0	0	-1.61,-0.35,-1.29,-0.91,-0.23,-0.47,-0.35,-0.44,-0.49,-0.44,-1.29,-1.07,-0.48,-1.35,-1.29,-1.26,-0.41,-0.45,-0.48,-1.3
chr12	40480640	40490425	TANDUP	0	0	-3.51,-19.29,-3.24,-5.88,-9.59
chr12	49877510	49880191	TANDUP	0	0	-6.26,-1.13,-60.45,-91.72,-1.54,-0.92
chr12	71315482	71316928	DEL	0	0	-0.91,-1.11,-1.35,-1.02,-1.15,-0.91,-1.2,-0.93,-0.86,-0.91,-1.12,-0.91,-0.73,-0.82,-1.04,-1.02,-0.91,-0.94,-0.9,-1.04
chr12	77989900	77994324	DEL	0	0	-0.75,-1.09,-0.98,-0.62,-0.33,-1.39,-0.95,-0.97,-0.37,-0.92,-0.5,-0.78,-0.26,-0.83,-0.81,-0.92,-0.17,-0.6,-0.41,-0.75
chr12	80454384	80462119	DEL	0	0	-1.52,-1.13,-0.14,-0.12,-0.09,-0.09,-0.19,-0.2,-1.48,-0.12,-1.43,-1.06,-1.14,-1.28,-1.32,-0.94,-1.46,-1.48,-1.59,-0.74
chr12	86810684	86812040	TANDUP	0	0	-7.19,-5.75,-4.88,-12.37,-5.71,-8.61,-7.68,-0.4,-405.62,-16.84,-5.76,-3.76,-10.31,-10.44,-9.06,-9.21,-49.11,-26.08,-7.33,-17.62
chr12	110387241	110387430	TANDUP	0	0	-1667342.75,-0.49,-1897999.0
chr12	115639648	115642432	TANDUP	0	0	-2.84,-2.48,-1.07,-1.73,-1.15,-0.12,-3.08,-2.26,-1.14,-7.22,-12.87,-13.28,-0.06,-1.26,-1.78,-0.99,-0.87,-1.21
chr12	127906184	127907400	DEL	0	0	-1.35,-1.38,-1.09,-2.32,-0.71,-1.76,-1.47,-1.47,-2.01,-1.87,-1.3,-0.81,-1.53,-1.65,-0.95,-1.76,-1.21,-1.74,-1.72,-1.62
chr12	132349922	132350045	TANDUP	0	0	-0.82,-18.88,-7.63,-2.75,-5.9,-28.51,-1.66,-5.16,-7.04,-1.84,-2.4,-9.12,-4.2,-18.63,-19.9,-3.01,-2.03
chr12	132387869	132387963	TANDUP	0	0	0.0,-0.45,-0.9
chr13	42371525	42373519	TANDUP	0	0	-3.24,-3.77,-2.03,-3.87,-3.99,-4.07,-3.73,-3.63,-3.71,-3.72,-3.33,-3.05,-2.56,-2.33,-4.38,-3.54,-3.92,-3.57,-3.68,-3.48
chr13	74340759	74342810	TANDUP	0	0	-4.98,-5.71,-1.52,-7.07,-2.42,-2.06,-1.84,-6.07,-2.73,-3.25,-2.05,-2.55,-14.72,-7.46,-4.52,-2.63,-1.62
chr13	88458439	88460627	DEL	0	0	-2.08,-4.83,-3.55,-2.51,-2.3,-3.47,-2.33,-3.08,-2.46,-2.26,-3.88,-3.52,-3.31,-5.62,-2.75
chr13	113435956	113437202	TANDUP	0	0	-1.98,-0.41,-1.74
chr14	23973708	24024111	TANDUP	0	0	-1.57,-0.88,-1.09,-0.99,-1.95,-1.38,-1.5,-1.12,-1.83,-2.41,-4.63,0.0,-0.86,-0.95,0.0,-0.85,-1.43,-1.4,-1.2
chr14	25141909	25144901	DEL	0	0	-1.03,-1.47,-0.92,-1.02,-1.4,-0.88,-1.09,-0.53,-1.27,-1.15,-0.91,-0.23,-0.57,-0.45,-0.79,-1.79,-1.5,-1.08,-0.91,-1.12
chr14	39644680	39645896	TANDUP	0	0	-203.9,-1.58,-0.26,-3.19,-3.77,-8.63,-1.29,-0.56,-5.34,-0.81,-0.68,-2.25
chr14	40906700	40907954	DEL	0	0	-3.45,-3.57,-3.88,-3.39,-3.67,-4.4,-2.86,-3.43,-8.11,-3.45,-3.15,-3.67,-3.43,-3.76,-3.84,-2.78,-3.03,-4.18,-3.7,-2.78
chr14	60447122	60474966	DEL	0	0	-1.03,-1.15,-0.75,-0.86,-1.08,-1.1,-0.76,-1.13,-1.33,-1.06,-1.12,-0.97,-0.9,-1.06,-0.95,-1.23,-1.41,-1.01,-0.82,-1.44
chr14	65375836	65376948	DEL	0	0	-1.16,-0.91,-0.91,-0.41,-0.91,-0.91,-1.07,-0.91,-0.91,-0.56,-0.91,-0.29,-1.02,-1.2,-0.62,-1.11,-0.33,-0.91,-0.91,-0.91
chr15	24121492	24516236	TANDUP	0	0	-1.25,-0.71,-1.26,-0.77,-1.06,-0.9,-0.88,-0.96,-0.96,-1.6,-1.09,-0.87,-0.98,-1.26,-0.75,-1.21,-0.84,-1.08,-0.89,-1.03
chr15	37003075	37005371	DEL	0	0	-1.45,-1.32,-1.54,-1.36,-1.03,-0.91,-1.12,-1.15,-1.02,-1.14,-0.9,-1.16,-0.83,-1.63,-1.46,-2.08,-0.32,-1.95,-0.93,-1.3
chr15	91437836	91446359	TANDUP	0	0	-2.15,-2.16,-2.18,-1.93,-2.9,-2.7,-0.28,-2.65,-2.63,-2.4,-2.31
chr15	95148202	95149527	DEL	0	0	-0.91,-1.26,-0.91,-0.44,-1.1,-0.73,-0.67,-0.91,-0.91,-0.91,-0.62,-0.91,-0.62,-1.69,-1.05,-1.03,-0.91,-0.56,-0.91,-1.09
chr16	1842677	1842743	TANDUP	0	0	-60.86,-8.3,0.0,-6.21,-6.21,-3.84,-32.21,0.0,-8.18,0.0,0.0,-59.86,-5.47,-5.26,0.0,-10.07
chr16	7008935	7009091	TANDUP	0	0	0.0,0.0
chr16	34571515	34596056	TANDUP	0	0	-1.08,-0.29,-1.3,-2.8,-3.0,-0.83,-1.55,-0.1
chr16	48871190	48872586	DEL	0	0	-1.01,-0.3,-1.09,-0.99,-0.31,-0.76,-1.08,-1.09,-1.03,-1.03,-0.93,-0.31,-0.28,-0.87,-0.91,-0.33,-0.45,-0.36,-0.9,-0.91
chr16	84050534	84051508	TANDUP	0	0	-1.42,-0.06
chr16	85154906	85156457	DEL	0	0	-1.05,-1.1,-1.0,-0.54,-0.91,-0.91,-0.91,-1.06,-0.91,-0.91,-0.91,-0.91,-0.91,-0.91,-1.15,-0.91,-0.91,-0.91,-0.68,-0.57
chr16	87145221	87145335	TANDUP	0	0	-0.46,-0.03,-2.37,-1.12,-0.76,-6.38,-0.99,-0.06,-0.28,-8.14,-0.86
chr16	88053190	88054673	TANDUP	0	0	-1.82,-2.23,-6.78,-11.68,-1.91,-1.38,-88.75,-1.52,-1.44,-3.29,-1.06,-1.61,-451.08
chr17	5982183	5983857	DEL	0	0	0.01,0.01,0.01,-0.92,-0.95,-0.26,-1.12,-1.77,-0.51,-0.0,-0.02,-1.05,-0.69,-0.07,-0.96,-0.91,-0.91,-0.78
chr17	27644741	27751953	TANDUP	0	0	-1.04,-0.77,-1.27,-1.12,-1.32,-1.23,-1.19,-0.94,-0.75,-0.79,-0.9,-0.77,-0.8,-0.82,-1.03,-1.18,-1.15,-1.05,-0.82,-0.91
chr17	34854438	34855851	DEL	0	0	-0.34,-0.6,-3.5,-0.56,-0.91,-1.07,-0.98,-0.27,-0.57,-0.97,-0.5,-0.87,-0.53,-0.42,-0.32,-0.6,-0.91,-0.93,-0.69,-0.9
chr17	48538270	48540171	TANDUP	0	0	-0.38,-1.2,-2.54,-0.5,0.09,-0.52,-2.8,-0.33,-2.09,-0.64,-0.28,-0.1,-0.73,-0.3,-0.05,-0.08,-1.87,-3.39,-0.24
chr17	49151034	49151859	TANDUP	0	0	-1.75,-1.25,-1.5,-2.05,-1.42,-1.45,-1.44,-0.77,-1.37,-1.37,-1.74,-1.29,-1.74,-2.03,-1.23,-1.27,-2.28,-1.92,-1.51
chr17	73219884	73221595	DEL	0	0	-1.02,-1.3,-1.28,-1.21,-1.53,-0.97,-1.11,-1.28,-1.03,-1.17,-1.26,-1.57,-1.07,-1.43,-1.11,-1.78,-1.13,-1.29,-1.0,-1.32
chr17	83101838	83103572	TANDUP	0	0	-102.51,-1.77,-0.77,-1.19,-106.73
chr18	11508929	11511476	DEL	0	0	-0.91,-0.96,-1.0,-0.98,-1.15,-0.91,-0.69,-0.91,-0.43,-0.91,-0.79,-0.8,-1.1,-1.15,-0.59,-0.85,-1.07,-0.91,-0.91,-0.92
chr18	25033597	25033695	TANDUP	0	0	-1.85,0.01
chr18	72044575	72045937	TANDUP	0	0	-0.74,-0.51,-0.7,-0.29,-1.03,-6.64,-0.23,-0.37
chr19	7321664	7322821	DEL	0	0	-1.04,-0.64,-0.93,-0.81,-0.6,-0.98,-0.86,-0.88,-1.22,-0.78,-1.27,-0.85,-0.58,-0.97,-0.88,-1.06,-0.5,-1.1,-0.64,-1.07
chr19	11643544	11747007	DEL	0	0	-0.83,-0.74,-0.76,-0.65,-0.8,-0.78,-0.7,-0.84,-1.2,-0.85,-0.56,-0.83,-0.7,-0.82,-0.3,-0.5,-0.69,-0.46,-0.44,-0.82
chr19	20618021	20701056	DEL	0	0	-1.1,-0.96,-0.68,-0.84,-0.76,-0.88,-0.89,-0.77,-0.73,-0.6,-0.88,-0.8,-0.75,-0.71,-0.77,-0.67,-0.88,-0.9,-0.74,-0.84
chr19	21650249	21733696	DEL	0	0	-0.94,-1.48,-1.0,-1.27,-1.16,-1.29,-1.18,-1.4,-1.09,0.02,-1.19
chr19	41803069	41807384	TANDUP	0	0	-22.33,-1.41,-34.77,-2.77,-7.45,-7.3,-5.93,-13.63,-1.94,-1.81,-5.99,-7.55,-20.61
chr19	52888651	52915984	TANDUP	0	0	-0.92,-1.35,-0.91,-1.15,-1.03,-1.16,-1.3,-0.93,-1.09,-1.01,-1.18,-1.26,-1.08,-1.22,-1.23,-0.72,-3.88,-0.68,-1.1,-1.35
chr19	53271707	53312216	DEL	0	0	-0.94,-0.52,-0.65,-0.5,-0.47,-0.61,-0.83,-0.41,-0.37,-0.34,-0.57,-0.78,-0.61,-0.54,-0.05,-0.51,-0.69,-0.79
chr2	1750529	1750651	TANDUP	0	0	0.0,0.0,-1.43,-1370768.23,0.0,0.0,-3.68,-1059999.0
chr2	16224687	16226666	TANDUP	0	0	-1.96,-2.25,-1.94,-2.51,-2.18,-2.59,-1.88,-1.59,-2.47,-2.62,-1.84,-2.42,-2.6,-2.09,-1.59,-1.71,-1.61
chr2	51805321	51805434	TANDUP	0	0	0.0,-7.32,-1.97,-14.29
chr2	61473303	61476318	DEL	0	0	-1.04,-0.53,-0.49,-0.91,-0.59,-0.82,-0.73,-0.67,-0.97,-0.82,-1.45,-1.0,-0.97,-2.27,-0.84,-0.31,-1.25,-1.33,-1.39,-1.6
chr2	74561081	74561217	TANDUP	0	0	-0.98,-1509999.0,-1414999.0,-1.78
chr2	85315896	85343753	DEL	0	0	-1.08,-0.7,-0.75,-0.53,-0.6,-1.07,-0.61,-0.43,-0.09,-0.52,-0.64,-1.01,-0.65,-0.58,-0.33,-0.66,-0.62,-0.61,-0.44,-0.88
chr2	87406882	87431206	TANDUP	0	0	-0.79,-0.66,-1.18,-2.1,-2.4,-1.77,-1.64,-1.35,-0.7,-2.2,-1.73,-1.66,-0.91,-1.37
chr2	88861332	88898030	DEL	0	0	-0.88,-0.98,-0.98,-1.06,-0.77,-0.3,-0.65,-1.21,-0.55,-0.62,-0.34,-0.55,-0.42,-0.37,-0.86
chr2	95544970	95546071	DEL	0	0	-1.75,-1.37,-1.47,-1.57,-1.48,-1.13,-1.79,-1.33,-1.39,-1.05,-1.15,-0.6,-1.53,-1.21,-2.21,-1.06,-0.85,-1.84,-1.17,-1.53
chr2	97123189	97580016	DEL	0	0	-0.65,-0.6,-0.68,-0.65,-0.82,-0.56,-0.64,-0.56,-0.77,-0.58,-0.62,-0.63,-0.53,-0.6,-0.81,-0.46,-0.63,-0.95,-0.67,-0.56
chr2	116216764	116224735	TANDUP	0	0	-11.94,-10.79,-5.42,-8.88,-4.22,-16.28,-4.3,-15.82,-12.31
chr2	119659504	119661322	TANDUP	0	0	-0.16,-2.35,-0.34,-0.5,-2.09,-0.94,-0.61,-0.45,-1.89,-2.62,-3.57,-3.92,-3.23,-0.7,-0.93,-1.2,-0.31,-1.9,-2.98
chr2	124293968	124295664	DEL	0	0	-0.92,-0.27,-0.9,-0.51,-0.96,-0.93,-0.32,-0.4,-0.6,-1.78,-0.95,-0.34,-0.95,-2.18,-0.88,-0.69,-0.83,-0.42,-0.27,-0.78
chr2	125008685	125010825	TANDUP	0	0	-27.64,-463.49,-7.59,-235.15,-62.97,-13.75,-26.47,-21.2,-29.02,-10.43,-7.69,-34.82,-3.71,-30.58,-19.51,-15.5,-9.75,-32.37,-24.76,-345.24
chr2	128945940	128965235	DEL	0	0	-0.92,-0.96,-1.28,-1.15,-1.41,-0.85,-1.53,-1.26,-0.83,-1.01,-1.12,-1.09,-0.95,-1.34,-1.02,-0.67
chr2	161074754	161075236	TANDUP	0	0	-0.38,-42.53,-8.86,-14.18,-47.91,-1.1,-40.69,-1.35,-66.22,-8.33,-7.52,-9.59,-238.67,-20.04,-54.69,-64.86,-168.56,-0.28,-0.58,-0.86
chr2	195114371	195119918	DEL	0	0	-0.98,-1.73,-0.57,-1.22,-0.83,-0.91,-0.91,-0.42,-0.95,-1.03,-0.86,-0.9,-0.74,-1.01,-1.15,-0.91,-0.91,-1.15,-1.27,-1.01
chr2	239642720	239643734	TANDUP	0	0	-1.54,-5.61,-1.53,-4.8,-16.19,-0.43,-0.61,-20.58,-11.54,-1.47,-2.56,-47.26,-1.69,-0.2,-1.93,-6.83,-1.71,-1.7,-5.52,-1.63
chr2	240158693	240158783	TANDUP	0	0	-0.16,-0.93,0.0
chr2	240786636	240786828	TANDUP	0	0	-3.32,-4.61,-10.35,-1943249.0,-13.46
chr20	61381	66491	TANDUP	0	0	-3.05,-0.69,-0.77,-0.65
chr20	2236338	2236455	TANDUP	0	0	-18.98,-13.6,-12.26,-5.64,-5.78,-17.09,-3.02,-9.96
chr20	23702788	23765355	TANDUP	0	0	-0.95,-0.87,-0.93,-0.61,-1.02,-0.63,-0.89,-0.97,-0.83,-0.76,-0.71,-0.61,-0.87,-1.1,-1.01,-0.67,-0.91,-0.75,-0.83,-0.92
chr20	44404913	44405031	TANDUP	0	0	-61.83,-3.42,-1075453.55,-0.9,-1.74,-1.61,-5.09,-18.29
chr20	44676947	44683491	DEL	0	0	-0.53,-1.18,-0.66,-1.03,-0.59,-0.88,-0.86,-0.74,-1.51,-1.06,-0.64,-0.81,-1.44,-0.78,-0.91,-0.91,-0.91,-0.91,-0.68,-0.86
chr21	24391466	24392454	DEL	0	0	-3.45,-4.74,-1.83,-4.17,-2.43,-1.82,-3.21,-1.56,-2.23,-4.36,-2.54,-2.21,-1.08,-2.29,-2.22,-2.58,-0.91,-4.51,-1.5,-2.84
chr21	26001844	26002990	DEL	0	0	-0.91,-0.15,-0.91,-0.21,-0.24,-0.13,-0.11,-0.24,-0.22,-0.2,-0.28,-0.91,-0.38,-0.24,-0.91,-0.91,-0.21,-0.19,-0.17,-0.24
chr21	26648006	26649689	DEL	0	0	-0.97,-0.63,-0.66,-0.66,-1.12,-1.07,-0.83,-0.7,-0.98,-1.02,-1.03,-0.49,-1.22,-0.91,-1.05,-0.55,-1.02,-0.91,-1.2,-0.76
chr21	37756595	37757598	TANDUP	0	0	-1.13,-3.36,-2.55,-7.35
chr21	41805815	41806940	TANDUP	0	0	-3.97,-4.3,-96.11,-1.95,-2.33,-8.46,-3.91,-3.16,-2.57,-5.59,-2.27,-4.19,-2.4
chr22	45349173	45350498	TANDUP	0	0	-0.77,-2.4,-0.03,-0.41,-5.26,-1.6,-0.9,-1.78,-6.25,-22.09,-3.12,-0.36,-3.82,-0.73,-123.27,-2.67,-3.26,-7.9,-27.38,-4.8
chr22	48620822	48620943	TANDUP	0	0	-7.18,-0.47
chr3	6604527	6613044	DEL	0	0	-0.76,-1.2,-1.01,-0.94,-1.54,-0.89,-1.17,-1.11,-1.04,-0.94,-0.97,-1.06,-1.25,-1.16,-0.86,-0.86,-0.94,-1.22,-0.87,-0.94
chr3	41320442	41322556	DEL	0	0	-0.7,-0.86,-0.26,-1.19,-0.31,-0.54,-1.24,-0.32,-0.9,-0.91,-0.91,-0.31,-0.96,-0.91,-0.36,-0.84,-0.9,-0.91,-0.91
chr3	44699313	44700993	DEL	0	0	-1.5,-2.07,-1.77,-1.65,-2.13,-1.71,-3.19,-3.24,-1.91,-2.07,-2.61,-1.86,0.0,-3.24,-1.44,-1.35,-1.31,-1.29,-6.45,-1.58
chr3	80013338	80016105	DEL	0	0	-6.2,-2.62,-1.33,-3.34,-1.13,-1.68,-1.61,-1.68,-0.65,-1.8,-1.29,-1.37,-2.07,-1.64,-1.94,-1.04,-1.79,-1.76,-1.58,-1.83
chr3	95749273	95752156	TANDUP	0	0	-0.71,-0.7,-1.53,-0.88,-0.77,-0.98,-1.05,-0.94,-0.88,-1.05,-0.78,-1.01,-0.91,-1.03,-0.82,-0.7,-1.06,-0.82,-1.1,-0.87
chr3	98140912	98202419	TANDUP	0	0	-0.62,-0.49,-0.95,-0.77,-1.99,-0.04,-1.81,-1.13,-1.49,-0.92,-0.96,-1.13,-1.12,-1.02,-0.95,-1.44,-0.81,-1.06,-1.08
chr3	146667093	146677284	TANDUP	0	0	-1.17,-1.17,-0.52,-1.43,-1.01,-1.22,-1.19,-0.87,-1.0,-0.83,-0.86,-0.98,-1.69,-1.02,-1.14,-0.87,-0.62,-1.1,-1.19,-0.85
chr3	148563292	148567682	TANDUP	0	0	-0.79,-1.15,-0.65,-0.75,-0.77,-0.66,-0.71,-0.67,-0.79,-0.79,-0.73,-0.75,-0.73,-0.72,-0.59,-0.61,-0.81
chr3	148761023	148781608	DEL	0	0	-0.54,-0.62,-0.85,-0.59,-0.7,-0.8,-0.9,-0.73,-0.71,-0.58,-0.86,-0.78,-0.79,-0.77,-0.78,-0.81,-0.3,-0.71,-0.61,-0.83
chr3	153509195	153520606	DEL	0	0	-1.32,-1.11,-0.92,-1.09,-1.02,-1.17,-0.93,0.0,-1.16,-0.96,-1.01,-1.23,-0.76,-0.89,-0.9,-1.34,-1.34,-1.19,-1.49,-1.11
chr3	162807802	162830163	DEL	0	0	-0.35,-0.27,-0.23,-0.26,-0.26,-0.41,-0.37,-0.21,-0.23,-0.28,-0.33,-0.29,-0.41,-0.28
chr3	184754687	184754818	TANDUP	0	0	-0.87,0.0,0.0
chr3	195055517	195059786	TANDUP	0	0	-10.71,-14.88,-7.6,-0.73,-7.56,-38.0,-26.6,-10.8,-9.76,-0.46,-0.38,-1.22,-2.76,-0.7,-23.51,-22.55,-22.71,-0.44,-13.85,-14.76
chr3	195686678	196001123	TANDUP	0	0	0.0,0.0,0.0,0.0,0.0,0.0,0.0,0.0,0.0,0.0
chr4	40233264	40235685	DEL	0	0	-0.22,-1.24,-0.7,-0.24,-0.26,-0.32,-1.08,-0.2,-1.01,-0.31,-0.3,-1.06,-1.36,-0.19,-0.81,-1.36,-1.21,-1.01,-0.17,-1.25
chr4	57856290	57857487	DEL	0	0	0.0,-0.52,0.0,0.0,0.0
chr4	58562600	58569633	TANDUP	0	0	-3.09,-4.64,-2.77,-2.46,-8.48,-9.79,-7.04,-13.31,-1.54,-6.13,-2.24,-0.67
chr4	68883668	69126339	DEL	0	0	-0.46,-0.61,-0.44,-0.61,-0.84,-0.82,-0.8,-0.89,-0.9,-0.46,-0.94,-0.52,-0.78
chr4	69229879	69308548	DEL	0	0	-0.94,-0.91,-1.28,-1.23,-1.16,-1.19,-1.11,-1.8,-1.22,-1.11,-1.41,-1.19,-1.32,-0.9,-1.23,-1.3,-1.41,-1.38,-1.22,-1.19
chr4	87926012	87937824	DEL	0	0	0.0,0.0,0.0,0.0,0.0,0.0,0.0,0.0,0.0,0.0,0.0,0.0,0.0,0.0
chr4	145693868	145694889	DEL	0	0	-0.91,-0.91,-0.91,-0.91,-0.91,-0.91,-0.91,-0.91,-0.91,-0.91,-0.91
chr4	162657226	162658438	DEL	0	0	-1.62,-0.91,-0.23,-1.23,-0.68,-0.91,-0.47,-0.91,-0.91,-0.93,-0.91,-0.91,-0.11,-0.58,-1.83,-0.77,-0.12,-0.74
chr4	164939536	164948264	DEL	0	0	-0.7,-0.73,-0.83,-0.45,-2.52,-0.79,-1.26,-0.92,-0.81,-0.66,-0.6,-0.94,-0.94,-0.82,-0.67,-0.76,0.0,-0.94,-1.13,-0.99
chr4	190178418	190179717	TANDUP	0	0	-4.52,-1.44,-21.65,-11.89,-1.07
chr5	266746	266883	TANDUP	0	0	-66.62,-4.76,-1448665.67,-1339284.71,-14.14,0.0,-11.42,-12.11,-1367296.3,-0.19,-0.93,-6.6,-0.9
chr5	1273419	1273547	TANDUP	0	0	-4.68,-0.66,-10.07,-0.6,-0.52,-31.97,-0.24,-1.68
chr5	1539973	1540158	TANDUP	0	0	0.0,-1.09
chr5	3323810	3324066	TANDUP	0	0	-4.68,-0.31
chr5	12425708	12426759	TANDUP	0	0	-1.78,-5.53,-5.07,-2.22,-1.4,-1.4,-1.23,-2.07,-2.27,-5.99
chr5	28932185	28934937	DEL	0	0	-0.79,-1.24,-1.16,-1.07,-2.07,-1.03,-0.84,-0.68,-1.42,-0.92,-0.92,-0.6,-1.21,-0.64,-1.31,-1.14,-1.11,-1.55,-0.67,-0.91
chr5	53826784	53830121	DEL	0	0	-1.17,-1.1,-0.84,-0.91,-1.07,-1.34,-1.4,-0.65,-1.93,-1.24,-1.05,-1.05,-1.11,-0.87,-1.39,-1.3,-0.96,-1.1,-1.7,-0.97
chr5	67326226	67328703	TANDUP	0	0	-2.06,-2.52,-4.78,-47.52,-7.04,-3.39,-5.28,-9.14
chr5	101087938	101088040	TANDUP	0	0	-16.88,-2.46,-3.2
chr5	116010763	116015366	DEL	0	0	-0.7,-1.94,-1.04,-1.78,-1.25,-0.93,-1.41,-0.81,-1.63,-2.48,-1.62,-0.93,-1.05,-1.06,-0.86,-0.67,-2.14,-0.82,-1.42,-1.47
chr5	141480327	141483116	TANDUP	0	0	-1.15,-0.23,-0.54,-21.1,-3.3,-0.54,-20.89,-0.16,-0.05,-0.83,-2.68,-28461476.27,-22.28,-26.31,-6.25
chr5	144132924	144135827	TANDUP	0	0	-1.49,-0.71,-0.01,-1.55,-2.87,-14.18,-4.15,-3.11,-0.84,-0.74,-7.58,-2.31,-2.69,-0.71,-0.72,-6.3,-2.47,-0.59,-1.03
chr5	180615314	180618449	TANDUP	0	0	-1.42,-21.95,-7.44,-3.76
chr6	13835114	13865615	DEL	0	0	-1.32,-1.45,-1.16,-1.21,-1.16,-1.17,-1.24,-1.28,-1.01,-1.0,-1.18,-1.18,-1.02,-1.26,-0.98,-1.01,-1.24,-0.54,-1.16,-1.2
chr6	27823871	27832193	DEL	0	0	-0.82,-0.94,-0.98,-0.72,-0.73,-1.24,-0.97,-0.98,-1.09,-1.4,-0.89,-0.73,-0.8,-0.21,-1.3,-1.02,-0.67,-0.57,-0.76,-0.91
chr6	28054362	28055446	DEL	0	0	-2.26,-0.91,-3.7,-1.58,-1.04,-1.52,-0.39,-2.47,-1.28,-1.35,-1.05,-0.89,-0.67,-0.21,-0.62,-1.41,-1.13,-1.08,-1.01
chr6	54059863	54070121	TANDUP	0	0	-1.32,-1.24,-0.97,-0.91,-2.8,-1.6,-1.24,-1.03,-1.43,-1.13,-0.87,-0.91,-0.72,-0.95
chr6	78577077	78579401	DEL	0	0	-0.86,-0.91,-0.86,-0.99,-0.97,-0.9,-0.97,-0.99,-1.06,-0.99,-1.09,-1.13,-1.06,-1.2,-1.32,-1.02,-0.91,-1.25,-0.85,-1.07
chr6	117923609	117924524	TANDUP	0	0	-6.2,-1.26,-30.23,-29.06,-8.53,-11.5,-7.51,-1.79,-7.43,-2.78
chr6	118690556	118692766	TANDUP	0	0	-8.85,-15.08,-14.74,-15.68,-14.35,-0.15,-36.52,-75.92,-115.25,-0.15,-100.84,-19.22,-0.88,-14.54,-9.68
chr6	132600960	132601126	TANDUP	0	0	-0.57,-0.64,-1.35,-1.75,-8.41
chr6	149948063	150019307	DEL	0	0	-0.99,-0.7,-1.2,-0.88,-1.03,-0.76,-0.81,-0.9,-0.87,-0.94,-0.8,-0.66,-0.91,-2.65,-0.9,-1.0,-0.85,-3.17,-0.63
chr6	150946253	150948473	TANDUP	0	0	-0.42,-3.21,-37.29,-0.18,-44.41,-2.48,-3.63,-5.77,-9.61,-2.07,-3.39,-1.32,-2.45,-3.1,-12.35,-4.48,-8.61,-1.3,-2.12,-0.16
chr6	154525160	154525403	TANDUP	0	0	-33.73,-15.26,-1.26,-0.8
chr6	167220898	167286669	DEL	0	0	-1.35,-1.51,-1.04,-1.01,-1.41,-1.22,-1.18,-0.96,-0.91,-0.81,-1.17,-1.27,-1.06,-0.75,-0.94,-1.24,-1.2,-2.27,-0.82,-1.59
chr6	167990058	167990217	TANDUP	0	0	-22.23,-8.55,-16.26,-1.82,0.0,-1654614.38
chr7	566435	567548	TANDUP	0	0	-0.8,-1.24,-1.04,-1.36,-0.33,-0.57,-1.9,-3.08,0.03,-0.72,-0.34,-0.37,-1.84,-2.94,-3.74,-1.23,-1.64,-0.48,-0.54,-0.25
chr7	1294506	1295633	TANDUP	0	0	-10.24,-1.09,-4.92,-3.77,-17.91,-1.3
chr7	23776047	23798999	DEL	0	0	-0.77,-1.14,-0.85,-1.05,-0.84,-0.91,-0.86,-0.9,-1.05,-1.07,-1.05,-1.01,-0.92,-0.99,-0.84,-0.9,-0.83,-1.02,-0.91
chr7	40839572	40841125	DEL	0	0	-0.16,-1.05,-0.74,-0.61,-0.86,-0.77,-0.49,-1.0,-0.37,-0.44,-0.34,-0.99,-0.92,-0.86,-1.34,-1.01,-0.4,-0.59,-1.37,-1.12
chr7	70955852	70974154	DEL	0	0	-0.45,-0.09,-0.86,-0.29,-0.27,-0.21,-0.38,-0.35,-0.5,-0.27,-0.37,-0.32,-0.26,-0.2,-0.34,-0.28,-0.24,-0.37,-0.24,-0.36
chr7	76624351	76951016	DEL	0	0	-0.86,-1.09,-0.93,-0.79,-0.26,-1.18,-0.89,-1.12
chr7	85460059	85462014	DEL	0	0	-0.91,-0.91,-0.91,-0.23,-0.91,-0.91,-0.91,-0.81,-0.91,-0.08,-0.91,-0.91,-1.7,-0.76,-0.91,-0.91
chr7	93912489	93913367	TANDUP	0	0	-0.94,-0.96,-0.92,-0.96,-0.84,-0.85,-0.81,-0.81,-0.93,-0.92,-0.94,-1.1
chr7	97436836	97460669	DEL	0	0	-1.3,-0.44,-0.85,-1.09,-0.36,-0.28,-1.38,-0.96,-1.01,-0.14,-1.22,-1.14,-0.94,-1.01,-0.85,-1.06,-0.29,-1.2,-0.29,-1.91
chr7	104216000	104216796	TANDUP	0	0	-0.72,-1.12,-1.3,-1.28,-0.91,-0.98,-0.81,-0.82,-0.7,-1.05,-1.02,-1.1,-0.74,-1.16,-0.82,-0.95,-1.39,-1.22,-1.24
chr7	142060166	142086194	TANDUP	0	0	-0.84,-0.75,-0.8,-0.55,-1.14,-0.92,-0.8,-1.15,-0.94,-2.53,-0.71
chr7	150909790	150910469	TANDUP	0	0	-25.39,-9.87,-1.34,-32.28,-2.66,-3.52,-5.6,-1.47,-0.84,-5.05,-42.16
chr7	151855231	151855587	TANDUP	0	0	-0.69,-0.74,-1.1,-26.6,-1.28
chr7	158070331	158071546	TANDUP	0	0	-7.17,-7.54,-8.88,-2.85
chr8	92178203	92183376	DEL	0	0	-1.0,-1.31,-1.38,-1.21,-1.02,-1.19,-0.75,-1.07,-1.34,-0.76,-1.08,-1.13,-0.91,-0.79,-1.13,-0.91,-1.03,-1.16,-1.26,-0.96
chr8	97770990	97771941	TANDUP	0	0	-3.25,-1.93,-1.47,-1.68,-1.84,-1.5,-1.81,-1.54,-1.79,-1.45,-1.98,-4.35,-1.3,-1.31,-1.6,-1.72,-1.17
chr8	141347557	141348580	TANDUP	0	0	-6.43,-31.91,-4.31,-3.69,-2.64,-22.11,-4.74,-8.74,-18.09,-12.57
chr8	141871771	141874394	TANDUP	0	0	-1.77,-3.84,-4.06
chr8	144233387	144233472	TANDUP	0	0	0.0,0.0
chr9	17276803	17277720	TANDUP	0	0	-3.9,-2.02,-4.19,-5.89,-2.2,-4.11,-5.09,-4.62,-4.85,-4.42,-1.62,-3.99,-5.4,-5.48,-3.99,-5.28,-6.01
chr9	29591409	29593057	DEL	0	0	-1.03,-1.05,-1.23,-0.66,-1.2,-0.91,-1.01,-0.88,-1.03,-1.0,-1.3,-1.02,-1.38,-1.22,-1.05,-1.0,-0.84,-1.07,-0.64,-0.85
chr9	62806317	62823001	DEL	0	0	-0.74,-0.01,-1.35,-0.01,-1.13,-0.07,0.0,-1.02,-0.03,-0.79,-1.22,-0.02,-1.08,-1.11,-0.03,-0.04,-1.16,-1.1,-1.9,-0.03
chr9	89371911	89371996	TANDUP	0	0	-2.84,-11.67
chr9	104600358	104607025	TANDUP	0	0	-2.63,-7.66,-1.53,-5.64,-4.97,-12.34,-4.31,-5.6,-6.86,-3.21,-2.98,-8.94,-5.0
chr9	109523566	109524653	TANDUP	0	0	-0.47,-4.32,-0.41,-4.24,-0.3,-0.08,-0.82,-0.06,-0.2,-0.66,-1.03,-0.45,-0.44,-0.66,-0.89,-0.96,-0.97,-1.93,-0.33,-1.28
chrX	426642	429106	TANDUP	0	0	-1.16,-0.97,-1.02,-1.36,-1.39,-0.76,0.0
chrX	771254	780451	TANDUP	0	0	-1.8,-7.27,-2.05,-1.28,-5.37,-2.19,-2.22,-1.82
chrX	1293688	1295105	TANDUP	0	0	-1.11,-1.84,-1.98,-3.6
chrX	1509029	1510115	TANDUP	0	0	-3.68,-5.63,-1.34,-10.61,-17.97,-3.98,-5.04,-11.73,-4.99,-21.71,-4.55,-4.46,-5.27,-0.1
chrX	6218805	6220510	DEL	0	0	-0.53,-0.14,-0.91,-0.66,-0.23,-0.91,-0.66,-0.91,-0.34,-0.27,-0.7,-0.83,-0.91,-0.78,-0.15,-0.21,-0.91,-0.91,-0.91,-0.64
chrX	25773264	25885429	TANDUP	0	0	-1.0,-0.57,-1.11,-1.0,-0.64,-1.03,-0.94,-0.95,-0.74,-1.11,-1.18,-0.95,-0.66,-0.93,-0.64,-0.88,-0.84,-1.78,-0.66,-1.13
chrX	29251064	29252462	DEL	0	0	-1.15,-1.26,-1.07,-0.99,-0.84,-1.02,-0.91,-1.16,-0.96,-1.46,-0.98,-1.18,-1.36,-1.21,-1.29,-1.12,-1.39,-1.34,-1.01,-1.93
chrX	68578967	68606155	DEL	0	0	-0.72,-0.74,-0.94,-0.99,-1.02,-0.73,-0.77,-1.05,-0.99,-1.33,-0.82,-0.91,-0.93,-0.72,-0.97,-1.23,-1.38,-1.01,-0.84,-1.04
chrX	79665951	79671018	DEL	0	0	-0.81,-0.86,-0.97,-0.74,-0.83,-0.93,-1.08,-0.81,-0.89,-0.58,-0.88,-1.14,-0.95,-0.71,-0.95,-0.77,-0.65,-0.96,-0.38,-2.0
chrX	84859619	84871325	DEL	0	0	-1.15,-1.25,-2.13,-0.81,-1.17,-1.62,-1.2,-0.07,0.0,-1.14,-0.99,-1.33,-0.01,-1.42,-1.08,-3.95,-1.16,-1.8,-1.0,-1.7
chrX	114331199	114331390	TANDUP	0	0	-1.12,-1.14,-3.65,-1.64,-1.16,-1.61,-1.96,-42.0,-1.82,-3.84,-4.88,-2.58
chrX	116445745	116678905	DEL	0	0	-0.26,-0.22,-0.18,-0.26,-0.9,-0.33,-0.22,-0.87,-0.53,-0.13,-0.35,-0.22,-0.41,-0.28,-0.23,0.06,-0.22,-0.95,-0.45,-0.22
chrX	116914245	116915365	INV	0	0	-1.76,-3.41,-2.12,-2.55,-3.13,-1.41,-2.18,-3.09,-3.85,-2.9,-2.29,-2.68,-2.22,-0.81,-3.59,-2.47,-3.15
chrX	131679051	131840939	DEL	0	0	-1.17,-0.98,-0.84,-1.25,-0.86,-0.92,-0.93,-1.08,-1.25,-0.86,-1.08,-1.29,-0.88,-1.35,-0.96,-1.25,-1.4,-1.55,-1.2,-1.27
chrX	131871053	131874756	DEL	0	0	-0.88,-0.93,-0.35,-0.84,-0.86,-1.25,-0.92,-1.03,-0.48,-0.75,-0.44,-0.8,-0.47,-0.87,-0.67,-0.6,-0.42,-0.8,-0.89,-0.5
chrX	153026611	153026890	TANDUP	0	0	0.0,-1.04,-1.45,-0.94,-0.91,-0.86,-1.28
chrX	155641525	155986981	TANDUP	0	0	-1.4,-1.4,-1.0,0.01,-3.29,-1.33,-1.15,-1.21,-1.02,-0.96,-1.14,-1.34,-1.01,-1.48,-1.16,-0.82,-0.97,-0.86,-1.09,-1.12
Note：VaPoR_QS, highest score of assessed read; VaPoR_GS, VaPoR Score. proportion of reads supportive of predicted structure versus all reads assessed; VaPoR_Rec, list of scores for all reads assessed.
