# Supplementary material for: Mako: A Graph-based Pattern Growth Approach to Detect Complex Structural Variants
Source: Genomics Proteomics Bioinformatics. 2021 Jul 3;20(1):205–18. doi: 10.1016/j.gpb.2021.03.007 (PMC9510932; doi:10.1016/j.gpb.2021.03.007)
Supplement: Supplementary Table S9 — Details of breakpoints for the two examples in Figure 5 [file mmc36.xlsx]

## Sheet: Sheet1
Table S9 Details of breakpoints for the two examples in Figure 5
Benchmark CSV			Mako			GRIDSS			TARDIS
chr6:128,961,308-128,962,212			chr6	128961333	128962205	chr6	128961332	128962184	chr6	128961333	128962184
						chr6	128961645	128962184	chr6	128961668	128962831
									chr6	128961696	128962165
									chr6	128961697	128962165
									chr6	128961736	128962205
chr5:151,511,018-151,516,780			chr5	151510786	151518989	chr5	151510757	151514692	chr5	151510854	151514587
						chr5	151511016	151514695	chr5	151511018	151518864
						chr5	151511315	151518727	chr5	151514807	151518869
						chr5	151514805	151518866
